# Supplementary material for: PhySpeTree: an automated pipeline for reconstructing phylogenetic species trees
Source: BMC Evol Biol. 2019 Dec 2;19:219. doi: 10.1186/s12862-019-1541-x (PMC6889546; doi:10.1186/s12862-019-1541-x)
Supplement: Supplementary file 1 — Additional file 1: Figure S1. The taxonomic distribution of species supported by the HCP (A) and SSU rRNA options (B). [file 12862_2019_1541_MOESM1_ESM.xlsx]

## Sheet:  Supplementary Table 1
#Taxonomy ID: The species Taxonomy ID (NCBI taxonomy uid)
#Name: The species full name
#Taxonomy: The sepcies taxonomy
Taxonomy ID	Name	Taxonomy
138073	Candidatus Regiella insecticola	Bacteria;Proteobacteria;Gammaproteobacteria;Enterobacterales;Enterobacteriaceae;aphid secondary symbionts;Candidatus Regiella;
32644	unidentified	unclassified sequences;
696747	Arthrospira platensis NIES-39	Bacteria;Cyanobacteria;Oscillatoriophycideae;Oscillatoriales;Microcoleaceae;Arthrospira;
55518	Magnetospirillum gryphiswaldense	Bacteria;Proteobacteria;Alphaproteobacteria;Rhodospirillales;Rhodospirillaceae;Magnetospirillum;
9606	Homo sapiens (human)	Eukaryota;Metazoa;Chordata;Craniata;Vertebrata;Euteleostomi;Mammalia;Eutheria;Euarchontoglires;Primates;Haplorrhini;Catarrhini;Hominidae;Homo;
1195789	Sphingomonas sp. MLB01	Bacteria;Proteobacteria;Alphaproteobacteria;Sphingomonadales;Sphingomonadaceae;Sphingomonas;
1195786	Pseudomonas sp. MLB17	Bacteria;Proteobacteria;Gammaproteobacteria;Pseudomonadales;Pseudomonadaceae;Pseudomonas;
1195782	Enterobacter sp. MLB32	Bacteria;Proteobacteria;Gammaproteobacteria;Enterobacterales;Enterobacteriaceae;Enterobacter;
66270	Pantoea stewartii subsp. indologenes	Bacteria;Proteobacteria;Gammaproteobacteria;Enterobacterales;Erwiniaceae;Pantoea;
59814	Pantoea dispersa	Bacteria;Proteobacteria;Gammaproteobacteria;Enterobacterales;Erwiniaceae;Pantoea;
72361	Bacillus vallismortis	Bacteria;Firmicutes;Bacilli;Bacillales;Bacillaceae;Bacillus;
1390	Bacillus amyloliquefaciens	Bacteria;Firmicutes;Bacilli;Bacillales;Bacillaceae;Bacillus;Bacillus amyloliquefaciens group;
1173501	Burkholderia sp. BRHS/P92	Bacteria;Proteobacteria;Betaproteobacteria;Burkholderiales;Burkholderiaceae;Burkholderia;
1172001	Corynebacterium sp. 1938BRRJ	Bacteria;Actinobacteria;Corynebacteriales;Corynebacteriaceae;Corynebacterium;
1176721	Mucilaginibacter jinjuensis	Bacteria;Bacteroidetes;Sphingobacteriia;Sphingobacteriales;Sphingobacteriaceae;Mucilaginibacter;
644767	Microbulbifer okinawensis	Bacteria;Proteobacteria;Gammaproteobacteria;Cellvibrionales;Microbulbiferaceae;Microbulbifer;
1245752	Seohicola sp. JL2247	Bacteria;Proteobacteria;Alphaproteobacteria;Rhodobacterales;Rhodobacteraceae;Seohaeicola;
1175543	Arthrobacter sp. B(2012)	Bacteria;Actinobacteria;Micrococcales;Micrococcaceae;Arthrobacter;
1175546	Sphingomonas sp. G(2012)	Bacteria;Proteobacteria;Alphaproteobacteria;Sphingomonadales;Sphingomonadaceae;Sphingomonas;
1175547	Acinetobacter sp. H(2012)	Bacteria;Proteobacteria;Gammaproteobacteria;Pseudomonadales;Moraxellaceae;Acinetobacter;
1195852	Cabbage stunt phytoplasma	Bacteria;Tenericutes;Mollicutes;Acholeplasmatales;Acholeplasmataceae;Candidatus Phytoplasma;16SrIII (X-disease group);
1195768	Acinetobacter sp. IPPBC p022	Bacteria;Proteobacteria;Gammaproteobacteria;Pseudomonadales;Moraxellaceae;Acinetobacter;
1408	Bacillus pumilus	Bacteria;Firmicutes;Bacilli;Bacillales;Bacillaceae;Bacillus;
329525	Streptomyces costaricanus	Bacteria;Actinobacteria;Streptomycetales;Streptomycetaceae;Streptomyces;
1185415	Micromonospora wenchangensis	Bacteria;Actinobacteria;Micromonosporales;Micromonosporaceae;Micromonospora;
1247650	Pseudonocardia sp. MP010708	Bacteria;Actinobacteria;Pseudonocardiales;Pseudonocardiaceae;Pseudonocardia;
319939	Pseudomonas otitidis	Bacteria;Proteobacteria;Gammaproteobacteria;Pseudomonadales;Pseudomonadaceae;Pseudomonas;
1423	Bacillus subtilis	Bacteria;Firmicutes;Bacilli;Bacillales;Bacillaceae;Bacillus;
1176365	Spiroplasma sp. crk	Bacteria;Tenericutes;Mollicutes;Entomoplasmatales;Spiroplasmataceae;Spiroplasma;
1176643	Streptomyces sp. NK49	Bacteria;Actinobacteria;Streptomycetales;Streptomycetaceae;Streptomyces;
1310	Streptococcus sobrinus	Bacteria;Firmicutes;Bacilli;Lactobacillales;Streptococcaceae;Streptococcus;
289370	Pseudomonas argentinensis	Bacteria;Proteobacteria;Gammaproteobacteria;Pseudomonadales;Pseudomonadaceae;Pseudomonas;
1190565	Vagococcus sp. SVI4	Bacteria;Firmicutes;Bacilli;Lactobacillales;Enterococcaceae;Vagococcus;
1190561	Trichococcus sp. SVI8	Bacteria;Firmicutes;Bacilli;Lactobacillales;Carnobacteriaceae;Trichococcus;
1190560	Proteus sp. SVII1	Bacteria;Proteobacteria;Gammaproteobacteria;Enterobacterales;Morganellaceae;Proteus;
1190559	Enterococcus sp. SVII10	Bacteria;Firmicutes;Bacilli;Lactobacillales;Enterococcaceae;Enterococcus;
1352	Enterococcus faecium	Bacteria;Firmicutes;Bacilli;Lactobacillales;Enterococcaceae;Enterococcus;
1582	Lactobacillus casei	Bacteria;Firmicutes;Bacilli;Lactobacillales;Lactobacillaceae;Lactobacillus;
1219382	Acinetobacter nectaris	Bacteria;Proteobacteria;Gammaproteobacteria;Pseudomonadales;Moraxellaceae;Acinetobacter;
1219383	Acinetobacter boissieri	Bacteria;Proteobacteria;Gammaproteobacteria;Pseudomonadales;Moraxellaceae;Acinetobacter;
1177036	Mesorhizobium sp. UFLA04-286	Bacteria;Proteobacteria;Alphaproteobacteria;Rhizobiales;Phyllobacteriaceae;Mesorhizobium;
1177027	Bradyrhizobium sp. UFLA04-289	Bacteria;Proteobacteria;Alphaproteobacteria;Rhizobiales;Bradyrhizobiaceae;Bradyrhizobium;
1177037	Naxibacter sp. UFLA04-292	Bacteria;Proteobacteria;Betaproteobacteria;Burkholderiales;Oxalobacteraceae;Massilia;
1177033	Herbaspirillum sp. UFLA04-295	Bacteria;Proteobacteria;Betaproteobacteria;Burkholderiales;Oxalobacteraceae;Herbaspirillum;
1177029	Bradyrhizobium sp. UFLA04-303	Bacteria;Proteobacteria;Alphaproteobacteria;Rhizobiales;Bradyrhizobiaceae;Bradyrhizobium;
1177038	Paenibacillus sp. UFLA04-305	Bacteria;Firmicutes;Bacilli;Bacillales;Paenibacillaceae;Paenibacillus;
1177030	Burkholderia sp. UFLA04-307	Bacteria;Proteobacteria;Betaproteobacteria;Burkholderiales;Burkholderiaceae;Burkholderia;
1177031	Burkholderia sp. UFLA04-312	Bacteria;Proteobacteria;Betaproteobacteria;Burkholderiales;Burkholderiaceae;Burkholderia;
1177026	Bacillus sp. UFLA04-320	Bacteria;Firmicutes;Bacilli;Bacillales;Bacillaceae;Bacillus;
1177032	Burkholderia sp. UFLA04-317	Bacteria;Proteobacteria;Betaproteobacteria;Burkholderiales;Burkholderiaceae;Burkholderia;
1177118	Synechococcus elongatus str. Ramsar	Bacteria;Cyanobacteria;Synechococcales;Synechococcaceae;Synechococcus;
1176722	Rhizobium sp. G58	Bacteria;Proteobacteria;Alphaproteobacteria;Rhizobiales;Rhizobiaceae;Rhizobium/Agrobacterium group;Rhizobium;
1176697	Oceanirhabdus sediminicola	Bacteria;Firmicutes;Clostridia;Clostridiales;Clostridiaceae;Oceanirhabdus;
1176700	Streptomyces sp. O1-7	Bacteria;Actinobacteria;Streptomycetales;Streptomycetaceae;Streptomyces;
1176703	Streptomyces sp. O2-4	Bacteria;Actinobacteria;Streptomycetales;Streptomycetaceae;Streptomyces;
1176707	Streptomyces sp. O6-10	Bacteria;Actinobacteria;Streptomycetales;Streptomycetaceae;Streptomyces;
1249801	Nostoc sp. UK89IIa	Bacteria;Cyanobacteria;Nostocales;Nostocaceae;Nostoc;
1249802	Phormidium sp. CENA270	Bacteria;Cyanobacteria;Oscillatoriophycideae;Oscillatoriales;Oscillatoriaceae;Phormidium;
356130	Phormidium sp. DVL1003c	Bacteria;Cyanobacteria;Oscillatoriophycideae;Oscillatoriales;Oscillatoriaceae;Phormidium;
1177597	Streptomyces sp. Ac136	Bacteria;Actinobacteria;Streptomycetales;Streptomycetaceae;Streptomyces;
1177596	Streptomyces sp. Ac110	Bacteria;Actinobacteria;Streptomycetales;Streptomycetaceae;Streptomyces;
1177609	Streptomyces sp. Ac9(2012)	Bacteria;Actinobacteria;Streptomycetales;Streptomycetaceae;Streptomyces;
1177600	Streptomyces sp. Ac202	Bacteria;Actinobacteria;Streptomycetales;Streptomycetaceae;Streptomyces;
1177134	Mucilaginibacter sp. 821-4-4-5	Bacteria;Bacteroidetes;Sphingobacteriia;Sphingobacteriales;Sphingobacteriaceae;Mucilaginibacter;
1176646	Sphingomonas daechungensis	Bacteria;Proteobacteria;Alphaproteobacteria;Sphingomonadales;Sphingomonadaceae;Sphingomonas;
1176648	Planomicrobium soli	Bacteria;Firmicutes;Bacilli;Bacillales;Planococcaceae;Planomicrobium;
1396	Bacillus cereus	Bacteria;Firmicutes;Bacilli;Bacillales;Bacillaceae;Bacillus;Bacillus cereus group;
1177607	Serratia sp. 1 MBK-v1	Bacteria;Proteobacteria;Gammaproteobacteria;Enterobacterales;Yersiniaceae;Serratia;
1177606	Pseudomonas sp. MBK-v18	Bacteria;Proteobacteria;Gammaproteobacteria;Pseudomonadales;Pseudomonadaceae;Pseudomonas;
1177755	Methyloligella halotolerans	Bacteria;Proteobacteria;Alphaproteobacteria;Rhizobiales;Methyloligella;
1177756	Methyloligella solikamskensis	Bacteria;Proteobacteria;Alphaproteobacteria;Rhizobiales;Methyloligella;
1587	Lactobacillus helveticus	Bacteria;Firmicutes;Bacilli;Lactobacillales;Lactobacillaceae;Lactobacillus;
1273455	Enterobacter sp. QSxin4	Bacteria;Proteobacteria;Gammaproteobacteria;Enterobacterales;Enterobacteriaceae;Enterobacter;
1177578	Rhodococcus degradans	Bacteria;Actinobacteria;Corynebacteriales;Nocardiaceae;Rhodococcus;
1173994	Flavobacterium sp. SH55	Bacteria;Bacteroidetes;Flavobacteriia;Flavobacteriales;Flavobacteriaceae;Flavobacterium;
1173995	Parvularcula dongshanensis	Bacteria;Proteobacteria;Alphaproteobacteria;Parvularculales;Parvularculaceae;Parvularcula;
1177769	bacterium UFLA04-281	Bacteria;
1177770	bacterium UFLA04-287	Bacteria;
1177771	bacterium UFLA04-288	Bacteria;
1177572	Streptomyces sp. LV 3-13	Bacteria;Actinobacteria;Streptomycetales;Streptomycetaceae;Streptomyces;
1177574	Prevotella jejuni	Bacteria;Bacteroidetes;Bacteroidia;Bacteroidales;Prevotellaceae;Prevotella;
1162635	bacterium NTL113	Bacteria;
1162636	bacterium NTL125	Bacteria;
1162637	bacterium NTL126	Bacteria;
1162640	bacterium NTL160	Bacteria;
1162643	bacterium NTL214	Bacteria;
1162645	bacterium NTL223	Bacteria;
1162646	bacterium NTL233	Bacteria;
1162647	bacterium NTL235	Bacteria;
1162651	bacterium NTL244	Bacteria;
1162658	bacterium NTL337	Bacteria;
1162659	bacterium NTL338	Bacteria;
1162660	bacterium NTL342	Bacteria;
1162661	bacterium NTL344	Bacteria;
1162666	bacterium NTL538	Bacteria;
931586	Pseudomonas sp. TO7	Bacteria;Proteobacteria;Gammaproteobacteria;Pseudomonadales;Pseudomonadaceae;Pseudomonas;
1178774	actinobacterium Ac8	Bacteria;Actinobacteria;
1178773	Streptomyces sp. Ac192	Bacteria;Actinobacteria;Streptomycetales;Streptomycetaceae;Streptomyces;
1178772	Streptomyces sp. Ac189	Bacteria;Actinobacteria;Streptomycetales;Streptomycetaceae;Streptomyces;
1177826	Ferrimonas pelagia	Bacteria;Proteobacteria;Gammaproteobacteria;Alteromonadales;Ferrimonadaceae;Ferrimonas;
1177728	Varibaculum anthropi	Bacteria;Actinobacteria;Actinomycetales;Actinomycetaceae;Varibaculum;
1177732	Varibaculum sp. CCUG 45271	Bacteria;Actinobacteria;Actinomycetales;Actinomycetaceae;Varibaculum;
471	Acinetobacter calcoaceticus	Bacteria;Proteobacteria;Gammaproteobacteria;Pseudomonadales;Moraxellaceae;Acinetobacter;Acinetobacter calcoaceticus/baumannii complex;
644	Aeromonas hydrophila subsp. hydrophila	Bacteria;Proteobacteria;Gammaproteobacteria;Aeromonadales;Aeromonadaceae;Aeromonas;
303	Pseudomonas putida	Bacteria;Proteobacteria;Gammaproteobacteria;Pseudomonadales;Pseudomonadaceae;Pseudomonas;
294	Pseudomonas fluorescens	Bacteria;Proteobacteria;Gammaproteobacteria;Pseudomonadales;Pseudomonadaceae;Pseudomonas;
1177867	Enterobacter sp. c112(2012)	Bacteria;Proteobacteria;Gammaproteobacteria;Enterobacterales;Enterobacteriaceae;Enterobacter;
1177906	Pseudomonas sp. c157(2012)	Bacteria;Proteobacteria;Gammaproteobacteria;Pseudomonadales;Pseudomonadaceae;Pseudomonas;
1177908	Pseudomonas sp. c166(2012)	Bacteria;Proteobacteria;Gammaproteobacteria;Pseudomonadales;Pseudomonadaceae;Pseudomonas;
1178778	Maribacter sp. B1	Bacteria;Bacteroidetes;Flavobacteriia;Flavobacteriales;Flavobacteriaceae;Maribacter;
1178777	Halomonas zincidurans	Bacteria;Proteobacteria;Gammaproteobacteria;Oceanospirillales;Halomonadaceae;Halomonas;
1177982	Acidovorax wautersii	Bacteria;Proteobacteria;Betaproteobacteria;Burkholderiales;Comamonadaceae;Acidovorax;
393251	Paenibacillus nanensis	Bacteria;Firmicutes;Bacilli;Bacillales;Paenibacillaceae;Paenibacillus;
1177827	Pseudomonas sp. n3(2012)	Bacteria;Proteobacteria;Gammaproteobacteria;Pseudomonadales;Pseudomonadaceae;Pseudomonas;
1177828	Pseudomonas sp. n5(2012)	Bacteria;Proteobacteria;Gammaproteobacteria;Pseudomonadales;Pseudomonadaceae;Pseudomonas;
46680	Pseudomonas nitroreducens	Bacteria;Proteobacteria;Gammaproteobacteria;Pseudomonadales;Pseudomonadaceae;Pseudomonas;
1250521	Flavobacterium sp. JS-1	Bacteria;Bacteroidetes;Flavobacteriia;Flavobacteriales;Flavobacteriaceae;Flavobacterium;
1250522	Micrococcus sp. JS-2	Bacteria;Actinobacteria;Micrococcales;Micrococcaceae;Micrococcus;
137779	Pseudoalteromonas flavipulchra	Bacteria;Proteobacteria;Gammaproteobacteria;Alteromonadales;Pseudoalteromonadaceae;Pseudoalteromonas;
696485	Vibrio owensii	Bacteria;Proteobacteria;Gammaproteobacteria;Vibrionales;Vibrionaceae;Vibrio;
285258	Tenacibaculum lutimaris	Bacteria;Bacteroidetes;Flavobacteriia;Flavobacteriales;Flavobacteriaceae;Tenacibaculum;
1163065	Pseudomonas sp. CBZ-4	Bacteria;Proteobacteria;Gammaproteobacteria;Pseudomonadales;Pseudomonadaceae;Pseudomonas;
122355	Pseudomonas psychrophila	Bacteria;Proteobacteria;Gammaproteobacteria;Pseudomonadales;Pseudomonadaceae;Pseudomonas;
1163064	Acinetobacter sp. zol-02	Bacteria;Proteobacteria;Gammaproteobacteria;Pseudomonadales;Moraxellaceae;Acinetobacter;
1163066	Pseudomonas sp. Den-05	Bacteria;Proteobacteria;Gammaproteobacteria;Pseudomonadales;Pseudomonadaceae;Pseudomonas;
1163255	Nonomuraea sp. 7-193	Bacteria;Actinobacteria;Streptosporangiales;Streptosporangiaceae;Nonomuraea;
1163243	Nocardia sp. 8-155	Bacteria;Actinobacteria;Corynebacteriales;Nocardiaceae;Nocardia;
1163241	Nocardia sp. 7-200	Bacteria;Actinobacteria;Corynebacteriales;Nocardiaceae;Nocardia;
1163261	Rhodococcus sp. 7-181	Bacteria;Actinobacteria;Corynebacteriales;Nocardiaceae;Rhodococcus;
1163292	Terrabacter sp. 8-140	Bacteria;Actinobacteria;Micrococcales;Intrasporangiaceae;Terrabacter;
1163266	Saccharothrix sp. 10-10	Bacteria;Actinobacteria;Pseudonocardiales;Pseudonocardiaceae;Saccharothrix;
1163262	Saccharomonospora sp. 6-97	Bacteria;Actinobacteria;Pseudonocardiales;Pseudonocardiaceae;Saccharomonospora;
1163296	Verrucosispora sp. 7-98-2	Bacteria;Actinobacteria;Micromonosporales;Micromonosporaceae;Verrucosispora;
1163235	Micromonospora sp. 8-64	Bacteria;Actinobacteria;Micromonosporales;Micromonosporaceae;Micromonospora;
1163224	Micromonospora sp. 10-30-1	Bacteria;Actinobacteria;Micromonosporales;Micromonosporaceae;Micromonospora;
1163231	Micromonospora sp. 8-117	Bacteria;Actinobacteria;Micromonosporales;Micromonosporaceae;Micromonospora;
1163227	Micromonospora sp. 6-71	Bacteria;Actinobacteria;Micromonosporales;Micromonosporaceae;Micromonospora;
1163226	Micromonospora sp. 10-89	Bacteria;Actinobacteria;Micromonosporales;Micromonosporaceae;Micromonospora;
1163232	Micromonospora sp. 8-118	Bacteria;Actinobacteria;Micromonosporales;Micromonosporaceae;Micromonospora;
1163286	Streptomyces sp. 8-34	Bacteria;Actinobacteria;Streptomycetales;Streptomycetaceae;Streptomyces;
1163287	Streptomyces sp. 8-39	Bacteria;Actinobacteria;Streptomycetales;Streptomycetaceae;Streptomyces;
1163283	Streptomyces sp. 7-24	Bacteria;Actinobacteria;Streptomycetales;Streptomycetaceae;Streptomyces;
1163272	Streptomyces sp. 10-53	Bacteria;Actinobacteria;Streptomycetales;Streptomycetaceae;Streptomyces;
1163280	Streptomyces sp. 7-145	Bacteria;Actinobacteria;Streptomycetales;Streptomycetaceae;Streptomyces;
1163213	Bacillus sp. 8-66-2	Bacteria;Firmicutes;Bacilli;Bacillales;Bacillaceae;Bacillus;
1124982	Treponema sp. JC4	Bacteria;Spirochaetes;Spirochaetales;Spirochaetaceae;Treponema;
1404	Bacillus megaterium	Bacteria;Firmicutes;Bacilli;Bacillales;Bacillaceae;Bacillus;
287	Pseudomonas aeruginosa	Bacteria;Proteobacteria;Gammaproteobacteria;Pseudomonadales;Pseudomonadaceae;Pseudomonas;
1171888	halophilic bacterium BKL5	Bacteria;
537506	Papaya apical curl necrosis phytoplasma	Bacteria;Tenericutes;Mollicutes;Acholeplasmatales;Acholeplasmataceae;Candidatus Phytoplasma;
1178780	Sporosarcina sp. KP5-3	Bacteria;Firmicutes;Bacilli;Bacillales;Planococcaceae;Sporosarcina;
1292	Staphylococcus warneri	Bacteria;Firmicutes;Bacilli;Bacillales;Staphylococcaceae;Staphylococcus;
1290	Staphylococcus hominis subsp. hominis	Bacteria;Firmicutes;Bacilli;Bacillales;Staphylococcaceae;Staphylococcus;
654	Aeromonas veronii	Bacteria;Proteobacteria;Gammaproteobacteria;Aeromonadales;Aeromonadaceae;Aeromonas;
1810627	Aeromonas sp. M-T-TSA_25	Bacteria;Proteobacteria;Gammaproteobacteria;Aeromonadales;Aeromonadaceae;Aeromonas;
1810628	Aeromonas sp. M-T-TSA_29	Bacteria;Proteobacteria;Gammaproteobacteria;Aeromonadales;Aeromonadaceae;Aeromonas;
1810629	Aeromonas sp. M-T-TSA_36	Bacteria;Proteobacteria;Gammaproteobacteria;Aeromonadales;Aeromonadaceae;Aeromonas;
569	Hafnia alvei	Bacteria;Proteobacteria;Gammaproteobacteria;Enterobacterales;Hafniaceae;Hafnia;
570276	Deefgea chitinilytica	Bacteria;Proteobacteria;Betaproteobacteria;Neisseriales;Chromobacteriaceae;Deefgea;
592361	Pseudomonas peli	Bacteria;Proteobacteria;Gammaproteobacteria;Pseudomonadales;Pseudomonadaceae;Pseudomonas;
1810631	Pseudomonas sp. M-T-TSA_84	Bacteria;Proteobacteria;Gammaproteobacteria;Pseudomonadales;Pseudomonadaceae;Pseudomonas;
53406	Pseudomonas anguilliseptica	Bacteria;Proteobacteria;Gammaproteobacteria;Pseudomonadales;Pseudomonadaceae;Pseudomonas;
70856	Aeromonas popoffii	Bacteria;Proteobacteria;Gammaproteobacteria;Aeromonadales;Aeromonadaceae;Aeromonas;
61645	Enterobacter asburiae	Bacteria;Proteobacteria;Gammaproteobacteria;Enterobacterales;Enterobacteriaceae;Enterobacter;Enterobacter cloacae complex;
67829	Citrobacter murliniae	Bacteria;Proteobacteria;Gammaproteobacteria;Enterobacterales;Enterobacteriaceae;Citrobacter;Citrobacter freundii complex;
1810632	Shewanella sp. M-T-TSA_10	Bacteria;Proteobacteria;Gammaproteobacteria;Alteromonadales;Shewanellaceae;Shewanella;
1810633	Shewanella sp. M-T-TSA_34	Bacteria;Proteobacteria;Gammaproteobacteria;Alteromonadales;Shewanellaceae;Shewanella;
158877	Yokenella regensburgei	Bacteria;Proteobacteria;Gammaproteobacteria;Enterobacterales;Enterobacteriaceae;Yokenella;
1810636	Serratia sp. M-T-TSA_83	Bacteria;Proteobacteria;Gammaproteobacteria;Enterobacterales;Yersiniaceae;Serratia;
1178392	Neisseria sp. M-S-TSA_21	Bacteria;Proteobacteria;Betaproteobacteria;Neisseriales;Neisseriaceae;Neisseria;
1178393	Neisseria sp. M-S-TSA_22	Bacteria;Proteobacteria;Betaproteobacteria;Neisseriales;Neisseriaceae;Neisseria;
1178394	Neisseria sp. M-S-TSA_23	Bacteria;Proteobacteria;Betaproteobacteria;Neisseriales;Neisseriaceae;Neisseria;
1178395	Neisseria sp. M-S-TSA_24	Bacteria;Proteobacteria;Betaproteobacteria;Neisseriales;Neisseriaceae;Neisseria;
1178396	Neisseria sp. M-S-TSA_25	Bacteria;Proteobacteria;Betaproteobacteria;Neisseriales;Neisseriaceae;Neisseria;
1178397	Neisseria sp. M-S-TSA_26	Bacteria;Proteobacteria;Betaproteobacteria;Neisseriales;Neisseriaceae;Neisseria;
1178398	Neisseria sp. M-S-TSA_27	Bacteria;Proteobacteria;Betaproteobacteria;Neisseriales;Neisseriaceae;Neisseria;
1178399	Neisseria sp. M-S-TSA_28	Bacteria;Proteobacteria;Betaproteobacteria;Neisseriales;Neisseriaceae;Neisseria;
1178400	Neisseria sp. M-S-TSA_33	Bacteria;Proteobacteria;Betaproteobacteria;Neisseriales;Neisseriaceae;Neisseria;
1178401	Neisseria sp. M-S-TSA_34	Bacteria;Proteobacteria;Betaproteobacteria;Neisseriales;Neisseriaceae;Neisseria;
1178402	Neisseria sp. M-S-TSA_35	Bacteria;Proteobacteria;Betaproteobacteria;Neisseriales;Neisseriaceae;Neisseria;
1178403	Neisseria sp. M-S-TSA_36	Bacteria;Proteobacteria;Betaproteobacteria;Neisseriales;Neisseriaceae;Neisseria;
1178404	Streptococcus sp. M-S-TSA_29	Bacteria;Firmicutes;Bacilli;Lactobacillales;Streptococcaceae;Streptococcus;
292806	Lysinibacillus massiliensis	Bacteria;Firmicutes;Bacilli;Bacillales;Bacillaceae;Lysinibacillus;
1178535	bacterium ASC802	Bacteria;
1178536	bacterium ASC818	Bacteria;
1178530	Bacillus sp. ASC698	Bacteria;Firmicutes;Bacilli;Bacillales;Bacillaceae;Bacillus;
193	Azospirillum lipoferum	Bacteria;Proteobacteria;Alphaproteobacteria;Rhodospirillales;Rhodospirillaceae;Azospirillum;
335286	Ochrobactrum oryzae	Bacteria;Proteobacteria;Alphaproteobacteria;Rhizobiales;Brucellaceae;Ochrobactrum;
1178821	Arthrobacter sp. SA02	Bacteria;Actinobacteria;Micrococcales;Micrococcaceae;Arthrobacter;
1179765	Bradyrhizobium sp. RITF24	Bacteria;Proteobacteria;Alphaproteobacteria;Rhizobiales;Bradyrhizobiaceae;Bradyrhizobium;
1179766	Bradyrhizobium sp. RITF322	Bacteria;Proteobacteria;Alphaproteobacteria;Rhizobiales;Bradyrhizobiaceae;Bradyrhizobium;
1179767	Bradyrhizobium ganzhouense	Bacteria;Proteobacteria;Alphaproteobacteria;Rhizobiales;Bradyrhizobiaceae;Bradyrhizobium;
1179769	Bradyrhizobium sp. RITF808	Bacteria;Proteobacteria;Alphaproteobacteria;Rhizobiales;Bradyrhizobiaceae;Bradyrhizobium;
1179770	Bradyrhizobium sp. RITF809	Bacteria;Proteobacteria;Alphaproteobacteria;Rhizobiales;Bradyrhizobiaceae;Bradyrhizobium;
1179771	Mesorhizobium sp. RITF907	Bacteria;Proteobacteria;Alphaproteobacteria;Rhizobiales;Phyllobacteriaceae;Mesorhizobium;
1179747	Bradyrhizobium sp. RITF1016	Bacteria;Proteobacteria;Alphaproteobacteria;Rhizobiales;Bradyrhizobiaceae;Bradyrhizobium;
1179748	Bradyrhizobium sp. RITF1022	Bacteria;Proteobacteria;Alphaproteobacteria;Rhizobiales;Bradyrhizobiaceae;Bradyrhizobium;
1179749	Bradyrhizobium sp. RITF1023	Bacteria;Proteobacteria;Alphaproteobacteria;Rhizobiales;Bradyrhizobiaceae;Bradyrhizobium;
1179750	Bradyrhizobium sp. RITF1024	Bacteria;Proteobacteria;Alphaproteobacteria;Rhizobiales;Bradyrhizobiaceae;Bradyrhizobium;
1179751	Bradyrhizobium sp. RITF1111	Bacteria;Proteobacteria;Alphaproteobacteria;Rhizobiales;Bradyrhizobiaceae;Bradyrhizobium;
1179752	Bradyrhizobium sp. RITF1112	Bacteria;Proteobacteria;Alphaproteobacteria;Rhizobiales;Bradyrhizobiaceae;Bradyrhizobium;
1179753	Bradyrhizobium sp. RITF1115	Bacteria;Proteobacteria;Alphaproteobacteria;Rhizobiales;Bradyrhizobiaceae;Bradyrhizobium;
1179754	Bradyrhizobium sp. RITF1217	Bacteria;Proteobacteria;Alphaproteobacteria;Rhizobiales;Bradyrhizobiaceae;Bradyrhizobium;
1179755	Bradyrhizobium sp. RITF1324	Bacteria;Proteobacteria;Alphaproteobacteria;Rhizobiales;Bradyrhizobiaceae;Bradyrhizobium;
1179756	Bradyrhizobium sp. RITF1327	Bacteria;Proteobacteria;Alphaproteobacteria;Rhizobiales;Bradyrhizobiaceae;Bradyrhizobium;
1179757	Bradyrhizobium sp. RITF1334	Bacteria;Proteobacteria;Alphaproteobacteria;Rhizobiales;Bradyrhizobiaceae;Bradyrhizobium;
1179772	Rhizobium sp. RITF1413	Bacteria;Proteobacteria;Alphaproteobacteria;Rhizobiales;Rhizobiaceae;Rhizobium/Agrobacterium group;Rhizobium;
1179760	Bradyrhizobium sp. RITF1416	Bacteria;Proteobacteria;Alphaproteobacteria;Rhizobiales;Bradyrhizobiaceae;Bradyrhizobium;
1179761	Bradyrhizobium sp. RITF1418	Bacteria;Proteobacteria;Alphaproteobacteria;Rhizobiales;Bradyrhizobiaceae;Bradyrhizobium;
1179762	Bradyrhizobium sp. RITF1421	Bacteria;Proteobacteria;Alphaproteobacteria;Rhizobiales;Bradyrhizobiaceae;Bradyrhizobium;
1179763	Bradyrhizobium sp. RITF1482	Bacteria;Proteobacteria;Alphaproteobacteria;Rhizobiales;Bradyrhizobiaceae;Bradyrhizobium;
1179764	Bradyrhizobium sp. RITF1622	Bacteria;Proteobacteria;Alphaproteobacteria;Rhizobiales;Bradyrhizobiaceae;Bradyrhizobium;
1179758	Bradyrhizobium sp. RITF14115	Bacteria;Proteobacteria;Alphaproteobacteria;Rhizobiales;Bradyrhizobiaceae;Bradyrhizobium;
1179759	Bradyrhizobium sp. RITF14142	Bacteria;Proteobacteria;Alphaproteobacteria;Rhizobiales;Bradyrhizobiaceae;Bradyrhizobium;
1178787	Niabella thaonhiensis	Bacteria;Bacteroidetes;Chitinophagia;Chitinophagales;Chitinophagaceae;Niabella;
1178788	Mesorhizobium sp. NHI-23	Bacteria;Proteobacteria;Alphaproteobacteria;Rhizobiales;Phyllobacteriaceae;Mesorhizobium;
1178789	Pedobacter sp. NHI-13	Bacteria;Bacteroidetes;Sphingobacteriia;Sphingobacteriales;Sphingobacteriaceae;Pedobacter;
1178790	Rhizobiales bacterium NHI-8	Bacteria;Proteobacteria;Alphaproteobacteria;Rhizobiales;
1255264	Massilia sp. H4-3-2 G	Bacteria;Proteobacteria;Betaproteobacteria;Burkholderiales;Oxalobacteraceae;Massilia;
1255258	Flavobacterium sp. UEJ4-1 B	Bacteria;Bacteroidetes;Flavobacteriia;Flavobacteriales;Flavobacteriaceae;Flavobacterium;
379097	Vibrio sinaloensis	Bacteria;Proteobacteria;Gammaproteobacteria;Vibrionales;Vibrionaceae;Vibrio;Vibrio oreintalis group;
1178822	Pseudomonas sp. BNUBIODQ	Bacteria;Proteobacteria;Gammaproteobacteria;Pseudomonadales;Pseudomonadaceae;Pseudomonas;
386	Rhizobium leguminosarum bv. trifolii	Bacteria;Proteobacteria;Alphaproteobacteria;Rhizobiales;Rhizobiaceae;Rhizobium/Agrobacterium group;Rhizobium;
29449	Rhizobium etli	Bacteria;Proteobacteria;Alphaproteobacteria;Rhizobiales;Rhizobiaceae;Rhizobium/Agrobacterium group;Rhizobium;
1179807	Micrococcus sp. DGM UTI1M	Bacteria;Actinobacteria;Micrococcales;Micrococcaceae;Micrococcus;
1179076	Bacillus sp. Y11(2012)	Bacteria;Firmicutes;Bacilli;Bacillales;Bacillaceae;Bacillus;
1179467	Hazenella coriacea	Bacteria;Firmicutes;Bacilli;Bacillales;Thermoactinomycetaceae;Hazenella;
68185	Streptomyces chrestomyceticus	Bacteria;Actinobacteria;Streptomycetales;Streptomycetaceae;Streptomyces;
1179818	Nocardiopsis mangrovei	Bacteria;Actinobacteria;Streptosporangiales;Nocardiopsaceae;Nocardiopsis;
484184	Paenibacillus taichungensis	Bacteria;Firmicutes;Bacilli;Bacillales;Paenibacillaceae;Paenibacillus;
418719	Marinobacter salsuginis	Bacteria;Proteobacteria;Gammaproteobacteria;Alteromonadales;Alteromonadaceae;Marinobacter;
190895	Vibrio rotiferianus	Bacteria;Proteobacteria;Gammaproteobacteria;Vibrionales;Vibrionaceae;Vibrio;
265668	Vibrio ponticus	Bacteria;Proteobacteria;Gammaproteobacteria;Vibrionales;Vibrionaceae;Vibrio;
437900	Pseudomonas marincola	Bacteria;Proteobacteria;Gammaproteobacteria;Pseudomonadales;Pseudomonadaceae;Pseudomonas;
306572	Psychrobacter celer	Bacteria;Proteobacteria;Gammaproteobacteria;Pseudomonadales;Moraxellaceae;Psychrobacter;
225323	Allomonas enterica	Bacteria;Proteobacteria;Gammaproteobacteria;Vibrionales;Vibrionaceae;Allomonas;
223527	Halomonas boliviensis	Bacteria;Proteobacteria;Gammaproteobacteria;Oceanospirillales;Halomonadaceae;Halomonas;
152297	Pseudoalteromonas issachenkonii	Bacteria;Proteobacteria;Gammaproteobacteria;Alteromonadales;Pseudoalteromonadaceae;Pseudoalteromonas;
44012	Ferrimonas balearica	Bacteria;Proteobacteria;Gammaproteobacteria;Alteromonadales;Ferrimonadaceae;Ferrimonas;
693	Vibrio nereis	Bacteria;Proteobacteria;Gammaproteobacteria;Vibrionales;Vibrionaceae;Vibrio;
2743	Marinobacter hydrocarbonoclasticus	Bacteria;Proteobacteria;Gammaproteobacteria;Alteromonadales;Alteromonadaceae;Marinobacter;
364764	Ferrimonas futtsuensis	Bacteria;Proteobacteria;Gammaproteobacteria;Alteromonadales;Ferrimonadaceae;Ferrimonas;
49186	Marinobacterium stanieri	Bacteria;Proteobacteria;Gammaproteobacteria;Oceanospirillales;Marinobacterium;
279813	Thalassobacillus devorans	Bacteria;Firmicutes;Bacilli;Bacillales;Bacillaceae;Thalassobacillus;
426756	Bhargavaea beijingensis	Bacteria;Firmicutes;Bacilli;Bacillales;Planococcaceae;Bhargavaea;
379482	Marinobacter pelagius	Bacteria;Proteobacteria;Gammaproteobacteria;Alteromonadales;Alteromonadaceae;Marinobacter;
38313	Shewanella algae	Bacteria;Proteobacteria;Gammaproteobacteria;Alteromonadales;Shewanellaceae;Shewanella;
680	Vibrio campbellii	Bacteria;Proteobacteria;Gammaproteobacteria;Vibrionales;Vibrionaceae;Vibrio;
50719	Vibrio diabolicus	Bacteria;Proteobacteria;Gammaproteobacteria;Vibrionales;Vibrionaceae;Vibrio;
1180525	Sulfitobacter sp. FS3-2	Bacteria;Proteobacteria;Alphaproteobacteria;Rhodobacterales;Rhodobacteraceae;Sulfitobacter;
1180200	Colwellia sp. FS3-4	Bacteria;Proteobacteria;Gammaproteobacteria;Alteromonadales;Colwelliaceae;Colwellia;
1180481	Shewanella sp. FS4-4	Bacteria;Proteobacteria;Gammaproteobacteria;Alteromonadales;Shewanellaceae;Shewanella;
1180516	Sulfitobacter sp. FS4-5	Bacteria;Proteobacteria;Alphaproteobacteria;Rhodobacterales;Rhodobacteraceae;Sulfitobacter;
1180467	Salinibacterium sp. FS5-1	Bacteria;Actinobacteria;Micrococcales;Microbacteriaceae;Salinibacterium;
1180340	Moritella sp. FS7-1	Bacteria;Proteobacteria;Gammaproteobacteria;Alteromonadales;Moritellaceae;Moritella;
1180204	Colwellia sp. FS7-2	Bacteria;Proteobacteria;Gammaproteobacteria;Alteromonadales;Colwelliaceae;Colwellia;
1180341	Moritella sp. FS7-3	Bacteria;Proteobacteria;Gammaproteobacteria;Alteromonadales;Moritellaceae;Moritella;
1180309	Marinobacterium sp. FS10-2	Bacteria;Proteobacteria;Gammaproteobacteria;Oceanospirillales;Marinobacterium;
1180276	Hydrogenophaga sp. FS10-3	Bacteria;Proteobacteria;Betaproteobacteria;Burkholderiales;Comamonadaceae;Hydrogenophaga;
1180474	Shewanella sp. FS10-4	Bacteria;Proteobacteria;Gammaproteobacteria;Alteromonadales;Shewanellaceae;Shewanella;
1180475	Shewanella sp. FS10-6	Bacteria;Proteobacteria;Gammaproteobacteria;Alteromonadales;Shewanellaceae;Shewanella;
1180339	Moritella sp. FS11-1	Bacteria;Proteobacteria;Gammaproteobacteria;Alteromonadales;Moritellaceae;Moritella;
1180455	Psychromonas sp. FS11-3	Bacteria;Proteobacteria;Gammaproteobacteria;Alteromonadales;Psychromonadaceae;Psychromonas;
1180198	Colwellia sp. FS12-2	Bacteria;Proteobacteria;Gammaproteobacteria;Alteromonadales;Colwelliaceae;Colwellia;
1180514	Sulfitobacter sp. FS12-3	Bacteria;Proteobacteria;Alphaproteobacteria;Rhodobacterales;Rhodobacteraceae;Sulfitobacter;
1180277	Hydrogenophaga sp. FS13-1	Bacteria;Proteobacteria;Betaproteobacteria;Burkholderiales;Comamonadaceae;Hydrogenophaga;
1180278	Hydrogenophaga sp. FS13-2	Bacteria;Proteobacteria;Betaproteobacteria;Burkholderiales;Comamonadaceae;Hydrogenophaga;
1180521	Thalassobius sp. FS13-4	Bacteria;Proteobacteria;Alphaproteobacteria;Rhodobacterales;Rhodobacteraceae;Thalassobius;
1180479	Shewanella sp. FS13-6	Bacteria;Proteobacteria;Gammaproteobacteria;Alteromonadales;Shewanellaceae;Shewanella;
1180208	Flavobacterium sp. KJF1-1	Bacteria;Bacteroidetes;Flavobacteriia;Flavobacteriales;Flavobacteriaceae;Flavobacterium;
1180487	Shewanella sp. KJF1-2	Bacteria;Proteobacteria;Gammaproteobacteria;Alteromonadales;Shewanellaceae;Shewanella;
1180420	Psychrobacter sp. KJF1-5	Bacteria;Proteobacteria;Gammaproteobacteria;Pseudomonadales;Moraxellaceae;Psychrobacter;
1180421	Psychrobacter sp. KJF1-6	Bacteria;Proteobacteria;Gammaproteobacteria;Pseudomonadales;Moraxellaceae;Psychrobacter;
1180488	Shewanella sp. KJF1-7	Bacteria;Proteobacteria;Gammaproteobacteria;Alteromonadales;Shewanellaceae;Shewanella;
1180489	Shewanella sp. KJF1-9	Bacteria;Proteobacteria;Gammaproteobacteria;Alteromonadales;Shewanellaceae;Shewanella;
1180486	Shewanella sp. KJF1-13	Bacteria;Proteobacteria;Gammaproteobacteria;Alteromonadales;Shewanellaceae;Shewanella;
1180418	Psychrobacter sp. KJF1-14	Bacteria;Proteobacteria;Gammaproteobacteria;Pseudomonadales;Moraxellaceae;Psychrobacter;
1180362	Pseudoalteromonas sp. KJF1-18	Bacteria;Proteobacteria;Gammaproteobacteria;Alteromonadales;Pseudoalteromonadaceae;Pseudoalteromonas;
1180247	Flavobacterium sp. KJF2-2	Bacteria;Bacteroidetes;Flavobacteriia;Flavobacteriales;Flavobacteriaceae;Flavobacterium;
1180433	Psychrobacter sp. KJF2-6	Bacteria;Proteobacteria;Gammaproteobacteria;Pseudomonadales;Moraxellaceae;Psychrobacter;
1180434	Psychrobacter sp. KJF2-8	Bacteria;Proteobacteria;Gammaproteobacteria;Pseudomonadales;Moraxellaceae;Psychrobacter;
1180379	Pseudoalteromonas sp. KJF2-14	Bacteria;Proteobacteria;Gammaproteobacteria;Alteromonadales;Pseudoalteromonadaceae;Pseudoalteromonas;
1180246	Flavobacterium sp. KJF2-17	Bacteria;Bacteroidetes;Flavobacteriia;Flavobacteriales;Flavobacteriaceae;Flavobacterium;
1180435	Psychrobacter sp. KJF3-1	Bacteria;Proteobacteria;Gammaproteobacteria;Pseudomonadales;Moraxellaceae;Psychrobacter;
1180297	Loktanella sp. KJF3-3	Bacteria;Proteobacteria;Alphaproteobacteria;Rhodobacterales;Rhodobacteraceae;Loktanella;
1180391	Pseudoalteromonas sp. KJF3-4	Bacteria;Proteobacteria;Gammaproteobacteria;Alteromonadales;Pseudoalteromonadaceae;Pseudoalteromonas;
1180393	Pseudoalteromonas sp. KJF3-6	Bacteria;Proteobacteria;Gammaproteobacteria;Alteromonadales;Pseudoalteromonadaceae;Pseudoalteromonas;
1180394	Pseudoalteromonas sp. KJF3-7	Bacteria;Proteobacteria;Gammaproteobacteria;Alteromonadales;Pseudoalteromonadaceae;Pseudoalteromonas;
1180446	Psychrobacter sp. KJF3-9	Bacteria;Proteobacteria;Gammaproteobacteria;Pseudomonadales;Moraxellaceae;Psychrobacter;
1180353	Polaribacter sp. KJF3-11	Bacteria;Bacteroidetes;Flavobacteriia;Flavobacteriales;Flavobacteriaceae;Polaribacter;
1180251	Flavobacterium sp. KJF3-13	Bacteria;Bacteroidetes;Flavobacteriia;Flavobacteriales;Flavobacteriaceae;Flavobacterium;
1180504	Shewanella sp. KJF3-15	Bacteria;Proteobacteria;Gammaproteobacteria;Alteromonadales;Shewanellaceae;Shewanella;
1180518	Thalassobacter sp. KJF3-16	Bacteria;Proteobacteria;Alphaproteobacteria;Rhodobacterales;Rhodobacteraceae;Thalassobacter;
1180296	Loktanella sp. KJF3-18	Bacteria;Proteobacteria;Alphaproteobacteria;Rhodobacterales;Rhodobacteraceae;Loktanella;
1180436	Psychrobacter sp. KJF3-19	Bacteria;Proteobacteria;Gammaproteobacteria;Pseudomonadales;Moraxellaceae;Psychrobacter;
1180386	Pseudoalteromonas sp. KJF3-21	Bacteria;Proteobacteria;Gammaproteobacteria;Alteromonadales;Pseudoalteromonadaceae;Pseudoalteromonas;
1180438	Psychrobacter sp. KJF3-22	Bacteria;Proteobacteria;Gammaproteobacteria;Pseudomonadales;Moraxellaceae;Psychrobacter;
1180439	Psychrobacter sp. KJF3-23	Bacteria;Proteobacteria;Gammaproteobacteria;Pseudomonadales;Moraxellaceae;Psychrobacter;
1180304	Maribacter sp. KJF3-29	Bacteria;Bacteroidetes;Flavobacteriia;Flavobacteriales;Flavobacteriaceae;Maribacter;
1180443	Psychrobacter sp. KJF3-32	Bacteria;Proteobacteria;Gammaproteobacteria;Pseudomonadales;Moraxellaceae;Psychrobacter;
1180519	Thalassobacter sp. KJF3-36	Bacteria;Proteobacteria;Alphaproteobacteria;Rhodobacterales;Rhodobacteraceae;Thalassobacter;
1180258	Flavobacterium sp. KJF4-7	Bacteria;Bacteroidetes;Flavobacteriia;Flavobacteriales;Flavobacteriaceae;Flavobacterium;
1180520	Thalassobacter sp. KJF4-8	Bacteria;Proteobacteria;Alphaproteobacteria;Rhodobacterales;Rhodobacteraceae;Thalassobacter;
1180329	Marinomonas sp. KJF4-9	Bacteria;Proteobacteria;Gammaproteobacteria;Oceanospirillales;Marinomonas;
1180324	Marinomonas sp. KJF4-10	Bacteria;Proteobacteria;Gammaproteobacteria;Oceanospirillales;Marinomonas;
1180253	Flavobacterium sp. KJF4-12	Bacteria;Bacteroidetes;Flavobacteriia;Flavobacteriales;Flavobacteriaceae;Flavobacterium;
1180254	Flavobacterium sp. KJF4-15	Bacteria;Bacteroidetes;Flavobacteriia;Flavobacteriales;Flavobacteriaceae;Flavobacterium;
1180255	Flavobacterium sp. KJF4-16	Bacteria;Bacteroidetes;Flavobacteriia;Flavobacteriales;Flavobacteriaceae;Flavobacterium;
1180450	Psychrobacter sp. KJF5-3	Bacteria;Proteobacteria;Gammaproteobacteria;Pseudomonadales;Moraxellaceae;Psychrobacter;
1180330	Marinomonas sp. KJF5-5	Bacteria;Proteobacteria;Gammaproteobacteria;Oceanospirillales;Marinomonas;
1180298	Loktanella sp. KJF5-9	Bacteria;Proteobacteria;Alphaproteobacteria;Rhodobacterales;Rhodobacteraceae;Loktanella;
1180449	Psychrobacter sp. KJF5-10	Bacteria;Proteobacteria;Gammaproteobacteria;Pseudomonadales;Moraxellaceae;Psychrobacter;
1180259	Flavobacterium sp. KJF5-13	Bacteria;Bacteroidetes;Flavobacteriia;Flavobacteriales;Flavobacteriaceae;Flavobacterium;
1180192	Algoriphagus sp. KJF5-15	Bacteria;Bacteroidetes;Cytophagia;Cytophagales;Cyclobacteriaceae;Algoriphagus;
1180400	Pseudoalteromonas sp. KJF6-1	Bacteria;Proteobacteria;Gammaproteobacteria;Alteromonadales;Pseudoalteromonadaceae;Pseudoalteromonas;
1180402	Pseudoalteromonas sp. KJF6-11	Bacteria;Proteobacteria;Gammaproteobacteria;Alteromonadales;Pseudoalteromonadaceae;Pseudoalteromonas;
1180403	Pseudoalteromonas sp. KJF6-12	Bacteria;Proteobacteria;Gammaproteobacteria;Alteromonadales;Pseudoalteromonadaceae;Pseudoalteromonas;
1180299	Loktanella sp. KJF6-15	Bacteria;Proteobacteria;Alphaproteobacteria;Rhodobacterales;Rhodobacteraceae;Loktanella;
1180343	Paracoccus sp. KJF6-16	Bacteria;Proteobacteria;Alphaproteobacteria;Rhodobacterales;Rhodobacteraceae;Paracoccus;
1180407	Pseudoalteromonas sp. KJF7-5	Bacteria;Proteobacteria;Gammaproteobacteria;Alteromonadales;Pseudoalteromonadaceae;Pseudoalteromonas;
1180265	Flavobacterium sp. KJF7-8	Bacteria;Bacteroidetes;Flavobacteriia;Flavobacteriales;Flavobacteriaceae;Flavobacterium;
1180266	Flavobacterium sp. KJF7-9	Bacteria;Bacteroidetes;Flavobacteriia;Flavobacteriales;Flavobacteriaceae;Flavobacterium;
1180263	Flavobacterium sp. KJF7-11	Bacteria;Bacteroidetes;Flavobacteriia;Flavobacteriales;Flavobacteriaceae;Flavobacterium;
1180342	Pacificibacter sp. KJF8-4	Bacteria;Proteobacteria;Alphaproteobacteria;Rhodobacterales;Rhodobacteraceae;Pacificibacter;
1180275	Glaciecola sp. KJF8-5	Bacteria;Proteobacteria;Gammaproteobacteria;Alteromonadales;Alteromonadaceae;Glaciecola;
1180358	Polaribacter sp. KJF8-6	Bacteria;Bacteroidetes;Flavobacteriia;Flavobacteriales;Flavobacteriaceae;Polaribacter;
1180473	Salinibacterium sp. KJF8-7	Bacteria;Actinobacteria;Micrococcales;Microbacteriaceae;Salinibacterium;
1180306	Marinobacter sp. KJF8-10	Bacteria;Proteobacteria;Gammaproteobacteria;Alteromonadales;Alteromonadaceae;Marinobacter;
1180357	Polaribacter sp. KJF8-11	Bacteria;Bacteroidetes;Flavobacteriia;Flavobacteriales;Flavobacteriaceae;Polaribacter;
1180409	Pseudoalteromonas sp. KJF8-14	Bacteria;Proteobacteria;Gammaproteobacteria;Alteromonadales;Pseudoalteromonadaceae;Pseudoalteromonas;
1180267	Flavobacterium sp. KJF8-17	Bacteria;Bacteroidetes;Flavobacteriia;Flavobacteriales;Flavobacteriaceae;Flavobacterium;
1180270	Flavobacterium sp. KJF8-20	Bacteria;Bacteroidetes;Flavobacteriia;Flavobacteriales;Flavobacteriaceae;Flavobacterium;
1180301	Loktanella sp. KJF8-23	Bacteria;Proteobacteria;Alphaproteobacteria;Rhodobacterales;Rhodobacteraceae;Loktanella;
1180359	Polaribacter sp. KJF9-5	Bacteria;Bacteroidetes;Flavobacteriia;Flavobacteriales;Flavobacteriaceae;Polaribacter;
1180360	Polaribacter sp. KJF9-6	Bacteria;Bacteroidetes;Flavobacteriia;Flavobacteriales;Flavobacteriaceae;Polaribacter;
1180361	Polaribacter sp. KJF9-7	Bacteria;Bacteroidetes;Flavobacteriia;Flavobacteriales;Flavobacteriaceae;Polaribacter;
1180207	Colwellia sp. KJF9-8	Bacteria;Proteobacteria;Gammaproteobacteria;Alteromonadales;Colwelliaceae;Colwellia;
1180271	Flavobacterium sp. KJF9-12	Bacteria;Bacteroidetes;Flavobacteriia;Flavobacteriales;Flavobacteriaceae;Flavobacterium;
1180272	Flavobacterium sp. KJF9-13	Bacteria;Bacteroidetes;Flavobacteriia;Flavobacteriales;Flavobacteriaceae;Flavobacterium;
1180364	Pseudoalteromonas sp. KJF10-3	Bacteria;Proteobacteria;Gammaproteobacteria;Alteromonadales;Pseudoalteromonadaceae;Pseudoalteromonas;
1180470	Salinibacterium sp. KJF10-8	Bacteria;Actinobacteria;Micrococcales;Microbacteriaceae;Salinibacterium;
1180282	Loktanella sp. KJF10-13	Bacteria;Proteobacteria;Alphaproteobacteria;Rhodobacterales;Rhodobacteraceae;Loktanella;
1180348	Polaribacter sp. KJF11-1	Bacteria;Bacteroidetes;Flavobacteriia;Flavobacteriales;Flavobacteriaceae;Polaribacter;
1180461	Psychromonas sp. KJF11-5	Bacteria;Proteobacteria;Gammaproteobacteria;Alteromonadales;Psychromonadaceae;Psychromonas;
1180462	Psychromonas sp. KJF11-9	Bacteria;Proteobacteria;Gammaproteobacteria;Alteromonadales;Psychromonadaceae;Psychromonas;
1180218	Flavobacterium sp. KJF11-14	Bacteria;Bacteroidetes;Flavobacteriia;Flavobacteriales;Flavobacteriaceae;Flavobacterium;
1180423	Psychrobacter sp. KJF11-15	Bacteria;Proteobacteria;Gammaproteobacteria;Pseudomonadales;Moraxellaceae;Psychrobacter;
1180366	Pseudoalteromonas sp. KJF11-18	Bacteria;Proteobacteria;Gammaproteobacteria;Alteromonadales;Pseudoalteromonadaceae;Pseudoalteromonas;
1180367	Pseudoalteromonas sp. KJF11-19	Bacteria;Proteobacteria;Gammaproteobacteria;Alteromonadales;Pseudoalteromonadaceae;Pseudoalteromonas;
1180220	Flavobacterium sp. KJF11-20	Bacteria;Bacteroidetes;Flavobacteriia;Flavobacteriales;Flavobacteriaceae;Flavobacterium;
1180195	Bizionia sp. KJF12-2	Bacteria;Bacteroidetes;Flavobacteriia;Flavobacteriales;Flavobacteriaceae;Bizionia;
1180350	Polaribacter sp. KJF12-6	Bacteria;Bacteroidetes;Flavobacteriia;Flavobacteriales;Flavobacteriaceae;Polaribacter;
1180225	Flavobacterium sp. KJF12-9	Bacteria;Bacteroidetes;Flavobacteriia;Flavobacteriales;Flavobacteriaceae;Flavobacterium;
1180221	Flavobacterium sp. KJF12-11	Bacteria;Bacteroidetes;Flavobacteriia;Flavobacteriales;Flavobacteriaceae;Flavobacterium;
1180426	Psychrobacter sp. KJF12-13	Bacteria;Proteobacteria;Gammaproteobacteria;Pseudomonadales;Moraxellaceae;Psychrobacter;
1180283	Loktanella sp. KJF12-14	Bacteria;Proteobacteria;Alphaproteobacteria;Rhodobacterales;Rhodobacteraceae;Loktanella;
1180284	Loktanella sp. KJF12-15	Bacteria;Proteobacteria;Alphaproteobacteria;Rhodobacterales;Rhodobacteraceae;Loktanella;
1180427	Psychrobacter sp. KJF12-16	Bacteria;Proteobacteria;Gammaproteobacteria;Pseudomonadales;Moraxellaceae;Psychrobacter;
1180286	Loktanella sp. KJF12-23	Bacteria;Proteobacteria;Alphaproteobacteria;Rhodobacterales;Rhodobacteraceae;Loktanella;
1180287	Loktanella sp. KJF12-24	Bacteria;Proteobacteria;Alphaproteobacteria;Rhodobacterales;Rhodobacteraceae;Loktanella;
1180498	Shewanella sp. KJF13-1	Bacteria;Proteobacteria;Gammaproteobacteria;Alteromonadales;Shewanellaceae;Shewanella;
1180352	Polaribacter sp. KJF13-4	Bacteria;Bacteroidetes;Flavobacteriia;Flavobacteriales;Flavobacteriaceae;Polaribacter;
1180316	Marinomonas sp. KJF13-5	Bacteria;Proteobacteria;Gammaproteobacteria;Oceanospirillales;Marinomonas;
1180288	Loktanella sp. KJF13-9	Bacteria;Proteobacteria;Alphaproteobacteria;Rhodobacterales;Rhodobacteraceae;Loktanella;
1180314	Marinomonas sp. KJF13-14	Bacteria;Proteobacteria;Gammaproteobacteria;Oceanospirillales;Marinomonas;
1180371	Pseudoalteromonas sp. KJF13-15	Bacteria;Proteobacteria;Gammaproteobacteria;Alteromonadales;Pseudoalteromonadaceae;Pseudoalteromonas;
1180345	Pedobacter sp. KJF13-18	Bacteria;Bacteroidetes;Sphingobacteriia;Sphingobacteriales;Sphingobacteriaceae;Pedobacter;
1180280	Lacinutrix sp. KJF14-1	Bacteria;Bacteroidetes;Flavobacteriia;Flavobacteriales;Flavobacteriaceae;Lacinutrix;
1180523	Thalassobius sp. KJF14-12	Bacteria;Proteobacteria;Alphaproteobacteria;Rhodobacterales;Rhodobacteraceae;Thalassobius;
1180374	Pseudoalteromonas sp. KJF14-17	Bacteria;Proteobacteria;Gammaproteobacteria;Alteromonadales;Pseudoalteromonadaceae;Pseudoalteromonas;
1180290	Loktanella sp. KJF14-25	Bacteria;Proteobacteria;Alphaproteobacteria;Rhodobacterales;Rhodobacteraceae;Loktanella;
1180430	Psychrobacter sp. KJF14-27	Bacteria;Proteobacteria;Gammaproteobacteria;Pseudomonadales;Moraxellaceae;Psychrobacter;
1180431	Psychrobacter sp. KJF14-28	Bacteria;Proteobacteria;Gammaproteobacteria;Pseudomonadales;Moraxellaceae;Psychrobacter;
1180291	Loktanella sp. KJF14-29	Bacteria;Proteobacteria;Alphaproteobacteria;Rhodobacterales;Rhodobacteraceae;Loktanella;
1180432	Psychrobacter sp. KJF15-8	Bacteria;Proteobacteria;Gammaproteobacteria;Pseudomonadales;Moraxellaceae;Psychrobacter;
1180292	Loktanella sp. KJF15-11	Bacteria;Proteobacteria;Alphaproteobacteria;Rhodobacterales;Rhodobacteraceae;Loktanella;
1180293	Loktanella sp. KJF15-13	Bacteria;Proteobacteria;Alphaproteobacteria;Rhodobacterales;Rhodobacteraceae;Loktanella;
1180238	Flavobacterium sp. KJF15-17	Bacteria;Bacteroidetes;Flavobacteriia;Flavobacteriales;Flavobacteriaceae;Flavobacterium;
1180239	Flavobacterium sp. KJF15-18	Bacteria;Bacteroidetes;Flavobacteriia;Flavobacteriales;Flavobacteriaceae;Flavobacterium;
1180295	Loktanella sp. KJF15-21	Bacteria;Proteobacteria;Alphaproteobacteria;Rhodobacterales;Rhodobacteraceae;Loktanella;
1179447	Pandoraea sp. BT 102	Bacteria;Proteobacteria;Betaproteobacteria;Burkholderiales;Burkholderiaceae;Pandoraea;
282060	Ornithinimicrobium kibberense	Bacteria;Actinobacteria;Micrococcales;Intrasporangiaceae;Ornithinimicrobium;
211146	Paenarthrobacter nitroguajacolicus	Bacteria;Actinobacteria;Micrococcales;Micrococcaceae;Paenarthrobacter;
490188	Hydrocarboniphaga daqingensis	Bacteria;Proteobacteria;Gammaproteobacteria;Nevskiales;Sinobacteraceae;Hydrocarboniphaga;
1623	Lactobacillus ruminis	Bacteria;Firmicutes;Bacilli;Lactobacillales;Lactobacillaceae;Lactobacillus;
47770	Lactobacillus crispatus	Bacteria;Firmicutes;Bacilli;Lactobacillales;Lactobacillaceae;Lactobacillus;
28026	Bifidobacterium pseudocatenulatum	Bacteria;Actinobacteria;Bifidobacteriales;Bifidobacteriaceae;Bifidobacterium;
216816	Bifidobacterium longum subsp. longum	Bacteria;Actinobacteria;Bifidobacteriales;Bifidobacteriaceae;Bifidobacterium;
255248	Leuconostoc garlicum	Bacteria;Firmicutes;Bacilli;Lactobacillales;Leuconostocaceae;Leuconostoc;
1353	Enterococcus gallinarum	Bacteria;Firmicutes;Bacilli;Lactobacillales;Enterococcaceae;Enterococcus;
1179743	Pontibacter ramchanderi	Bacteria;Bacteroidetes;Cytophagia;Cytophagales;Hymenobacteraceae;Pontibacter;
1169025	Streptomyces pratensis	Bacteria;Actinobacteria;Streptomycetales;Streptomycetaceae;Streptomyces;
66896	Streptomyces griseoplanus	Bacteria;Actinobacteria;Streptomycetales;Streptomycetaceae;Streptomyces;
42777	Tsukamurella inchonensis	Bacteria;Actinobacteria;Corynebacteriales;Tsukamurellaceae;Tsukamurella;
60137	Sulfitobacter pontiacus	Bacteria;Proteobacteria;Alphaproteobacteria;Rhodobacterales;Rhodobacteraceae;Sulfitobacter;
1181198	Cupriavidus sp. SaCR1	Bacteria;Proteobacteria;Betaproteobacteria;Burkholderiales;Burkholderiaceae;Cupriavidus;
1181215	Novosphingobium sp. SaCR2	Bacteria;Proteobacteria;Alphaproteobacteria;Sphingomonadales;Sphingomonadaceae;Novosphingobium;
1181216	Novosphingobium sp. SaCR4	Bacteria;Proteobacteria;Alphaproteobacteria;Sphingomonadales;Sphingomonadaceae;Novosphingobium;
1181224	Rhizobium sp. SaCR6	Bacteria;Proteobacteria;Alphaproteobacteria;Rhizobiales;Rhizobiaceae;Rhizobium/Agrobacterium group;Rhizobium;
1181209	Flavobacterium sp. SaCS2	Bacteria;Bacteroidetes;Flavobacteriia;Flavobacteriales;Flavobacteriaceae;Flavobacterium;
1181222	Pseudomonas sp. SaCS14	Bacteria;Proteobacteria;Gammaproteobacteria;Pseudomonadales;Pseudomonadaceae;Pseudomonas;
1181217	Novosphingobium sp. SaMR1	Bacteria;Proteobacteria;Alphaproteobacteria;Sphingomonadales;Sphingomonadaceae;Novosphingobium;
1181210	Flavobacterium sp. SaMR4	Bacteria;Bacteroidetes;Flavobacteriia;Flavobacteriales;Flavobacteriaceae;Flavobacterium;
1181219	Paenibacillus sp. SaMR6	Bacteria;Firmicutes;Bacilli;Bacillales;Paenibacillaceae;Paenibacillus;
1181192	Burkholderia sp. SaPR3	Bacteria;Proteobacteria;Betaproteobacteria;Burkholderiales;Burkholderiaceae;Burkholderia;
1181193	Burkholderia sp. SaPR5	Bacteria;Proteobacteria;Betaproteobacteria;Burkholderiales;Burkholderiaceae;Burkholderia;
1181202	Cupriavidus sp. SaPS20	Bacteria;Proteobacteria;Betaproteobacteria;Burkholderiales;Burkholderiaceae;Cupriavidus;
1181214	Leifsonia sp. SaZR8	Bacteria;Actinobacteria;Micrococcales;Microbacteriaceae;Leifsonia;
1181203	Cupriavidus sp. SaZS1	Bacteria;Proteobacteria;Betaproteobacteria;Burkholderiales;Burkholderiaceae;Cupriavidus;
1181199	Cupriavidus sp. SaCRH1	Bacteria;Proteobacteria;Betaproteobacteria;Burkholderiales;Burkholderiaceae;Cupriavidus;
1181169	Arthrobacter sp. SaCRH3	Bacteria;Actinobacteria;Micrococcales;Micrococcaceae;Arthrobacter;
1181218	Ochrobactrum sp. SaCRH4	Bacteria;Proteobacteria;Alphaproteobacteria;Rhizobiales;Brucellaceae;Ochrobactrum;
1181228	Novosphingobium sp. SaMRH4	Bacteria;Proteobacteria;Alphaproteobacteria;Sphingomonadales;Sphingomonadaceae;Novosphingobium;
1181191	Burkholderia sp. SaMRH11	Bacteria;Proteobacteria;Betaproteobacteria;Burkholderiales;Burkholderiaceae;Burkholderia;
1181211	Flavobacterium sp. SaMRH12	Bacteria;Bacteroidetes;Flavobacteriia;Flavobacteriales;Flavobacteriaceae;Flavobacterium;
1181170	Arthrobacter sp. SaMRH13	Bacteria;Actinobacteria;Micrococcales;Micrococcaceae;Arthrobacter;
1181176	Arthrobacter sp. SaPRH3	Bacteria;Actinobacteria;Micrococcales;Micrococcaceae;Arthrobacter;
1181168	Agrobacterium sp. SaPRH4	Bacteria;Proteobacteria;Alphaproteobacteria;Rhizobiales;Rhizobiaceae;Rhizobium/Agrobacterium group;Agrobacterium;
1181177	Arthrobacter sp. SaPRH7	Bacteria;Actinobacteria;Micrococcales;Micrococcaceae;Arthrobacter;
1255256	Cohnella saccharovorans	Bacteria;Firmicutes;Bacilli;Bacillales;Paenibacillaceae;Cohnella;
1255259	Flavobacterium sp. UEJ6-1 B	Bacteria;Bacteroidetes;Flavobacteriia;Flavobacteriales;Flavobacteriaceae;Flavobacterium;
1255266	Nocardioides sp. MGS4-5	Bacteria;Actinobacteria;Propionibacteriales;Nocardioidaceae;Nocardioides;
1255250	Altererythrobacter sp. CJ46	Bacteria;Proteobacteria;Alphaproteobacteria;Sphingomonadales;Erythrobacteraceae;Altererythrobacter;
1255267	Nocardioides sp. MMH1-2	Bacteria;Actinobacteria;Propionibacteriales;Nocardioidaceae;Nocardioides;
1255260	Flavobacterium sp. UEJ6-2 A	Bacteria;Bacteroidetes;Flavobacteriia;Flavobacteriales;Flavobacteriaceae;Flavobacterium;
1255261	Kangiella sp. MMH2-2	Bacteria;Proteobacteria;Gammaproteobacteria;Oceanospirillales;Kangiellaceae;Kangiella;
1255270	Rhodobium sp. MGS3-3	Bacteria;Proteobacteria;Alphaproteobacteria;Rhizobiales;Rhodobiaceae;Rhodobium;
1255251	Bacillus panacisoli	Bacteria;Firmicutes;Bacilli;Bacillales;Bacillaceae;Bacillus;
1255265	Nitrobacter sp. NS5-5	Bacteria;Proteobacteria;Alphaproteobacteria;Rhizobiales;Bradyrhizobiaceae;Nitrobacter;
1255274	Tetrasphaera sp. MK3-9	Bacteria;Actinobacteria;Micrococcales;Intrasporangiaceae;Tetrasphaera;
1255254	Brachybacterium sp. MS5-19	Bacteria;Actinobacteria;Micrococcales;Dermabacteraceae;Brachybacterium;
1255263	Lysobacter panacisoli	Bacteria;Proteobacteria;Gammaproteobacteria;Xanthomonadales;Xanthomonadaceae;Lysobacter;
1173585	Ruegeria arenilitoris	Bacteria;Proteobacteria;Alphaproteobacteria;Rhodobacterales;Rhodobacteraceae;Ruegeria;
1173614	Litorisediminicola beolgyonensis	Bacteria;Proteobacteria;Alphaproteobacteria;Rhodobacterales;Rhodobacteraceae;Litorisediminicola;
1178825	Arenitalea lutea	Bacteria;Bacteroidetes;Flavobacteriia;Flavobacteriales;Flavobacteriaceae;
1180528	Bacillus sp. WYT002	Bacteria;Firmicutes;Bacilli;Bacillales;Bacillaceae;Bacillus;
1180539	Paenibacillus sp. WYT010	Bacteria;Firmicutes;Bacilli;Bacillales;Paenibacillaceae;Paenibacillus;
1180536	Bacillus sp. WYT037	Bacteria;Firmicutes;Bacilli;Bacillales;Bacillaceae;Bacillus;
1197872	Amycolatopsis sp. PG-Y	Bacteria;Actinobacteria;Pseudonocardiales;Pseudonocardiaceae;Amycolatopsis;
1179465	Enterobacter sp. MSG6	Bacteria;Proteobacteria;Gammaproteobacteria;Enterobacterales;Enterobacteriaceae;Enterobacter;
1182556	Bacillus sp. SP29	Bacteria;Firmicutes;Bacilli;Bacillales;Bacillaceae;Bacillus;
1196586	Bacillus sp. DT_24	Bacteria;Firmicutes;Bacilli;Bacillales;Bacillaceae;Bacillus;
1255262	Leucobacter sp. MUG4-5	Bacteria;Actinobacteria;Micrococcales;Microbacteriaceae;Leucobacter;
1255255	Chryseobacterium sp. NUG5-1	Bacteria;Bacteroidetes;Flavobacteriia;Flavobacteriales;Flavobacteriaceae;Chryseobacterium;
1255253	Bacillus sp. RMH2-1	Bacteria;Firmicutes;Bacilli;Bacillales;Bacillaceae;Bacillus;
1255273	Sphingomonas sp. RUG1-1 C	Bacteria;Proteobacteria;Alphaproteobacteria;Sphingomonadales;Sphingomonadaceae;Sphingomonas;
163604	Nocardiopsis exhalans	Bacteria;Actinobacteria;Streptosporangiales;Nocardiopsaceae;Nocardiopsis;
1182010	Lactobacillus sp. M8	Bacteria;Firmicutes;Bacilli;Lactobacillales;Lactobacillaceae;Lactobacillus;
358	Agrobacterium radiobacter	Bacteria;Proteobacteria;Alphaproteobacteria;Rhizobiales;Rhizobiaceae;Rhizobium/Agrobacterium group;Agrobacterium;Agrobacterium tumefaciens complex;
69224	Erwinia psidii	Bacteria;Proteobacteria;Gammaproteobacteria;Enterobacterales;Erwiniaceae;Erwinia;
1197717	Cloacibacillus porcorum	Bacteria;Synergistetes;Synergistia;Synergistales;Synergistaceae;Cloacibacillus;
1166441	Arthrobacter sp. QHL12	Bacteria;Actinobacteria;Micrococcales;Micrococcaceae;Arthrobacter;
1166442	Marinomonas sp. QHL13	Bacteria;Proteobacteria;Gammaproteobacteria;Oceanospirillales;Marinomonas;
1166443	Planococcus sp. QHL14	Bacteria;Firmicutes;Bacilli;Bacillales;Planococcaceae;Planococcus;
1583	Weissella confusa	Bacteria;Firmicutes;Bacilli;Lactobacillales;Leuconostocaceae;Weissella;
35770	Tomato big bud phytoplasma	Bacteria;Tenericutes;Mollicutes;Acholeplasmatales;Acholeplasmataceae;Candidatus Phytoplasma;Candidatus Phytoplasma asteris;
1180542	Novosphingobium sp. XF-5	Bacteria;Proteobacteria;Alphaproteobacteria;Sphingomonadales;Sphingomonadaceae;Novosphingobium;
1181829	Streptomyces sp. QZGY-A5	Bacteria;Actinobacteria;Streptomycetales;Streptomycetaceae;Streptomyces;
1181835	Streptomyces sp. QZGY-A6	Bacteria;Actinobacteria;Streptomycetales;Streptomycetaceae;Streptomyces;
1181786	Streptomyces sp. QZGY-A10	Bacteria;Actinobacteria;Streptomycetales;Streptomycetaceae;Streptomyces;
1181787	Streptomyces sp. QZGY-A11	Bacteria;Actinobacteria;Streptomycetales;Streptomycetaceae;Streptomyces;
1181788	Streptomyces sp. QZGY-A12	Bacteria;Actinobacteria;Streptomycetales;Streptomycetaceae;Streptomyces;
1181789	Streptomyces sp. QZGY-A13	Bacteria;Actinobacteria;Streptomycetales;Streptomycetaceae;Streptomyces;
1181790	Streptomyces sp. QZGY-A14	Bacteria;Actinobacteria;Streptomycetales;Streptomycetaceae;Streptomyces;
1181791	Streptomyces sp. QZGY-A15	Bacteria;Actinobacteria;Streptomycetales;Streptomycetaceae;Streptomyces;
1181792	Streptomyces sp. QZGY-A16	Bacteria;Actinobacteria;Streptomycetales;Streptomycetaceae;Streptomyces;
1181794	Streptomyces sp. QZGY-A18	Bacteria;Actinobacteria;Streptomycetales;Streptomycetaceae;Streptomyces;
1181795	Streptomyces sp. QZGY-A19	Bacteria;Actinobacteria;Streptomycetales;Streptomycetaceae;Streptomyces;
1181798	Streptomyces sp. QZGY-A21	Bacteria;Actinobacteria;Streptomycetales;Streptomycetaceae;Streptomyces;
1181799	Streptomyces sp. QZGY-A22	Bacteria;Actinobacteria;Streptomycetales;Streptomycetaceae;Streptomyces;
1181800	Streptomyces sp. QZGY-A23	Bacteria;Actinobacteria;Streptomycetales;Streptomycetaceae;Streptomyces;
1181802	Streptomyces sp. QZGY-A25	Bacteria;Actinobacteria;Streptomycetales;Streptomycetaceae;Streptomyces;
1181803	Streptomyces sp. QZGY-A26	Bacteria;Actinobacteria;Streptomycetales;Streptomycetaceae;Streptomyces;
1181805	Streptomyces sp. QZGY-A28	Bacteria;Actinobacteria;Streptomycetales;Streptomycetaceae;Streptomyces;
1181806	Streptomyces sp. QZGY-A29	Bacteria;Actinobacteria;Streptomycetales;Streptomycetaceae;Streptomyces;
1181809	Streptomyces sp. QZGY-A31	Bacteria;Actinobacteria;Streptomycetales;Streptomycetaceae;Streptomyces;
1181814	Streptomyces sp. QZGY-A36	Bacteria;Actinobacteria;Streptomycetales;Streptomycetaceae;Streptomyces;
1181815	Streptomyces sp. QZGY-A37	Bacteria;Actinobacteria;Streptomycetales;Streptomycetaceae;Streptomyces;
1181816	Streptomyces sp. QZGY-A38	Bacteria;Actinobacteria;Streptomycetales;Streptomycetaceae;Streptomyces;
1181817	Streptomyces sp. QZGY-A39	Bacteria;Actinobacteria;Streptomycetales;Streptomycetaceae;Streptomyces;
1181819	Streptomyces sp. QZGY-A40	Bacteria;Actinobacteria;Streptomycetales;Streptomycetaceae;Streptomyces;
1181820	Streptomyces sp. QZGY-A41	Bacteria;Actinobacteria;Streptomycetales;Streptomycetaceae;Streptomyces;
1181821	Streptomyces sp. QZGY-A42	Bacteria;Actinobacteria;Streptomycetales;Streptomycetaceae;Streptomyces;
1181823	Streptomyces sp. QZGY-A44	Bacteria;Actinobacteria;Streptomycetales;Streptomycetaceae;Streptomyces;
1181825	Streptomyces sp. QZGY-A46	Bacteria;Actinobacteria;Streptomycetales;Streptomycetaceae;Streptomyces;
1181827	Streptomyces sp. QZGY-A48	Bacteria;Actinobacteria;Streptomycetales;Streptomycetaceae;Streptomyces;
1181828	Streptomyces sp. QZGY-A49	Bacteria;Actinobacteria;Streptomycetales;Streptomycetaceae;Streptomyces;
1181830	Streptomyces sp. QZGY-A50	Bacteria;Actinobacteria;Streptomycetales;Streptomycetaceae;Streptomyces;
1181831	Streptomyces sp. QZGY-A51	Bacteria;Actinobacteria;Streptomycetales;Streptomycetaceae;Streptomyces;
1181832	Streptomyces sp. QZGY-A52	Bacteria;Actinobacteria;Streptomycetales;Streptomycetaceae;Streptomyces;
1181833	Streptomyces sp. QZGY-A53	Bacteria;Actinobacteria;Streptomycetales;Streptomycetaceae;Streptomyces;
1181834	Streptomyces sp. QZGY-A54	Bacteria;Actinobacteria;Streptomycetales;Streptomycetaceae;Streptomyces;
1167862	Streptomyces sp. M49-1	Bacteria;Actinobacteria;Streptomycetales;Streptomycetaceae;Streptomyces;
28090	Acinetobacter lwoffii	Bacteria;Proteobacteria;Gammaproteobacteria;Pseudomonadales;Moraxellaceae;Acinetobacter;
40214	Acinetobacter johnsonii	Bacteria;Proteobacteria;Gammaproteobacteria;Pseudomonadales;Moraxellaceae;Acinetobacter;
1181890	Streptomyces sp. SNA020	Bacteria;Actinobacteria;Streptomycetales;Streptomycetaceae;Streptomyces;
1182308	Sphingomonas sp. HEXBA01	Bacteria;Proteobacteria;Alphaproteobacteria;Sphingomonadales;Sphingomonadaceae;Sphingomonas;
412384	Bacillus aryabhattai	Bacteria;Firmicutes;Bacilli;Bacillales;Bacillaceae;Bacillus;
307643	Exiguobacterium profundum	Bacteria;Firmicutes;Bacilli;Bacillales;Bacillales Family XII. Incertae Sedis;Exiguobacterium;
1283	Staphylococcus haemolyticus	Bacteria;Firmicutes;Bacilli;Bacillales;Staphylococcaceae;Staphylococcus;
340	Xanthomonas campestris pv. campestris	Bacteria;Proteobacteria;Gammaproteobacteria;Xanthomonadales;Xanthomonadaceae;Xanthomonas;
285	Comamonas testosteroni	Bacteria;Proteobacteria;Betaproteobacteria;Burkholderiales;Comamonadaceae;Comamonas;
1192302	Romeria sp. KLL-H-201	Bacteria;Cyanobacteria;Synechococcales;Romeriaceae;Romeria;
1181885	Pseudonocardia nantongensis	Bacteria;Actinobacteria;Pseudonocardiales;Pseudonocardiaceae;Pseudonocardia;
1181879	Amycolatopsis jiangsuensis	Bacteria;Actinobacteria;Pseudonocardiales;Pseudonocardiaceae;Amycolatopsis;
1181882	Glycomyces phytohabitans	Bacteria;Actinobacteria;Glycomycetales;Glycomycetaceae;Glycomyces;
1181883	Kineococcus endophyticus	Bacteria;Actinobacteria;Kineosporiales;Kineosporiaceae;Kineococcus;
1181884	Modestobacter roseus	Bacteria;Actinobacteria;Geodermatophilales;Geodermatophilaceae;Modestobacter;
1181887	Streptomyces halophytocola	Bacteria;Actinobacteria;Streptomycetales;Streptomycetaceae;Streptomyces;
1181886	Saccharopolyspora dendranthemae	Bacteria;Actinobacteria;Pseudonocardiales;Pseudonocardiaceae;Saccharopolyspora;
1181888	Streptomyces sp. KLBMP1330	Bacteria;Actinobacteria;Streptomycetales;Streptomycetaceae;Streptomyces;
1181889	Streptomyces sp. KLBMP1440	Bacteria;Actinobacteria;Streptomycetales;Streptomycetaceae;Streptomyces;
1896	Streptomyces bikiniensis	Bacteria;Actinobacteria;Streptomycetales;Streptomycetaceae;Streptomyces;
66866	Streptomyces albofaciens	Bacteria;Actinobacteria;Streptomycetales;Streptomycetaceae;Streptomyces;
1906	Streptomyces fradiae	Bacteria;Actinobacteria;Streptomycetales;Streptomycetaceae;Streptomyces;
1198250	Bacillus sp. S3212	Bacteria;Firmicutes;Bacilli;Bacillales;Bacillaceae;Bacillus;
35830	Acetivibrio cellulolyticus	Bacteria;Firmicutes;Clostridia;Clostridiales;Ruminococcaceae;Acetivibrio;
550	Enterobacter cloacae	Bacteria;Proteobacteria;Gammaproteobacteria;Enterobacterales;Enterobacteriaceae;Enterobacter;Enterobacter cloacae complex;
66879	Streptomyces coeruleofuscus	Bacteria;Actinobacteria;Streptomycetales;Streptomycetaceae;Streptomyces;
260365	Shewanella aquimarina	Bacteria;Proteobacteria;Gammaproteobacteria;Alteromonadales;Shewanellaceae;Shewanella;
1181958	Bacillus sp. LGMB163	Bacteria;Firmicutes;Bacilli;Bacillales;Bacillaceae;Bacillus;
1181955	Bacillus sp. LGMB128	Bacteria;Firmicutes;Bacilli;Bacillales;Bacillaceae;Bacillus;
1181961	Enterobacter sp. LGMB184	Bacteria;Proteobacteria;Gammaproteobacteria;Enterobacterales;Enterobacteriaceae;Enterobacter;
106592	Ensifer adhaerens	Bacteria;Proteobacteria;Alphaproteobacteria;Rhizobiales;Rhizobiaceae;Sinorhizobium/Ensifer group;Ensifer;
1167611	Ochrobactrum sp. HNSQ5	Bacteria;Proteobacteria;Alphaproteobacteria;Rhizobiales;Brucellaceae;Ochrobactrum;
1181891	Paenibacillus thermophilus	Bacteria;Firmicutes;Bacilli;Bacillales;Paenibacillaceae;Paenibacillus;
1173586	Shewanella litorisediminis	Bacteria;Proteobacteria;Gammaproteobacteria;Alteromonadales;Shewanellaceae;Shewanella;
1211853	Mycetocola sp. ZD1-5	Bacteria;Actinobacteria;Micrococcales;Microbacteriaceae;Mycetocola;
1211851	Dyadobacter tibetensis	Bacteria;Bacteroidetes;Cytophagia;Cytophagales;Cytophagaceae;Dyadobacter;
1211852	Massilia sp. Y1243-2	Bacteria;Proteobacteria;Betaproteobacteria;Burkholderiales;Oxalobacteraceae;Massilia;
132919	Rhodococcus jostii	Bacteria;Actinobacteria;Corynebacteriales;Nocardiaceae;Rhodococcus;
310575	Advenella kashmirensis subsp. kashmirensis	Bacteria;Proteobacteria;Betaproteobacteria;Burkholderiales;Alcaligenaceae;
1902	Streptomyces albidoflavus	Bacteria;Actinobacteria;Streptomycetales;Streptomycetaceae;Streptomyces;Streptomyces albidoflavus group;
1182597	Micromonospora mangrovi	Bacteria;Actinobacteria;Micromonosporales;Micromonosporaceae;Micromonospora;
1182595	Micromonospora sp. 2602SCA9	Bacteria;Actinobacteria;Micromonosporales;Micromonosporaceae;Micromonospora;
1182596	Micromonospora sp. 2603GPT1-5	Bacteria;Actinobacteria;Micromonosporales;Micromonosporaceae;Micromonospora;
1182599	Micromonospora sp. 2602HV4	Bacteria;Actinobacteria;Micromonosporales;Micromonosporaceae;Micromonospora;
1182613	Micromonospora sp. 29021/10ATCC1	Bacteria;Actinobacteria;Micromonosporales;Micromonosporaceae;Micromonospora;
1182607	Micromonospora sp. 2803GPT1-10	Bacteria;Actinobacteria;Micromonosporales;Micromonosporaceae;Micromonospora;
1182608	Micromonospora sp. 2803GPT1-16	Bacteria;Actinobacteria;Micromonosporales;Micromonosporaceae;Micromonospora;
1182600	Micromonospora sp. 2603GPT1-09	Bacteria;Actinobacteria;Micromonosporales;Micromonosporaceae;Micromonospora;
1182602	Micromonospora sp. 2701GPT1-10	Bacteria;Actinobacteria;Micromonosporales;Micromonosporaceae;Micromonospora;
1182611	Micromonospora sp. 2804GPT1-01	Bacteria;Actinobacteria;Micromonosporales;Micromonosporaceae;Micromonospora;
1182598	Micromonospora sp. 2602GPT1-40	Bacteria;Actinobacteria;Micromonosporales;Micromonosporaceae;Micromonospora;
1182604	Micromonospora sp. 27021/10ATCC11	Bacteria;Actinobacteria;Micromonosporales;Micromonosporaceae;Micromonospora;
1182609	Micromonospora sp. 2803HV03	Bacteria;Actinobacteria;Micromonosporales;Micromonosporaceae;Micromonospora;
1182603	Micromonospora ovatispora	Bacteria;Actinobacteria;Micromonosporales;Micromonosporaceae;Micromonospora;
1182594	Micromonospora sp. 2602GPT1-18	Bacteria;Actinobacteria;Micromonosporales;Micromonosporaceae;Micromonospora;
1182591	Actinomadura sp. 2602GPT1-42	Bacteria;Actinobacteria;Streptosporangiales;Thermomonosporaceae;Actinomadura;
1182592	Actinoplanes sp. 2701GPT1-4	Bacteria;Actinobacteria;Micromonosporales;Micromonosporaceae;Actinoplanes;
1182614	Nonomuraea sp. 2704GPT2-01	Bacteria;Actinobacteria;Streptosporangiales;Streptosporangiaceae;Nonomuraea;
1601	Lactobacillus agilis	Bacteria;Firmicutes;Bacilli;Lactobacillales;Lactobacillaceae;Lactobacillus;
1182647	Paenibacillus sp. FLCDV	Bacteria;Firmicutes;Bacilli;Bacillales;Paenibacillaceae;Paenibacillus;
920	Acidithiobacillus ferrooxidans	Bacteria;Proteobacteria;Acidithiobacillia;Acidithiobacillales;Acidithiobacillaceae;Acidithiobacillus;
1198248	Rugosimonospora sp. 260305	Bacteria;Actinobacteria;Micromonosporales;Micromonosporaceae;Rugosimonospora;
1182976	Streptomyces sp. QLS01	Bacteria;Actinobacteria;Streptomycetales;Streptomycetaceae;Streptomyces;
1182977	Streptomyces sp. QLS02	Bacteria;Actinobacteria;Streptomycetales;Streptomycetaceae;Streptomyces;
1182978	Streptomyces sp. QLS03	Bacteria;Actinobacteria;Streptomycetales;Streptomycetaceae;Streptomyces;
1182979	Streptomyces sp. QLS04	Bacteria;Actinobacteria;Streptomycetales;Streptomycetaceae;Streptomyces;
1182980	Streptomyces sp. QLS06	Bacteria;Actinobacteria;Streptomycetales;Streptomycetaceae;Streptomyces;
1182981	Streptomyces sp. QLS08	Bacteria;Actinobacteria;Streptomycetales;Streptomycetaceae;Streptomyces;
1182984	Streptomyces sp. QLS11	Bacteria;Actinobacteria;Streptomycetales;Streptomycetaceae;Streptomyces;
1182985	Streptomyces sp. QLS12	Bacteria;Actinobacteria;Streptomycetales;Streptomycetaceae;Streptomyces;
1182987	Streptomyces sp. QLS14	Bacteria;Actinobacteria;Streptomycetales;Streptomycetaceae;Streptomyces;
1182988	Streptomyces sp. QLS15	Bacteria;Actinobacteria;Streptomycetales;Streptomycetaceae;Streptomyces;
1182989	Streptomyces sp. QLS16	Bacteria;Actinobacteria;Streptomycetales;Streptomycetaceae;Streptomyces;
1182997	Streptomyces sp. QLS25	Bacteria;Actinobacteria;Streptomycetales;Streptomycetaceae;Streptomyces;
1182972	Nocardia sp. QLS27	Bacteria;Actinobacteria;Corynebacteriales;Nocardiaceae;Nocardia;
1183001	Streptomyces sp. QLS30	Bacteria;Actinobacteria;Streptomycetales;Streptomycetaceae;Streptomyces;
1183003	Streptomyces sp. QLS33	Bacteria;Actinobacteria;Streptomycetales;Streptomycetaceae;Streptomyces;
1183009	Streptomyces sp. QLS41	Bacteria;Actinobacteria;Streptomycetales;Streptomycetaceae;Streptomyces;
1182973	Nocardia sp. QLS42	Bacteria;Actinobacteria;Corynebacteriales;Nocardiaceae;Nocardia;
1183010	Streptomyces sp. QLS43	Bacteria;Actinobacteria;Streptomycetales;Streptomycetaceae;Streptomyces;
1182974	Nocardia sp. QLS44	Bacteria;Actinobacteria;Corynebacteriales;Nocardiaceae;Nocardia;
1183011	Streptomyces sp. QLS45	Bacteria;Actinobacteria;Streptomycetales;Streptomycetaceae;Streptomyces;
1183014	Streptomyces sp. QLS51	Bacteria;Actinobacteria;Streptomycetales;Streptomycetaceae;Streptomyces;
1183016	Streptomyces sp. QLS55	Bacteria;Actinobacteria;Streptomycetales;Streptomycetaceae;Streptomyces;
1183017	Streptomyces sp. QLS56	Bacteria;Actinobacteria;Streptomycetales;Streptomycetaceae;Streptomyces;
1183018	Streptomyces sp. QLS57	Bacteria;Actinobacteria;Streptomycetales;Streptomycetaceae;Streptomyces;
1183019	Streptomyces sp. QLS58	Bacteria;Actinobacteria;Streptomycetales;Streptomycetaceae;Streptomyces;
1183021	Streptomyces sp. QLS62	Bacteria;Actinobacteria;Streptomycetales;Streptomycetaceae;Streptomyces;
1183027	Streptomyces sp. QLS68	Bacteria;Actinobacteria;Streptomycetales;Streptomycetaceae;Streptomyces;
1183028	Streptomyces sp. QLS69	Bacteria;Actinobacteria;Streptomycetales;Streptomycetaceae;Streptomyces;
1183029	Streptomyces sp. QLS70	Bacteria;Actinobacteria;Streptomycetales;Streptomycetaceae;Streptomyces;
1183030	Streptomyces sp. QLS71	Bacteria;Actinobacteria;Streptomycetales;Streptomycetaceae;Streptomyces;
1183032	Streptomyces sp. QLS73	Bacteria;Actinobacteria;Streptomycetales;Streptomycetaceae;Streptomyces;
1183033	Streptomyces sp. QLS74	Bacteria;Actinobacteria;Streptomycetales;Streptomycetaceae;Streptomyces;
1183036	Streptomyces sp. QLS79	Bacteria;Actinobacteria;Streptomycetales;Streptomycetaceae;Streptomyces;
1183037	Streptomyces sp. QLS80	Bacteria;Actinobacteria;Streptomycetales;Streptomycetaceae;Streptomyces;
1183039	Streptomyces sp. QLS82	Bacteria;Actinobacteria;Streptomycetales;Streptomycetaceae;Streptomyces;
1183040	Streptomyces sp. QLS83	Bacteria;Actinobacteria;Streptomycetales;Streptomycetaceae;Streptomyces;
1183042	Streptomyces sp. QLS85	Bacteria;Actinobacteria;Streptomycetales;Streptomycetaceae;Streptomyces;
1183047	Streptomyces sp. QLS92	Bacteria;Actinobacteria;Streptomycetales;Streptomycetaceae;Streptomyces;
1182983	Streptomyces sp. QLS10	Bacteria;Actinobacteria;Streptomycetales;Streptomycetaceae;Streptomyces;
1182991	Streptomyces sp. QLS18	Bacteria;Actinobacteria;Streptomycetales;Streptomycetaceae;Streptomyces;
1182993	Streptomyces sp. QLS20	Bacteria;Actinobacteria;Streptomycetales;Streptomycetaceae;Streptomyces;
1182996	Streptomyces sp. QLS24	Bacteria;Actinobacteria;Streptomycetales;Streptomycetaceae;Streptomyces;
1182999	Streptomyces sp. QLS28	Bacteria;Actinobacteria;Streptomycetales;Streptomycetaceae;Streptomyces;
1183000	Streptomyces sp. QLS29	Bacteria;Actinobacteria;Streptomycetales;Streptomycetaceae;Streptomyces;
1183002	Streptomyces sp. QLS31	Bacteria;Actinobacteria;Streptomycetales;Streptomycetaceae;Streptomyces;
1183004	Streptomyces sp. QLS35	Bacteria;Actinobacteria;Streptomycetales;Streptomycetaceae;Streptomyces;
1183005	Streptomyces sp. QLS36	Bacteria;Actinobacteria;Streptomycetales;Streptomycetaceae;Streptomyces;
1183006	Streptomyces sp. QLS37	Bacteria;Actinobacteria;Streptomycetales;Streptomycetaceae;Streptomyces;
1183007	Streptomyces sp. QLS38	Bacteria;Actinobacteria;Streptomycetales;Streptomycetaceae;Streptomyces;
1183012	Streptomyces sp. QLS48	Bacteria;Actinobacteria;Streptomycetales;Streptomycetaceae;Streptomyces;
1183023	Streptomyces sp. QLS64	Bacteria;Actinobacteria;Streptomycetales;Streptomycetaceae;Streptomyces;
1183022	Streptomyces sp. QLS63	Bacteria;Actinobacteria;Streptomycetales;Streptomycetaceae;Streptomyces;
1183031	Streptomyces sp. QLS72	Bacteria;Actinobacteria;Streptomycetales;Streptomycetaceae;Streptomyces;
1183035	Streptomyces sp. QLS77	Bacteria;Actinobacteria;Streptomycetales;Streptomycetaceae;Streptomyces;
1183045	Streptomyces sp. QLS89	Bacteria;Actinobacteria;Streptomycetales;Streptomycetaceae;Streptomyces;
1183038	Streptomyces sp. QLS81	Bacteria;Actinobacteria;Streptomycetales;Streptomycetaceae;Streptomyces;
1183048	Streptomyces sp. QLS93	Bacteria;Actinobacteria;Streptomycetales;Streptomycetaceae;Streptomyces;
1183044	Streptomyces sp. QLS88	Bacteria;Actinobacteria;Streptomycetales;Streptomycetaceae;Streptomyces;
1183013	Streptomyces sp. QLS50	Bacteria;Actinobacteria;Streptomycetales;Streptomycetaceae;Streptomyces;
1183046	Streptomyces sp. QLS90	Bacteria;Actinobacteria;Streptomycetales;Streptomycetaceae;Streptomyces;
262668	Acinetobacter beijerinckii	Bacteria;Proteobacteria;Gammaproteobacteria;Pseudomonadales;Moraxellaceae;Acinetobacter;
2033	Microbacterium testaceum	Bacteria;Actinobacteria;Micrococcales;Microbacteriaceae;Microbacterium;
1187957	Lysinibacillus sp. ST	Bacteria;Firmicutes;Bacilli;Bacillales;Bacillaceae;Lysinibacillus;
1187958	Lysinibacillus sp. ST2	Bacteria;Firmicutes;Bacilli;Bacillales;Bacillaceae;Lysinibacillus;
1183245	Marinobacter sp. P6	Bacteria;Proteobacteria;Gammaproteobacteria;Alteromonadales;Alteromonadaceae;Marinobacter;
1183246	Roseobacter sp. P7	Bacteria;Proteobacteria;Alphaproteobacteria;Rhodobacterales;Rhodobacteraceae;Roseobacter;
1185766	Thioclava dalianensis	Bacteria;Proteobacteria;Alphaproteobacteria;Rhodobacterales;Rhodobacteraceae;Thioclava;
1185767	Zunongwangia atlantica 22II14-10F7	Bacteria;Bacteroidetes;Flavobacteriia;Flavobacteriales;Flavobacteriaceae;Zunongwangia;
1182513	Burkholderia sp. PH3	Bacteria;Proteobacteria;Betaproteobacteria;Burkholderiales;Burkholderiaceae;Burkholderia;
1181669	bacterium endosymbiont of Abyssogena southwardae	Bacteria;
1181670	bacterium endosymbiont of Bathymodiolus sp. 5 South	Bacteria;
1181671	bacterium endosymbiont of Bathymodiolus sp. 9 South	Bacteria;
1186921	Enterobacter sp. FCB1	Bacteria;Proteobacteria;Gammaproteobacteria;Enterobacterales;Enterobacteriaceae;Enterobacter;
317	Pseudomonas syringae	Bacteria;Proteobacteria;Gammaproteobacteria;Pseudomonadales;Pseudomonadaceae;Pseudomonas;
1181722	Streptomyces sp. DL28	Bacteria;Actinobacteria;Streptomycetales;Streptomycetaceae;Streptomyces;
273677	Microbacterium oleivorans	Bacteria;Actinobacteria;Micrococcales;Microbacteriaceae;Microbacterium;
1187890	Microbacterium sp. 148	Bacteria;Actinobacteria;Micrococcales;Microbacteriaceae;Microbacterium;
220688	Bacillus soli	Bacteria;Firmicutes;Bacilli;Bacillales;Bacillaceae;Bacillus;
1465	Brevibacillus laterosporus	Bacteria;Firmicutes;Bacilli;Bacillales;Paenibacillaceae;Brevibacillus;
1187891	Microvirga sp. 109	Bacteria;Proteobacteria;Alphaproteobacteria;Rhizobiales;Methylobacteriaceae;Microvirga;
119858	Bacillus sonorensis	Bacteria;Firmicutes;Bacilli;Bacillales;Bacillaceae;Bacillus;
119219	Cupriavidus metallidurans	Bacteria;Proteobacteria;Betaproteobacteria;Burkholderiales;Burkholderiaceae;Cupriavidus;
1170570	Halomonas sp. QHL18	Bacteria;Proteobacteria;Gammaproteobacteria;Oceanospirillales;Halomonadaceae;Halomonas;
1170573	Vibrio sp. QHL19	Bacteria;Proteobacteria;Gammaproteobacteria;Vibrionales;Vibrionaceae;Vibrio;
1170568	Alteromonas sp. QHL20	Bacteria;Proteobacteria;Gammaproteobacteria;Alteromonadales;Alteromonadaceae;Alteromonas;
1170567	Acinetobacter sp. QHL21	Bacteria;Proteobacteria;Gammaproteobacteria;Pseudomonadales;Moraxellaceae;Acinetobacter;
1170572	Pseudomonas sp. QHL22	Bacteria;Proteobacteria;Gammaproteobacteria;Pseudomonadales;Pseudomonadaceae;Pseudomonas;
29320	Paenarthrobacter nicotinovorans	Bacteria;Actinobacteria;Micrococcales;Micrococcaceae;Paenarthrobacter;
1671	Pseudarthrobacter oxydans	Bacteria;Actinobacteria;Micrococcales;Micrococcaceae;Pseudarthrobacter;
399736	Agrococcus jejuensis	Bacteria;Actinobacteria;Micrococcales;Microbacteriaceae;Agrococcus;
1187978	Serratia sp. Pp9	Bacteria;Proteobacteria;Gammaproteobacteria;Enterobacterales;Yersiniaceae;Serratia;
1421	Lysinibacillus sphaericus	Bacteria;Firmicutes;Bacilli;Bacillales;Bacillaceae;Lysinibacillus;
216778	Stenotrophomonas rhizophila	Bacteria;Proteobacteria;Gammaproteobacteria;Xanthomonadales;Xanthomonadaceae;Stenotrophomonas;
82380	Microbacterium oxydans	Bacteria;Actinobacteria;Micrococcales;Microbacteriaceae;Microbacterium;
1257026	Streptomyces barkulensis	Bacteria;Actinobacteria;Streptomycetales;Streptomycetaceae;Streptomyces;
1257027	Streptomyces chitinivorans	Bacteria;Actinobacteria;Streptomycetales;Streptomycetaceae;Streptomyces;
1187987	Streptomyces sp. F-22	Bacteria;Actinobacteria;Streptomycetales;Streptomycetaceae;Streptomyces;
1187988	Streptomyces sp. F-24	Bacteria;Actinobacteria;Streptomycetales;Streptomycetaceae;Streptomyces;
1076	Rhodopseudomonas palustris	Bacteria;Proteobacteria;Alphaproteobacteria;Rhizobiales;Bradyrhizobiaceae;Rhodopseudomonas;
1256889	Bacillus sp. Chr-1(2012)	Bacteria;Firmicutes;Bacilli;Bacillales;Bacillaceae;Bacillus;
1256887	Acinetobacter sp. Chr-17	Bacteria;Proteobacteria;Gammaproteobacteria;Pseudomonadales;Moraxellaceae;Acinetobacter;
1256899	Streptomyces sp. Chrp-1	Bacteria;Actinobacteria;Streptomycetales;Streptomycetaceae;Streptomyces;
1187006	Pseudonocardia sp. 260306	Bacteria;Actinobacteria;Pseudonocardiales;Pseudonocardiaceae;Pseudonocardia;
1198456	Pseudomonas guguanensis	Bacteria;Proteobacteria;Gammaproteobacteria;Pseudomonadales;Pseudomonadaceae;Pseudomonas;
1198454	Aureimonas ferruginea	Bacteria;Proteobacteria;Alphaproteobacteria;Rhizobiales;Aurantimonadaceae;Aureimonas;
1198455	Aureimonas rubiginis	Bacteria;Proteobacteria;Alphaproteobacteria;Rhizobiales;Aurantimonadaceae;Aureimonas;
1184145	Lactococcus sp. TSB94	Bacteria;Firmicutes;Bacilli;Lactobacillales;Streptococcaceae;Lactococcus;
1184134	Bacillus sp. LB18	Bacteria;Firmicutes;Bacilli;Bacillales;Bacillaceae;Bacillus;
1184148	Paenibacillus sp. TSB65	Bacteria;Firmicutes;Bacilli;Bacillales;Paenibacillaceae;Paenibacillus;
1184146	Paenibacillus sp. TSB106	Bacteria;Firmicutes;Bacilli;Bacillales;Paenibacillaceae;Paenibacillus;
1184156	Streptomyces sp. TSB31	Bacteria;Actinobacteria;Streptomycetales;Streptomycetaceae;Streptomyces;
1184155	Streptomyces sp. TM10	Bacteria;Actinobacteria;Streptomycetales;Streptomycetaceae;Streptomyces;
1184153	Gryllotalpicola reticulitermitis	Bacteria;Actinobacteria;Micrococcales;Microbacteriaceae;Gryllotalpicola;
1184151	Opitutaceae bacterium TSB47	Bacteria;Verrucomicrobia;Opitutae;Opitutales;Opitutaceae;
1184139	Chryseobacterium sp. LB17	Bacteria;Bacteroidetes;Flavobacteriia;Flavobacteriales;Flavobacteriaceae;Chryseobacterium;
1184142	Enterobacter sp. LB9	Bacteria;Proteobacteria;Gammaproteobacteria;Enterobacterales;Enterobacteriaceae;Enterobacter;
1184150	Trabulsiella sp. LB10	Bacteria;Proteobacteria;Gammaproteobacteria;Enterobacterales;Enterobacteriaceae;Trabulsiella;
1184152	Yokenella sp. TSB2	Bacteria;Proteobacteria;Gammaproteobacteria;Enterobacterales;Enterobacteriaceae;Yokenella;
1184141	Dyella sp. LB15	Bacteria;Proteobacteria;Gammaproteobacteria;Xanthomonadales;Rhodanobacteraceae;Dyella;
1187083	Enterobacter sp. PSDCB3	Bacteria;Proteobacteria;Gammaproteobacteria;Enterobacterales;Enterobacteriaceae;Enterobacter;
1187084	Enterobacter sp. PSDCB5	Bacteria;Proteobacteria;Gammaproteobacteria;Enterobacterales;Enterobacteriaceae;Enterobacter;
1187087	Rahnella sp. PCRCB19	Bacteria;Proteobacteria;Gammaproteobacteria;Enterobacterales;Yersiniaceae;Rahnella;
1187856	Pseudonocardia salamisensis	Bacteria;Actinobacteria;Pseudonocardiales;Pseudonocardiaceae;Pseudonocardia;
1187855	Nonomuraea sp. K274	Bacteria;Actinobacteria;Streptosporangiales;Streptosporangiaceae;Nonomuraea;
1187858	Streptomyces sp. K412	Bacteria;Actinobacteria;Streptomycetales;Streptomycetaceae;Streptomyces;
1187859	Streptomyces karpasiensis	Bacteria;Actinobacteria;Streptomycetales;Streptomycetaceae;Streptomyces;
1187857	Saccharothrix sp. MK2172	Bacteria;Actinobacteria;Pseudonocardiales;Pseudonocardiaceae;Saccharothrix;
1187852	Methylobacterium tarhaniae	Bacteria;Proteobacteria;Alphaproteobacteria;Rhizobiales;Methylobacteriaceae;Methylobacterium;
1187853	Micromonospora sp. S2508B	Bacteria;Actinobacteria;Micromonosporales;Micromonosporaceae;Micromonospora;
1189325	Oceanicella actignis	Bacteria;Proteobacteria;Alphaproteobacteria;Rhodobacterales;Rhodobacteraceae;Oceanicella;
1198244	Micromonospora sp. 2675OA2	Bacteria;Actinobacteria;Micromonosporales;Micromonosporaceae;Micromonospora;
1198245	Micromonospora avicenniae	Bacteria;Actinobacteria;Micromonosporales;Micromonosporaceae;Micromonospora;
1169200	Candidatus Troglogloea absoloni	Bacteria;Nitrospirae;Nitrospirales;Nitrospiraceae;
1190152	Micromonospora sp. 2701HV13a	Bacteria;Actinobacteria;Micromonosporales;Micromonosporaceae;Micromonospora;
33069	Pseudomonas viridiflava	Bacteria;Proteobacteria;Gammaproteobacteria;Pseudomonadales;Pseudomonadaceae;Pseudomonas;
556	Dickeya chrysanthemi	Bacteria;Proteobacteria;Gammaproteobacteria;Enterobacterales;Pectobacteriaceae;Dickeya;
206042	Pseudoalteromonas mariniglutinosa	Bacteria;Proteobacteria;Gammaproteobacteria;Alteromonadales;Pseudoalteromonadaceae;Pseudoalteromonas;
1172311	Shewanella sp. P1	Bacteria;Proteobacteria;Gammaproteobacteria;Alteromonadales;Shewanellaceae;Shewanella;
62322	Shewanella baltica	Bacteria;Proteobacteria;Gammaproteobacteria;Alteromonadales;Shewanellaceae;Shewanella;
265048	Napier grass stunt phytoplasma	Bacteria;Tenericutes;Mollicutes;Acholeplasmatales;Acholeplasmataceae;Candidatus Phytoplasma;16SrXI (Rice yellow dwarf group);
1232621	Rhamnus cathartica' stunt phytoplasma	Bacteria;Tenericutes;Mollicutes;Acholeplasmatales;Acholeplasmataceae;Candidatus Phytoplasma;
44250	Paenibacillus alvei	Bacteria;Firmicutes;Bacilli;Bacillales;Paenibacillaceae;Paenibacillus;
1190876	Glycomyces sp. 41212	Bacteria;Actinobacteria;Glycomycetales;Glycomycetaceae;Glycomyces;
1190921	Streptomyces sp. 41337	Bacteria;Actinobacteria;Streptomycetales;Streptomycetaceae;Streptomyces;
1190908	Saccharopolyspora sp. 41567	Bacteria;Actinobacteria;Pseudonocardiales;Pseudonocardiaceae;Saccharopolyspora;
1172343	Streptomyces sp. 41268	Bacteria;Actinobacteria;Streptomycetales;Streptomycetaceae;Streptomyces;
1190910	Streptomonospora sp. 41807	Bacteria;Actinobacteria;Streptosporangiales;Nocardiopsaceae;Streptomonospora;
1190883	Micromonospora sp. 41535-2	Bacteria;Actinobacteria;Micromonosporales;Micromonosporaceae;Micromonospora;
1190913	Streptomonospora sp. 41941	Bacteria;Actinobacteria;Streptosporangiales;Nocardiopsaceae;Streptomonospora;
1172336	Nocardiopsis sp. 41845	Bacteria;Actinobacteria;Streptosporangiales;Nocardiopsaceae;Nocardiopsis;
1190895	Nocardiopsis sp. 41778	Bacteria;Actinobacteria;Streptosporangiales;Nocardiopsaceae;Nocardiopsis;
1172350	Zhihengliuella sp. 41852	Bacteria;Actinobacteria;Micrococcales;Micrococcaceae;Zhihengliuella;
1172328	Micromonospora sp. 41774	Bacteria;Actinobacteria;Micromonosporales;Micromonosporaceae;Micromonospora;
1190916	Streptomyces sp. 41006	Bacteria;Actinobacteria;Streptomycetales;Streptomycetaceae;Streptomyces;
1190928	Streptomyces sp. 41757	Bacteria;Actinobacteria;Streptomycetales;Streptomycetaceae;Streptomyces;
1190927	Streptomyces sp. 41738	Bacteria;Actinobacteria;Streptomycetales;Streptomycetaceae;Streptomyces;
1190881	Marinactinospora sp. 41251	Bacteria;Actinobacteria;Streptosporangiales;Nocardiopsaceae;Marinactinospora;
1190900	Nocardiopsis sp. 41842	Bacteria;Actinobacteria;Streptosporangiales;Nocardiopsaceae;Nocardiopsis;
1172327	Micromonospora sp. 41766	Bacteria;Actinobacteria;Micromonosporales;Micromonosporaceae;Micromonospora;
1192167	Pseudomonas sp. dbcyk1	Bacteria;Proteobacteria;Gammaproteobacteria;Pseudomonadales;Pseudomonadaceae;Pseudomonas;
912594	Mycobacterium iranicum	Bacteria;Actinobacteria;Corynebacteriales;Mycobacteriaceae;Mycobacterium;
1176302	Sphingobium sp. AM	Bacteria;Proteobacteria;Alphaproteobacteria;Sphingomonadales;Sphingomonadaceae;Sphingobium;
1176304	Pseudomonas sp. BC(2012)	Bacteria;Proteobacteria;Gammaproteobacteria;Pseudomonadales;Pseudomonadaceae;Pseudomonas;
1176305	Enterobacter sp. B(2012)	Bacteria;Proteobacteria;Gammaproteobacteria;Enterobacterales;Enterobacteriaceae;Enterobacter;
1241303	Wolbachia endosymbiont of Madathamugadia hiepei	Bacteria;Proteobacteria;Alphaproteobacteria;Rickettsiales;Anaplasmataceae;Wolbachieae;Wolbachia;
332589	Streptomyces enissocaesilis	Bacteria;Actinobacteria;Streptomycetales;Streptomycetaceae;Streptomyces;
470150	Pseudomonas taiwanensis	Bacteria;Proteobacteria;Gammaproteobacteria;Pseudomonadales;Pseudomonadaceae;Pseudomonas;
611301	Xanthomonas citri subsp. citri	Bacteria;Proteobacteria;Gammaproteobacteria;Xanthomonadales;Xanthomonadaceae;Xanthomonas;
243924	Pseudomonas lutea	Bacteria;Proteobacteria;Gammaproteobacteria;Pseudomonadales;Pseudomonadaceae;Pseudomonas;
1200393	Arthrobacter sp. L-6	Bacteria;Actinobacteria;Micrococcales;Micrococcaceae;Arthrobacter;
1179446	Cupriavidus sp. BT 202	Bacteria;Proteobacteria;Betaproteobacteria;Burkholderiales;Burkholderiaceae;Cupriavidus;
1044	Erythrobacter longus	Bacteria;Proteobacteria;Alphaproteobacteria;Sphingomonadales;Erythrobacteraceae;Erythrobacter;
1198383	Spongiibacter sp. UDC535	Bacteria;Proteobacteria;Gammaproteobacteria;Cellvibrionales;Spongiibacteraceae;Spongiibacter;
1198379	Phaeobacter sp. UDC540	Bacteria;Proteobacteria;Alphaproteobacteria;Rhodobacterales;Rhodobacteraceae;Phaeobacter;
1198381	Pibocella sp. UDC543	Bacteria;Bacteroidetes;Flavobacteriia;Flavobacteriales;Flavobacteriaceae;Pibocella;
147453	Staphylococcus saprophyticus subsp. bovis	Bacteria;Firmicutes;Bacilli;Bacillales;Staphylococcaceae;Staphylococcus;
762480	Arcobacter sp. UDC415	Bacteria;Proteobacteria;Epsilonproteobacteria;Campylobacterales;Campylobacteraceae;Arcobacter;
1198380	Phaeobacter sp. UDC542	Bacteria;Proteobacteria;Alphaproteobacteria;Rhodobacterales;Rhodobacteraceae;Phaeobacter;
1169900	Achromobacter sp. PeniS1C2	Bacteria;Proteobacteria;Betaproteobacteria;Burkholderiales;Alcaligenaceae;Achromobacter;
1169912	Stenotrophomonas sp. PeniS2D1	Bacteria;Proteobacteria;Gammaproteobacteria;Xanthomonadales;Xanthomonadaceae;Stenotrophomonas;
1169903	Bradyrhizobium sp. PeniS4C4	Bacteria;Proteobacteria;Alphaproteobacteria;Rhizobiales;Bradyrhizobiaceae;Bradyrhizobium;
1176132	Burkholderia sp. PeniS4C3	Bacteria;Proteobacteria;Betaproteobacteria;Burkholderiales;Burkholderiaceae;Burkholderia;
1169910	Chitinophaga sp. PeniS4C5	Bacteria;Bacteroidetes;Chitinophagia;Chitinophagales;Chitinophagaceae;Chitinophaga;
1169904	Brevundimonas sp. NeomS2D2	Bacteria;Proteobacteria;Alphaproteobacteria;Caulobacterales;Caulobacteraceae;Brevundimonas;
1169909	Caulobacteraceae bacterium NeomS2D3	Bacteria;Proteobacteria;Alphaproteobacteria;Caulobacterales;Caulobacteraceae;
1169902	Bacteroidetes bacterium NeomS2D4	Bacteria;Bacteroidetes;
202611	Lysinibacillus odysseyi	Bacteria;Firmicutes;Bacilli;Bacillales;Bacillaceae;Lysinibacillus;
188872	Arenibacter troitsensis	Bacteria;Bacteroidetes;Flavobacteriia;Flavobacteriales;Flavobacteriaceae;Arenibacter;
86104	Arenibacter latericius	Bacteria;Bacteroidetes;Flavobacteriia;Flavobacteriales;Flavobacteriaceae;Arenibacter;
1190941	Arenibacter sp. KMM 6685	Bacteria;Bacteroidetes;Flavobacteriia;Flavobacteriales;Flavobacteriaceae;Arenibacter;
1190940	Arenibacter sp. KMM 6684	Bacteria;Bacteroidetes;Flavobacteriia;Flavobacteriales;Flavobacteriaceae;Arenibacter;
1190939	Arenibacter sp. KMM 6273	Bacteria;Bacteroidetes;Flavobacteriia;Flavobacteriales;Flavobacteriaceae;Arenibacter;
237373	Arenibacter palladensis	Bacteria;Bacteroidetes;Flavobacteriia;Flavobacteriales;Flavobacteriaceae;Arenibacter;
336810	Candidatus Sulcia muelleri	Bacteria;Bacteroidetes;Flavobacteriia;Flavobacteriales;Candidatus Sulcia;
1260918	Mycobacterium fragae	Bacteria;Actinobacteria;Corynebacteriales;Mycobacteriaceae;Mycobacterium;
1458971	Okeania sp. PAC-18-Feb-10-1	Bacteria;Cyanobacteria;Oscillatoriophycideae;Oscillatoriales;Oscillatoriaceae;Okeania;
1191488	Burkholderia sp. SWF67041	Bacteria;Proteobacteria;Betaproteobacteria;Burkholderiales;Burkholderiaceae;Burkholderia;
1191487	Burkholderia sp. SWF67010	Bacteria;Proteobacteria;Betaproteobacteria;Burkholderiales;Burkholderiaceae;Burkholderia;
1191495	Cupriavidus sp. SWF67209	Bacteria;Proteobacteria;Betaproteobacteria;Burkholderiales;Burkholderiaceae;Cupriavidus;
1191496	Cupriavidus sp. SWF67239	Bacteria;Proteobacteria;Betaproteobacteria;Burkholderiales;Burkholderiaceae;Cupriavidus;
1191494	Cupriavidus sp. SWF67194	Bacteria;Proteobacteria;Betaproteobacteria;Burkholderiales;Burkholderiaceae;Cupriavidus;
1191492	Cupriavidus sp. SWF67131	Bacteria;Proteobacteria;Betaproteobacteria;Burkholderiales;Burkholderiaceae;Cupriavidus;
1191491	Cupriavidus sp. SWF67113	Bacteria;Proteobacteria;Betaproteobacteria;Burkholderiales;Burkholderiaceae;Cupriavidus;
28031	Lysinibacillus fusiformis	Bacteria;Firmicutes;Bacilli;Bacillales;Bacillaceae;Lysinibacillus;
300	Pseudomonas mendocina	Bacteria;Proteobacteria;Gammaproteobacteria;Pseudomonadales;Pseudomonadaceae;Pseudomonas;
40324	Stenotrophomonas maltophilia	Bacteria;Proteobacteria;Gammaproteobacteria;Xanthomonadales;Xanthomonadaceae;Stenotrophomonas;Stenotrophomonas maltophilia group;
511	Alcaligenes faecalis	Bacteria;Proteobacteria;Betaproteobacteria;Burkholderiales;Alcaligenaceae;Alcaligenes;
1191058	Bacillus sp. CMA-1	Bacteria;Firmicutes;Bacilli;Bacillales;Bacillaceae;Bacillus;
1226940	bacterium M-10	Bacteria;
1226941	bacterium N-11	Bacteria;
1191413	Mitsuaria sp. YN-7	Bacteria;Proteobacteria;Betaproteobacteria;Burkholderiales;Mitsuaria;
1191410	Cupriavidus sp. YN-8	Bacteria;Proteobacteria;Betaproteobacteria;Burkholderiales;Burkholderiaceae;Cupriavidus;
1191416	Variovorax sp. YN-16	Bacteria;Proteobacteria;Betaproteobacteria;Burkholderiales;Comamonadaceae;Variovorax;
1191414	Rhizobium sp. YN-17	Bacteria;Proteobacteria;Alphaproteobacteria;Rhizobiales;Rhizobiaceae;Rhizobium/Agrobacterium group;Rhizobium;
80869	Acidovorax citrulli	Bacteria;Proteobacteria;Betaproteobacteria;Burkholderiales;Comamonadaceae;Acidovorax;
1201219	Bacillus sp. ABCh1	Bacteria;Firmicutes;Bacilli;Bacillales;Bacillaceae;Bacillus;
1201233	Bacillales bacterium ABCh6	Bacteria;Firmicutes;Bacilli;Bacillales;
1201225	Glycomyces sp. AACh4	Bacteria;Actinobacteria;Glycomycetales;Glycomycetaceae;Glycomyces;
1201236	Bacillus sp. EBW4	Bacteria;Firmicutes;Bacilli;Bacillales;Bacillaceae;Bacillus;
2094	Mycoplasma arginini	Bacteria;Tenericutes;Mollicutes;Mycoplasmataceae;Mycoplasma;
1191480	Methylobacterium sp. DLS-NS1	Bacteria;Proteobacteria;Alphaproteobacteria;Rhizobiales;Methylobacteriaceae;Methylobacterium;
29427	Methylobacterium rhodesianum	Bacteria;Proteobacteria;Alphaproteobacteria;Rhizobiales;Methylobacteriaceae;Methylobacterium;
1191483	Methylobacterium sp. DLS-NS4	Bacteria;Proteobacteria;Alphaproteobacteria;Rhizobiales;Methylobacteriaceae;Methylobacterium;
1191485	Methylobacterium sp. DLS-NS8	Bacteria;Proteobacteria;Alphaproteobacteria;Rhizobiales;Methylobacteriaceae;Methylobacterium;
1191486	Methylobacterium sp. DLS-NS9	Bacteria;Proteobacteria;Alphaproteobacteria;Rhizobiales;Methylobacteriaceae;Methylobacterium;
1170565	Bacillus sp. SPE10	Bacteria;Firmicutes;Bacilli;Bacillales;Bacillaceae;Bacillus;
1170566	Bacillus sp. SPE15	Bacteria;Firmicutes;Bacilli;Bacillales;Bacillaceae;Bacillus;
1170563	Bacillus sp. HPE10	Bacteria;Firmicutes;Bacilli;Bacillales;Bacillaceae;Bacillus;
80867	Acidovorax avenae subsp. avenae	Bacteria;Proteobacteria;Betaproteobacteria;Burkholderiales;Comamonadaceae;Acidovorax;
1260629	Proteinivorax tanatarense	Bacteria;Firmicutes;Clostridia;Clostridiales;Proteinivoraceae;Proteinivorax;
79883	Bacillus horikoshii	Bacteria;Firmicutes;Bacilli;Bacillales;Bacillaceae;Bacillus;
1193298	Bacillus sp. DHC09	Bacteria;Firmicutes;Bacilli;Bacillales;Bacillaceae;Bacillus;
1428	Bacillus thuringiensis	Bacteria;Firmicutes;Bacilli;Bacillales;Bacillaceae;Bacillus;Bacillus cereus group;
1191134	Bacillus sp. DHC11	Bacteria;Firmicutes;Bacilli;Bacillales;Bacillaceae;Bacillus;
1191136	Paenibacillus sp. DHC15	Bacteria;Firmicutes;Bacilli;Bacillales;Paenibacillaceae;Paenibacillus;
1191132	Alteromonas sp. DHC16	Bacteria;Proteobacteria;Gammaproteobacteria;Alteromonadales;Alteromonadaceae;Alteromonas;
1191137	Pseudoalteromonas sp. DHC17	Bacteria;Proteobacteria;Gammaproteobacteria;Alteromonadales;Pseudoalteromonadaceae;Pseudoalteromonas;
1191138	Pseudoalteromonas sp. DHC18	Bacteria;Proteobacteria;Gammaproteobacteria;Alteromonadales;Pseudoalteromonadaceae;Pseudoalteromonas;
1123945	Vibrio algoinfesta	Bacteria;Proteobacteria;Gammaproteobacteria;Vibrionales;Vibrionaceae;Vibrio;
669	Vibrio harveyi	Bacteria;Proteobacteria;Gammaproteobacteria;Vibrionales;Vibrionaceae;Vibrio;
142461	Vibrio ichthyoenteri	Bacteria;Proteobacteria;Gammaproteobacteria;Vibrionales;Vibrionaceae;Vibrio;
55601	Vibrio anguillarum	Bacteria;Proteobacteria;Gammaproteobacteria;Vibrionales;Vibrionaceae;Vibrio;
1170702	Gluconacetobacter sp. AXB(X)	Bacteria;Proteobacteria;Alphaproteobacteria;Rhodospirillales;Acetobacteraceae;Gluconacetobacter;
314263	Roseovarius nubinhibens	Bacteria;Proteobacteria;Alphaproteobacteria;Rhodobacterales;Rhodobacteraceae;Roseovarius;
1196027	gamma proteobacterium PAORIC2	Bacteria;Proteobacteria;Gammaproteobacteria;
1196023	Rhodothermaceae bacterium SAORIC-26	Bacteria;Bacteroidetes;Bacteroidetes Order II. Incertae sedis;Rhodothermaceae;unclassified Rhodothermaceae;
1196024	Rubrivirga marina	Bacteria;Rhodothermaeota;Rhodothermia;Rhodothermales;Rubricoccaceae;Rubrivirga;
1170865	Lactobacillus sp. RU1	Bacteria;Firmicutes;Bacilli;Lactobacillales;Lactobacillaceae;Lactobacillus;
1202433	Paenibacillus sp. CT-7	Bacteria;Firmicutes;Bacilli;Bacillales;Paenibacillaceae;Paenibacillus;
1191500	Pseudoalteromonas sp. BSw21844	Bacteria;Proteobacteria;Gammaproteobacteria;Alteromonadales;Pseudoalteromonadaceae;Pseudoalteromonas;
1191501	Vibrio sp. BSw21846	Bacteria;Proteobacteria;Gammaproteobacteria;Vibrionales;Vibrionaceae;Vibrio;
1191498	Maribacter sp. BSw21917	Bacteria;Bacteroidetes;Flavobacteriia;Flavobacteriales;Flavobacteriaceae;Maribacter;
1201281	Enterobacter sp. PnB13	Bacteria;Proteobacteria;Gammaproteobacteria;Enterobacterales;Enterobacteriaceae;Enterobacter;
1201282	Enterobacter sp. PnB14	Bacteria;Proteobacteria;Gammaproteobacteria;Enterobacterales;Enterobacteriaceae;Enterobacter;
562	Escherichia coli	Bacteria;Proteobacteria;Gammaproteobacteria;Enterobacterales;Enterobacteriaceae;Escherichia;
1193279	Micromonospora sp. FIM07-0019	Bacteria;Actinobacteria;Micromonosporales;Micromonosporaceae;Micromonospora;
1193280	Streptosporangium sp. FIM09-1157	Bacteria;Actinobacteria;Streptosporangiales;Streptosporangiaceae;Streptosporangium;
1379040	Halobellus ramosii	Archaea;Euryarchaeota;Halobacteria;Haloferacales;Haloferacaceae;Halobellus;
29448	Bradyrhizobium elkanii	Bacteria;Proteobacteria;Alphaproteobacteria;Rhizobiales;Bradyrhizobiaceae;Bradyrhizobium;
1193282	Gracilibacillus sp. J2	Bacteria;Firmicutes;Bacilli;Bacillales;Bacillaceae;Gracilibacillus;
1193283	Nocardiopsis sp. NHF48	Bacteria;Actinobacteria;Streptosporangiales;Nocardiopsaceae;Nocardiopsis;
1173618	Sungkyunkwania multivorans	Bacteria;Bacteroidetes;Flavobacteriia;Flavobacteriales;Flavobacteriaceae;Sungkyunkwania;
1191371	Pedobacter rivuli	Bacteria;Bacteroidetes;Sphingobacteriia;Sphingobacteriales;Sphingobacteriaceae;Pedobacter;
1191372	Bacillus sp. CAMU1	Bacteria;Firmicutes;Bacilli;Bacillales;Bacillaceae;Bacillus;
1202140	Microvirga sp. DY17	Bacteria;Proteobacteria;Alphaproteobacteria;Rhizobiales;Methylobacteriaceae;Microvirga;
86183	[Pseudomonas] boreopolis	Bacteria;Proteobacteria;Gammaproteobacteria;Xanthomonadales;Xanthomonadaceae;
1282192	Enterobacter sp. DL4.3	Bacteria;Proteobacteria;Gammaproteobacteria;Enterobacterales;Enterobacteriaceae;Enterobacter;
1282193	Enterobacter sp. DL4.6	Bacteria;Proteobacteria;Gammaproteobacteria;Enterobacterales;Enterobacteriaceae;Enterobacter;
1282195	Enterobacter sp. DL5.1	Bacteria;Proteobacteria;Gammaproteobacteria;Enterobacterales;Enterobacteriaceae;Enterobacter;
1282198	Enterobacter sp. HD4.3	Bacteria;Proteobacteria;Gammaproteobacteria;Enterobacterales;Enterobacteriaceae;Enterobacter;
1282200	Enterobacter sp. KR4.2	Bacteria;Proteobacteria;Gammaproteobacteria;Enterobacterales;Enterobacteriaceae;Enterobacter;
1282209	Enterobacter sp. SR5.7	Bacteria;Proteobacteria;Gammaproteobacteria;Enterobacterales;Enterobacteriaceae;Enterobacter;
1282197	Enterobacter sp. HD1.9	Bacteria;Proteobacteria;Gammaproteobacteria;Enterobacterales;Enterobacteriaceae;Enterobacter;
1282199	Enterobacter sp. KR1.8	Bacteria;Proteobacteria;Gammaproteobacteria;Enterobacterales;Enterobacteriaceae;Enterobacter;
1282186	Citrobacter sp. DL4.2	Bacteria;Proteobacteria;Gammaproteobacteria;Enterobacterales;Enterobacteriaceae;Citrobacter;
1282187	Citrobacter sp. HD4.9	Bacteria;Proteobacteria;Gammaproteobacteria;Enterobacterales;Enterobacteriaceae;Citrobacter;
1282210	Klebsiella sp. DL2.1	Bacteria;Proteobacteria;Gammaproteobacteria;Enterobacterales;Enterobacteriaceae;Klebsiella;
1282230	Proteus sp. KR4.13	Bacteria;Proteobacteria;Gammaproteobacteria;Enterobacterales;Morganellaceae;Proteus;
1282239	Proteus sp. SR4.6	Bacteria;Proteobacteria;Gammaproteobacteria;Enterobacterales;Morganellaceae;Proteus;
1282243	Pseudomonas sp. DL5.2	Bacteria;Proteobacteria;Gammaproteobacteria;Pseudomonadales;Pseudomonadaceae;Pseudomonas;
1282244	Pseudomonas sp. DL5.7	Bacteria;Proteobacteria;Gammaproteobacteria;Pseudomonadales;Pseudomonadaceae;Pseudomonas;
1282245	Pseudomonas sp. HD2.1	Bacteria;Proteobacteria;Gammaproteobacteria;Pseudomonadales;Pseudomonadaceae;Pseudomonas;
1282247	Pseudomonas sp. HD4.4	Bacteria;Proteobacteria;Gammaproteobacteria;Pseudomonadales;Pseudomonadaceae;Pseudomonas;
1282254	Pseudomonas sp. SR1.4	Bacteria;Proteobacteria;Gammaproteobacteria;Pseudomonadales;Pseudomonadaceae;Pseudomonas;
1282253	Pseudomonas sp. SR1.3	Bacteria;Proteobacteria;Gammaproteobacteria;Pseudomonadales;Pseudomonadaceae;Pseudomonas;
1282252	Pseudomonas sp. KR4.6	Bacteria;Proteobacteria;Gammaproteobacteria;Pseudomonadales;Pseudomonadaceae;Pseudomonas;
1282248	Pseudomonas sp. KR1.13	Bacteria;Proteobacteria;Gammaproteobacteria;Pseudomonadales;Pseudomonadaceae;Pseudomonas;
1282249	Pseudomonas sp. KR2.2	Bacteria;Proteobacteria;Gammaproteobacteria;Pseudomonadales;Pseudomonadaceae;Pseudomonas;
1282185	Burkholderia sp. DL4.5	Bacteria;Proteobacteria;Betaproteobacteria;Burkholderiales;Burkholderiaceae;Burkholderia;
1282240	Providencia sp. KR4.1	Bacteria;Proteobacteria;Gammaproteobacteria;Enterobacterales;Morganellaceae;Providencia;
1282180	Aeromonas sp. SR5.11	Bacteria;Proteobacteria;Gammaproteobacteria;Aeromonadales;Aeromonadaceae;Aeromonas;
1282160	Acinetobacter sp. KR4.5	Bacteria;Proteobacteria;Gammaproteobacteria;Pseudomonadales;Moraxellaceae;Acinetobacter;
1282164	Acinetobacter sp. SR5.3	Bacteria;Proteobacteria;Gammaproteobacteria;Pseudomonadales;Moraxellaceae;Acinetobacter;
1282165	Acinetobacter sp. SR5.5	Bacteria;Proteobacteria;Gammaproteobacteria;Pseudomonadales;Moraxellaceae;Acinetobacter;
1173677	Photorhabdus luminescens subsp. sonorensis	Bacteria;Proteobacteria;Gammaproteobacteria;Enterobacterales;Morganellaceae;Photorhabdus;
1175495	Bacillus sp. KS146	Bacteria;Firmicutes;Bacilli;Bacillales;Bacillaceae;Bacillus;
1393	Brevibacillus brevis	Bacteria;Firmicutes;Bacilli;Bacillales;Paenibacillaceae;Brevibacillus;
1191370	Bacillus sp. LPUARVINDER	Bacteria;Firmicutes;Bacilli;Bacillales;Bacillaceae;Bacillus;
1201389	Serratia sp. BF40	Bacteria;Proteobacteria;Gammaproteobacteria;Enterobacterales;Yersiniaceae;Serratia;
1193297	Streptomyces sp. DMD13	Bacteria;Actinobacteria;Streptomycetales;Streptomycetaceae;Streptomyces;
587	Providencia rettgeri	Bacteria;Proteobacteria;Gammaproteobacteria;Enterobacterales;Morganellaceae;Providencia;
1193630	Citrobacter sp. FCTS 301	Bacteria;Proteobacteria;Gammaproteobacteria;Enterobacterales;Enterobacteriaceae;Citrobacter;
1193632	Pantoea sp. FCTS 302	Bacteria;Proteobacteria;Gammaproteobacteria;Enterobacterales;Erwiniaceae;Pantoea;
1193631	Enterobacter sp. FCTS 303	Bacteria;Proteobacteria;Gammaproteobacteria;Enterobacterales;Enterobacteriaceae;Enterobacter;
1172524	Pseudomonas sp. I_1-G7101B3B	Bacteria;Proteobacteria;Gammaproteobacteria;Pseudomonadales;Pseudomonadaceae;Pseudomonas;
1172526	Pseudomonas sp. I_2-G7105B12A	Bacteria;Proteobacteria;Gammaproteobacteria;Pseudomonadales;Pseudomonadaceae;Pseudomonas;
1172527	Pseudomonas sp. I_3-G7129B8B	Bacteria;Proteobacteria;Gammaproteobacteria;Pseudomonadales;Pseudomonadaceae;Pseudomonas;
1172523	Phenylobacterium sp. I_10-G7401D6	Bacteria;Proteobacteria;Alphaproteobacteria;Caulobacterales;Caulobacteraceae;Phenylobacterium;
1172525	Pseudomonas sp. I_12-G5NB3B	Bacteria;Proteobacteria;Gammaproteobacteria;Pseudomonadales;Pseudomonadaceae;Pseudomonas;
1172512	Chryseobacterium sp. I_22-LF617B2A1A	Bacteria;Bacteroidetes;Flavobacteriia;Flavobacteriales;Flavobacteriaceae;Chryseobacterium;
1172534	Serratia sp. I_24-LF821C8A1	Bacteria;Proteobacteria;Gammaproteobacteria;Enterobacterales;Yersiniaceae;Serratia;
1172515	Enterobacter sp. I_25-LF825D4	Bacteria;Proteobacteria;Gammaproteobacteria;Enterobacterales;Enterobacteriaceae;Enterobacter;
1172540	Stenotrophomonas sp. I_26-J6NNFA4A	Bacteria;Proteobacteria;Gammaproteobacteria;Xanthomonadales;Xanthomonadaceae;Stenotrophomonas;
1172541	Stenotrophomonas sp. I_27-J6NNFB4B1	Bacteria;Proteobacteria;Gammaproteobacteria;Xanthomonadales;Xanthomonadaceae;Stenotrophomonas;
1172528	Pseudomonas sp. I_30-J6NFA10C	Bacteria;Proteobacteria;Gammaproteobacteria;Pseudomonadales;Pseudomonadaceae;Pseudomonas;
1172517	Enterobacter sp. I_32-J6NFB11C	Bacteria;Proteobacteria;Gammaproteobacteria;Enterobacterales;Enterobacteriaceae;Enterobacter;
1172549	Stenotrophomonas sp. I_40-G5PA10B	Bacteria;Proteobacteria;Gammaproteobacteria;Xanthomonadales;Xanthomonadaceae;Stenotrophomonas;
1172520	Lysinibacillus sp. I_44-J6PA9B2	Bacteria;Firmicutes;Bacilli;Bacillales;Bacillaceae;Lysinibacillus;
1172488	Achromobacter sp. I_45-J6PA12A	Bacteria;Proteobacteria;Betaproteobacteria;Burkholderiales;Alcaligenaceae;Achromobacter;
1172533	Rhodococcus sp. I_48-J6PC12A	Bacteria;Actinobacteria;Corynebacteriales;Nocardiaceae;Rhodococcus;
1172552	Stenotrophomonas sp. I_50-G7P1A3A2	Bacteria;Proteobacteria;Gammaproteobacteria;Xanthomonadales;Xanthomonadaceae;Stenotrophomonas;
1172553	Stenotrophomonas sp. I_51-G7P1A3B1	Bacteria;Proteobacteria;Gammaproteobacteria;Xanthomonadales;Xanthomonadaceae;Stenotrophomonas;
1172509	Brevibacillus sp. I_54-G7P1B2	Bacteria;Firmicutes;Bacilli;Bacillales;Paenibacillaceae;Brevibacillus;
1172491	Acinetobacter sp. I_55-G7P2C6A	Bacteria;Proteobacteria;Gammaproteobacteria;Pseudomonadales;Moraxellaceae;Acinetobacter;
1172555	Stenotrophomonas sp. I_57-G7P2A3A	Bacteria;Proteobacteria;Gammaproteobacteria;Xanthomonadales;Xanthomonadaceae;Stenotrophomonas;
1172493	Acinetobacter sp. I_58-G7P2A3B	Bacteria;Proteobacteria;Gammaproteobacteria;Pseudomonadales;Moraxellaceae;Acinetobacter;
1172559	Stenotrophomonas sp. I_64-LFP1A9B2	Bacteria;Proteobacteria;Gammaproteobacteria;Xanthomonadales;Xanthomonadaceae;Stenotrophomonas;
1172531	Pseudomonas sp. I_68-LFP1C12B	Bacteria;Proteobacteria;Gammaproteobacteria;Pseudomonadales;Pseudomonadaceae;Pseudomonas;
1172560	Stenotrophomonas sp. I_71-LFP2B10A	Bacteria;Proteobacteria;Gammaproteobacteria;Xanthomonadales;Xanthomonadaceae;Stenotrophomonas;
1172532	Pseudomonas sp. I_73-LFP2C11	Bacteria;Proteobacteria;Gammaproteobacteria;Pseudomonadales;Pseudomonadaceae;Pseudomonas;
1203210	Sphingomonas sp. F-7	Bacteria;Proteobacteria;Alphaproteobacteria;Sphingomonadales;Sphingomonadaceae;Sphingomonas;
1192116	Burkholderia sp. lig1	Bacteria;Proteobacteria;Betaproteobacteria;Burkholderiales;Burkholderiaceae;Burkholderia;
1192155	Gulbenkiania sp. lig3	Bacteria;Proteobacteria;Betaproteobacteria;Neisseriales;Chromobacteriaceae;Gulbenkiania;
1192162	Vogesella sp. LIG4	Bacteria;Proteobacteria;Betaproteobacteria;Neisseriales;Chromobacteriaceae;Vogesella;
1192140	Cupriavidus sp. lig5	Bacteria;Proteobacteria;Betaproteobacteria;Burkholderiales;Burkholderiaceae;Cupriavidus;
1192129	Burkholderia sp. lig8	Bacteria;Proteobacteria;Betaproteobacteria;Burkholderiales;Burkholderiaceae;Burkholderia;
1192131	Burkholderia sp. mcg2	Bacteria;Proteobacteria;Betaproteobacteria;Burkholderiales;Burkholderiaceae;Burkholderia;
1192133	Burkholderia sp. mcg4	Bacteria;Proteobacteria;Betaproteobacteria;Burkholderiales;Burkholderiaceae;Burkholderia;
1192105	Aquitalea sp. lig9	Bacteria;Proteobacteria;Betaproteobacteria;Neisseriales;Chromobacteriaceae;Aquitalea;
1192100	Aquitalea sp. cmc6	Bacteria;Proteobacteria;Betaproteobacteria;Neisseriales;Chromobacteriaceae;Aquitalea;
1192134	Cupriavidus sp. cmc10	Bacteria;Proteobacteria;Betaproteobacteria;Burkholderiales;Burkholderiaceae;Cupriavidus;
1192118	Burkholderia sp. lig11	Bacteria;Proteobacteria;Betaproteobacteria;Burkholderiales;Burkholderiaceae;Burkholderia;
1192146	Gordonia sp. lig13	Bacteria;Actinobacteria;Corynebacteriales;Gordoniaceae;Gordonia;
1192119	Burkholderia sp. lig12	Bacteria;Proteobacteria;Betaproteobacteria;Burkholderiales;Burkholderiaceae;Burkholderia;
1192121	Burkholderia sp. lig15	Bacteria;Proteobacteria;Betaproteobacteria;Burkholderiales;Burkholderiaceae;Burkholderia;
1192157	Mycobacterium sp. lig17	Bacteria;Actinobacteria;Corynebacteriales;Mycobacteriaceae;Mycobacterium;
1192165	Variovorax sp. lig25	Bacteria;Proteobacteria;Betaproteobacteria;Burkholderiales;Comamonadaceae;Variovorax;
1192151	Gordonia sp. lig26	Bacteria;Actinobacteria;Corynebacteriales;Gordoniaceae;Gordonia;
1192153	Gordonia sp. lig28	Bacteria;Actinobacteria;Corynebacteriales;Gordoniaceae;Gordonia;
1192154	Gordonia sp. lig29	Bacteria;Actinobacteria;Corynebacteriales;Gordoniaceae;Gordonia;
1192124	Burkholderia sp. lig30	Bacteria;Proteobacteria;Betaproteobacteria;Burkholderiales;Burkholderiaceae;Burkholderia;
1192141	Gordonia sp. cmc11	Bacteria;Actinobacteria;Corynebacteriales;Gordoniaceae;Gordonia;
1192159	Paenibacillus sp. cmc12	Bacteria;Firmicutes;Bacilli;Bacillales;Paenibacillaceae;Paenibacillus;
1192142	Gordonia sp. cmc14	Bacteria;Actinobacteria;Corynebacteriales;Gordoniaceae;Gordonia;
1192137	Cupriavidus sp. lig33	Bacteria;Proteobacteria;Betaproteobacteria;Burkholderiales;Burkholderiaceae;Cupriavidus;
1192138	Cupriavidus sp. lig34	Bacteria;Proteobacteria;Betaproteobacteria;Burkholderiales;Burkholderiaceae;Cupriavidus;
1192156	Methylobacterium sp. cmc17	Bacteria;Proteobacteria;Alphaproteobacteria;Rhizobiales;Methylobacteriaceae;Methylobacterium;
1192112	Burkholderia sp. cmc21	Bacteria;Proteobacteria;Betaproteobacteria;Burkholderiales;Burkholderiaceae;Burkholderia;
1192114	Burkholderia sp. cmc25	Bacteria;Proteobacteria;Betaproteobacteria;Burkholderiales;Burkholderiaceae;Burkholderia;
1192163	Pseudomonas sp. cmc27	Bacteria;Proteobacteria;Gammaproteobacteria;Pseudomonadales;Pseudomonadaceae;Pseudomonas;
1192164	Roseateles sp. lig37	Bacteria;Proteobacteria;Betaproteobacteria;Burkholderiales;Roseateles;
1192144	Gordonia sp. cmc29	Bacteria;Actinobacteria;Corynebacteriales;Gordoniaceae;Gordonia;
1192145	Gordonia sp. cmc30	Bacteria;Actinobacteria;Corynebacteriales;Gordoniaceae;Gordonia;
1192135	Cupriavidus sp. cmc31	Bacteria;Proteobacteria;Betaproteobacteria;Burkholderiales;Burkholderiaceae;Cupriavidus;
1192086	Dehalobacter sp. 13DCB1	Bacteria;Firmicutes;Clostridia;Clostridiales;Peptococcaceae;Dehalobacter;
1192084	Dehalobacter sp. 12DCB1A	Bacteria;Firmicutes;Clostridia;Clostridiales;Peptococcaceae;Dehalobacter;
1192085	Dehalobacter sp. 12DCB1B	Bacteria;Firmicutes;Clostridia;Clostridiales;Peptococcaceae;Dehalobacter;
1402	Bacillus licheniformis	Bacteria;Firmicutes;Bacilli;Bacillales;Bacillaceae;Bacillus;
1191696	Streptomyces sp. GMKU 3100	Bacteria;Actinobacteria;Streptomycetales;Streptomycetaceae;Streptomyces;
1193620	Niveibacterium umoris	Bacteria;Proteobacteria;Betaproteobacteria;Rhodocyclales;Rhodocyclaceae;Niveibacterium;
1193627	Rheinheimera hassiensis	Bacteria;Proteobacteria;Gammaproteobacteria;Chromatiales;Chromatiaceae;Rheinheimera;
1193628	Rheinheimera muenzenbergensis	Bacteria;Proteobacteria;Gammaproteobacteria;Chromatiales;Chromatiaceae;Rheinheimera;
1193626	Cellvibrio diazotrophicus	Bacteria;Proteobacteria;Gammaproteobacteria;Cellvibrionales;Cellvibrionaceae;Cellvibrio;
1193682	Actinokineospora bangkokensis	Bacteria;Actinobacteria;Pseudonocardiales;Pseudonocardiaceae;Actinokineospora;
1193683	Streptosporangium jomthongense	Bacteria;Actinobacteria;Streptosporangiales;Streptosporangiaceae;Streptosporangium;
1194090	Aliifodinibius roseus	Bacteria;Balneolaeota;Balneolia;Balneolales;Balneolaceae;Aliifodinibius;
1214077	Aliifodinibius sediminis	Bacteria;Balneolaeota;Balneolia;Balneolales;Balneolaceae;Aliifodinibius;
1193731	Actinomycetales bacterium AA0505	Bacteria;Actinobacteria;Actinomycetales;
1193735	Actinomycetales bacterium AA0563	Bacteria;Actinobacteria;Actinomycetales;
1193737	Actinomycetales bacterium AA1500	Bacteria;Actinobacteria;Actinomycetales;
1193738	Actinomycetales bacterium AA1502	Bacteria;Actinobacteria;Actinomycetales;
1193741	Actinomycetales bacterium AA1507	Bacteria;Actinobacteria;Actinomycetales;
1193746	Actinomycetales bacterium AA1525	Bacteria;Actinobacteria;Actinomycetales;
1193748	Actinomycetales bacterium AA1529	Bacteria;Actinobacteria;Actinomycetales;
1193749	Actinomycetales bacterium AA1541	Bacteria;Actinobacteria;Actinomycetales;
1193752	Actinomycetales bacterium AA2015	Bacteria;Actinobacteria;Actinomycetales;
1193753	Actinomycetales bacterium AA2023	Bacteria;Actinobacteria;Actinomycetales;
1193755	Actinomycetales bacterium AB1007	Bacteria;Actinobacteria;Actinomycetales;
1193762	Actinomycetales bacterium AB1015	Bacteria;Actinobacteria;Actinomycetales;
1193764	Actinomycetales bacterium AB1028	Bacteria;Actinobacteria;Actinomycetales;
1193765	Actinomycetales bacterium AB1031	Bacteria;Actinobacteria;Actinomycetales;
1193769	Actinomycetales bacterium AB1085	Bacteria;Actinobacteria;Actinomycetales;
1193770	Actinomycetales bacterium AB1091	Bacteria;Actinobacteria;Actinomycetales;
1193771	Actinomycetales bacterium AB2005	Bacteria;Actinobacteria;Actinomycetales;
1193773	Actinomycetales bacterium AB2015	Bacteria;Actinobacteria;Actinomycetales;
1193774	Actinomycetales bacterium AB2016	Bacteria;Actinobacteria;Actinomycetales;
1193775	Actinomycetales bacterium AB2020	Bacteria;Actinobacteria;Actinomycetales;
1193777	Actinomycetales bacterium AB2045	Bacteria;Actinobacteria;Actinomycetales;
1193757	Actinomycetales bacterium AB10120	Bacteria;Actinobacteria;Actinomycetales;
1193758	Actinomycetales bacterium AB10123	Bacteria;Actinobacteria;Actinomycetales;
1193778	Actinomycetales bacterium AC2002	Bacteria;Actinobacteria;Actinomycetales;
1193779	Actinomycetales bacterium AO1511	Bacteria;Actinobacteria;Actinomycetales;
1193780	Actinomycetales bacterium AO1518	Bacteria;Actinobacteria;Actinomycetales;
1193782	Actinomycetales bacterium AV1501	Bacteria;Actinobacteria;Actinomycetales;
1193783	Actinomycetales bacterium HC1501	Bacteria;Actinobacteria;Actinomycetales;
1193784	Actinomycetales bacterium HC1503	Bacteria;Actinobacteria;Actinomycetales;
1193787	Actinomycetales bacterium HH1521	Bacteria;Actinobacteria;Actinomycetales;
1193794	Actinomycetales bacterium HO1532	Bacteria;Actinobacteria;Actinomycetales;
1193795	Actinomycetales bacterium HO2014	Bacteria;Actinobacteria;Actinomycetales;
1193796	Actinomycetales bacterium HO2017	Bacteria;Actinobacteria;Actinomycetales;
1193797	Actinomycetales bacterium HO2061	Bacteria;Actinobacteria;Actinomycetales;
1193799	Actinomycetales bacterium HV1511	Bacteria;Actinobacteria;Actinomycetales;
1193800	Actinomycetales bacterium SMA144	Bacteria;Actinobacteria;Actinomycetales;
1193801	Actinomycetales bacterium SMA159	Bacteria;Actinobacteria;Actinomycetales;
1193803	Actinomycetales bacterium SMA299	Bacteria;Actinobacteria;Actinomycetales;
67296	Streptomyces finlayi	Bacteria;Actinobacteria;Streptomycetales;Streptomycetaceae;Streptomyces;
67338	Streptomyces atroolivaceus	Bacteria;Actinobacteria;Streptomycetales;Streptomycetaceae;Streptomyces;
284036	Streptomyces mutomycini	Bacteria;Actinobacteria;Streptomycetales;Streptomycetaceae;Streptomyces;
67343	Streptomyces anulatus	Bacteria;Actinobacteria;Streptomycetales;Streptomycetaceae;Streptomyces;
332582	Streptomyces setonii	Bacteria;Actinobacteria;Streptomycetales;Streptomycetaceae;Streptomyces;
28894	Streptomyces nitrosporeus	Bacteria;Actinobacteria;Streptomycetales;Streptomycetaceae;Streptomyces;
29488	Photorhabdus luminescens	Bacteria;Proteobacteria;Gammaproteobacteria;Enterobacterales;Morganellaceae;Photorhabdus;
1193692	Pseudomonas sp. ANT7125	Bacteria;Proteobacteria;Gammaproteobacteria;Pseudomonadales;Pseudomonadaceae;Pseudomonas;
1194103	Actinoallomurus sp. ID145414	Bacteria;Actinobacteria;Streptosporangiales;Thermomonosporaceae;Actinoallomurus;
1193423	Streptomyces sp. AAP1846	Bacteria;Actinobacteria;Streptomycetales;Streptomycetaceae;Streptomyces;
1204298	Pseudomonas sp. C4(2012b)	Bacteria;Proteobacteria;Gammaproteobacteria;Pseudomonadales;Pseudomonadaceae;Pseudomonas;
1198123	Oscillatoriales cyanobacterium LEGE 10370	Bacteria;Cyanobacteria;Oscillatoriophycideae;Oscillatoriales;unclassified Oscillatoriales;
1198126	Synechococcus sp. LEGE 10375	Bacteria;Cyanobacteria;Synechococcales;Synechococcaceae;Synechococcus;
1198132	Pseudanabaenaceae cyanobacterium LEGE 11380	Bacteria;Cyanobacteria;Synechococcales;Pseudanabaenaceae;
1198131	Phormidium sp. LEGE 11384	Bacteria;Cyanobacteria;Oscillatoriophycideae;Oscillatoriales;Oscillatoriaceae;Phormidium;
1265413	Sphingomonas sp. P1	Bacteria;Proteobacteria;Alphaproteobacteria;Sphingomonadales;Sphingomonadaceae;Sphingomonas;
1265408	Methylobacterium sp. P2	Bacteria;Proteobacteria;Alphaproteobacteria;Rhizobiales;Methylobacteriaceae;Methylobacterium;
1265405	Mesorhizobium sp. P3	Bacteria;Proteobacteria;Alphaproteobacteria;Rhizobiales;Phyllobacteriaceae;Mesorhizobium;
1265409	Microbacterium sp. P4	Bacteria;Actinobacteria;Micrococcales;Microbacteriaceae;Microbacterium;
1265422	Rhodococcus sp. P7(2012)	Bacteria;Actinobacteria;Corynebacteriales;Nocardiaceae;Rhodococcus;
1265402	Afipia sp. P8	Bacteria;Proteobacteria;Alphaproteobacteria;Rhizobiales;Bradyrhizobiaceae;Afipia;
1265404	Chryseobacterium sp. P9	Bacteria;Bacteroidetes;Flavobacteriia;Flavobacteriales;Flavobacteriaceae;Chryseobacterium;
1265423	Pseudomonas sp. P11(2012)	Bacteria;Proteobacteria;Gammaproteobacteria;Pseudomonadales;Pseudomonadaceae;Pseudomonas;
1265412	Sphingobium sp. P15	Bacteria;Proteobacteria;Alphaproteobacteria;Sphingomonadales;Sphingomonadaceae;Sphingobium;
1265416	Xenophilus sp. P16	Bacteria;Proteobacteria;Betaproteobacteria;Burkholderiales;Comamonadaceae;Xenophilus;
1265410	Rhodococcus sp. P18	Bacteria;Actinobacteria;Corynebacteriales;Nocardiaceae;Rhodococcus;
1194033	Acinetobacter sp. M2W2-7	Bacteria;Proteobacteria;Gammaproteobacteria;Pseudomonadales;Moraxellaceae;Acinetobacter;
1194040	Pantoea sp. M5S4-9	Bacteria;Proteobacteria;Gammaproteobacteria;Enterobacterales;Erwiniaceae;Pantoea;
1194039	Hydrogenophaga sp. N8S-2-6	Bacteria;Proteobacteria;Betaproteobacteria;Burkholderiales;Comamonadaceae;Hydrogenophaga;
1194032	Acidovorax sp. R1W3-5	Bacteria;Proteobacteria;Betaproteobacteria;Burkholderiales;Comamonadaceae;Acidovorax;
1194042	Pseudomonas sp. R3S4-1	Bacteria;Proteobacteria;Gammaproteobacteria;Pseudomonadales;Pseudomonadaceae;Pseudomonas;
1341181	Flavobacterium limnosediminis JC2902	Bacteria;Bacteroidetes;Flavobacteriia;Flavobacteriales;Flavobacteriaceae;Flavobacterium;
1194035	Burkholderia sp. R7Sa-4-1	Bacteria;Proteobacteria;Betaproteobacteria;Burkholderiales;Burkholderiaceae;Burkholderia;
1194038	Flavobacterium sp. R7Sb-3-1	Bacteria;Bacteroidetes;Flavobacteriia;Flavobacteriales;Flavobacteriaceae;Flavobacterium;
1194041	Pelomonas sp. R7W-1-1	Bacteria;Proteobacteria;Betaproteobacteria;Burkholderiales;Comamonadaceae;Pelomonas;
1194034	Albidiferax sp. R7W-1-3	Bacteria;Proteobacteria;Betaproteobacteria;Burkholderiales;Comamonadaceae;Rhodoferax;
1194043	Pseudomonas sp. R7W-1-8	Bacteria;Proteobacteria;Gammaproteobacteria;Pseudomonadales;Pseudomonadaceae;Pseudomonas;
1265400	Streptomyces sp. ID38673	Bacteria;Actinobacteria;Streptomycetales;Streptomycetaceae;Streptomyces;
182337	Erwinia billingiae	Bacteria;Proteobacteria;Gammaproteobacteria;Enterobacterales;Erwiniaceae;Erwinia;
285464	Streptomyces flavomacrosporus	Bacteria;Actinobacteria;Streptomycetales;Streptomycetaceae;Streptomyces;
260554	[Brevibacterium] halotolerans	Bacteria;Firmicutes;Bacilli;Bacillales;Bacillaceae;Bacillus;
1207430	Bibersteinia sp. 379_10	Bacteria;Proteobacteria;Gammaproteobacteria;Pasteurellales;Pasteurellaceae;Bibersteinia;
1207432	Mannheimia sp. 476_10	Bacteria;Proteobacteria;Gammaproteobacteria;Pasteurellales;Pasteurellaceae;Mannheimia;
1207431	Bibersteinia sp. 563_10	Bacteria;Proteobacteria;Gammaproteobacteria;Pasteurellales;Pasteurellaceae;Bibersteinia;
1284224	Bacillus sp. 25(2013)	Bacteria;Firmicutes;Bacilli;Bacillales;Bacillaceae;Bacillus;
1284226	Bacillus sp. 73(2013)	Bacteria;Firmicutes;Bacilli;Bacillales;Bacillaceae;Bacillus;
1284227	Pseudomonas sp. 75(2013)	Bacteria;Proteobacteria;Gammaproteobacteria;Pseudomonadales;Pseudomonadaceae;Pseudomonas;
1196095	Gilliamella apicola	Bacteria;Proteobacteria;Gammaproteobacteria;Orbales;Orbaceae;Gilliamella;
28141	Cronobacter sakazakii	Bacteria;Proteobacteria;Gammaproteobacteria;Enterobacterales;Enterobacteriaceae;Cronobacter;
1194146	Streptomyces sp. M301	Bacteria;Actinobacteria;Streptomycetales;Streptomycetaceae;Streptomyces;
1276917	actinomycete HKI0595	Bacteria;Actinobacteria;Actinomycetales;
1197477	Mangrovimonas yunxiaonensis	Bacteria;Bacteroidetes;Flavobacteriia;Flavobacteriales;Flavobacteriaceae;Mangrovimonas;
1194167	Alcanivorax gelatiniphagus	Bacteria;Proteobacteria;Gammaproteobacteria;Oceanospirillales;Alcanivoracaceae;Alcanivorax;
1590	Lactobacillus plantarum	Bacteria;Firmicutes;Bacilli;Lactobacillales;Lactobacillaceae;Lactobacillus;
1198300	Halobacteriaceae archaeon YGH44	Archaea;Euryarchaeota;Halobacteria;Halobacteriales;Halobacteriaceae;
1198296	Haloarchaeobius amylolyticus	Archaea;Euryarchaeota;Halobacteria;Halobacteriales;Halobacteriaceae;Haloarchaeobius;
1198297	Halobacteriaceae archaeon YC66	Archaea;Euryarchaeota;Halobacteria;Halobacteriales;Halobacteriaceae;
1198298	Haloarchaeobius salinus	Archaea;Euryarchaeota;Halobacteria;Halobacteriales;Halobacteriaceae;Haloarchaeobius;
1198301	Halosimplex litoreum	Archaea;Euryarchaeota;Halobacteria;Halobacteriales;Haloarculaceae;Halosimplex;
1198295	Halopenitus salinus	Archaea;Euryarchaeota;Halobacteria;Haloferacales;Halorubraceae;Halopenitus;
1194168	Comamonas jiangduensis	Bacteria;Proteobacteria;Betaproteobacteria;Burkholderiales;Comamonadaceae;Comamonas;
217204	Achromobacter insolitus	Bacteria;Proteobacteria;Betaproteobacteria;Burkholderiales;Alcaligenaceae;Achromobacter;
1195506	Luteimicrobium sp. RU-34	Bacteria;Actinobacteria;Micrococcales;Luteimicrobium;
323	Pseudomonas syringae pv. tomato	Bacteria;Proteobacteria;Gammaproteobacteria;Pseudomonadales;Pseudomonadaceae;Pseudomonas;
279144	Bacillus halotolerans	Bacteria;Firmicutes;Bacilli;Bacillales;Bacillaceae;Bacillus;
1265374	Buchnera aphidicola (Mollitrichosiphum nigrum)	Bacteria;Proteobacteria;Gammaproteobacteria;Enterobacterales;Erwiniaceae;Buchnera;
1241868	Buchnera aphidicola (Mollitrichosiphum nigrofasciatum)	Bacteria;Proteobacteria;Gammaproteobacteria;Enterobacterales;Erwiniaceae;Buchnera;
1265375	Buchnera aphidicola (Mollitrichosiphum rhusae)	Bacteria;Proteobacteria;Gammaproteobacteria;Enterobacterales;Erwiniaceae;Buchnera;
1265376	Buchnera aphidicola (Mollitrichosiphum tenuicorpus)	Bacteria;Proteobacteria;Gammaproteobacteria;Enterobacterales;Erwiniaceae;Buchnera;
1241863	Buchnera aphidicola (Kurisakia querciphila)	Bacteria;Proteobacteria;Gammaproteobacteria;Enterobacterales;Erwiniaceae;Buchnera;
1194166	Paenibacillus sp. S09	Bacteria;Firmicutes;Bacilli;Bacillales;Paenibacillaceae;Paenibacillus;
1194479	Leptothrix sp. OT_B_441	Bacteria;Proteobacteria;Betaproteobacteria;Burkholderiales;Leptothrix;
1194487	Leptothrix sp. OT_B_406	Bacteria;Proteobacteria;Betaproteobacteria;Burkholderiales;Leptothrix;
1194458	Leptothrix sp. FC_181	Bacteria;Proteobacteria;Betaproteobacteria;Burkholderiales;Leptothrix;
1194455	Leptothrix sp. FC_127	Bacteria;Proteobacteria;Betaproteobacteria;Burkholderiales;Leptothrix;
1194477	Leptothrix sp. FJ_138	Bacteria;Proteobacteria;Betaproteobacteria;Burkholderiales;Leptothrix;
1194465	Leptothrix sp. FH_10	Bacteria;Proteobacteria;Betaproteobacteria;Burkholderiales;Leptothrix;
1194472	Leptothrix sp. FH_93	Bacteria;Proteobacteria;Betaproteobacteria;Burkholderiales;Leptothrix;
1194449	Leptothrix sp. FC_117	Bacteria;Proteobacteria;Betaproteobacteria;Burkholderiales;Leptothrix;
1194460	Leptothrix sp. FC_189	Bacteria;Proteobacteria;Betaproteobacteria;Burkholderiales;Leptothrix;
1194454	Leptothrix sp. FC_126	Bacteria;Proteobacteria;Betaproteobacteria;Burkholderiales;Leptothrix;
1194467	Leptothrix sp. FH_14	Bacteria;Proteobacteria;Betaproteobacteria;Burkholderiales;Leptothrix;
1194452	Leptothrix sp. FC_121	Bacteria;Proteobacteria;Betaproteobacteria;Burkholderiales;Leptothrix;
1194468	Leptothrix sp. FH_15	Bacteria;Proteobacteria;Betaproteobacteria;Burkholderiales;Leptothrix;
1194470	Leptothrix sp. FH_23	Bacteria;Proteobacteria;Betaproteobacteria;Burkholderiales;Leptothrix;
1194474	Leptothrix sp. FJ_128	Bacteria;Proteobacteria;Betaproteobacteria;Burkholderiales;Leptothrix;
1194457	Leptothrix sp. FC_178	Bacteria;Proteobacteria;Betaproteobacteria;Burkholderiales;Leptothrix;
1194463	Leptothrix sp. FE_142	Bacteria;Proteobacteria;Betaproteobacteria;Burkholderiales;Leptothrix;
1194476	Leptothrix sp. FJ_136	Bacteria;Proteobacteria;Betaproteobacteria;Burkholderiales;Leptothrix;
1194461	Leptothrix sp. FE_140	Bacteria;Proteobacteria;Betaproteobacteria;Burkholderiales;Leptothrix;
1194485	Sphaerotilus sp. FG_8	Bacteria;Proteobacteria;Betaproteobacteria;Burkholderiales;Sphaerotilus;
1194464	Leptothrix sp. FG_68	Bacteria;Proteobacteria;Betaproteobacteria;Burkholderiales;Leptothrix;
1194456	Leptothrix sp. FC_170	Bacteria;Proteobacteria;Betaproteobacteria;Burkholderiales;Leptothrix;
1194484	Sphaerotilus sp. FG_67	Bacteria;Proteobacteria;Betaproteobacteria;Burkholderiales;Sphaerotilus;
1194450	Leptothrix sp. FC_118	Bacteria;Proteobacteria;Betaproteobacteria;Burkholderiales;Leptothrix;
1194481	Leptothrix sp. W_153	Bacteria;Proteobacteria;Betaproteobacteria;Burkholderiales;Leptothrix;
1194478	Leptothrix sp. CCM 2812	Bacteria;Proteobacteria;Betaproteobacteria;Burkholderiales;Leptothrix;
324854	Bacillus niabensis	Bacteria;Firmicutes;Bacilli;Bacillales;Bacillaceae;Bacillus;
1260615	Bacillus sp. X24	Bacteria;Firmicutes;Bacilli;Bacillales;Bacillaceae;Bacillus;
380	Ensifer fredii	Bacteria;Proteobacteria;Alphaproteobacteria;Rhizobiales;Rhizobiaceae;Sinorhizobium/Ensifer group;Sinorhizobium;
382	Ensifer meliloti	Bacteria;Proteobacteria;Alphaproteobacteria;Rhizobiales;Rhizobiaceae;Sinorhizobium/Ensifer group;Sinorhizobium;
1198262	Streptomyces sp. CNT373	Bacteria;Actinobacteria;Streptomycetales;Streptomycetaceae;Streptomyces;
35841	Bacillus thermoamylovorans	Bacteria;Firmicutes;Bacilli;Bacillales;Bacillaceae;Bacillus;
405212	Alicyclobacillus acidocaldarius subsp. acidocaldarius	Bacteria;Firmicutes;Bacilli;Bacillales;Alicyclobacillaceae;Alicyclobacillus;
1195760	Wenyingzhuangia marina	Bacteria;Bacteroidetes;Flavobacteriia;Flavobacteriales;Flavobacteriaceae;Wenyingzhuangia;
1195763	Photobacterium aquae	Bacteria;Proteobacteria;Gammaproteobacteria;Vibrionales;Vibrionaceae;Photobacterium;
1195767	Planktotalea sp. AA4	Bacteria;Proteobacteria;Alphaproteobacteria;Rhodobacterales;Rhodobacteraceae;Planktotalea;
1195759	Colwellia aquaemaris	Bacteria;Proteobacteria;Gammaproteobacteria;Alteromonadales;Colwelliaceae;Colwellia;
1195761	Ornithinimicrobium tianjinense	Bacteria;Actinobacteria;Micrococcales;Intrasporangiaceae;Ornithinimicrobium;
1195762	Ornithinimicrobium sp. L5	Bacteria;Actinobacteria;Micrococcales;Intrasporangiaceae;Ornithinimicrobium;
1195765	Thalassobius sp. CZ-E4	Bacteria;Proteobacteria;Alphaproteobacteria;Rhodobacterales;Rhodobacteraceae;Thalassobius;
1182529	bacterium symbiont of Bactrocera correcta	Bacteria;
1207912	Pseudomonas sp. B13(2012b)	Bacteria;Proteobacteria;Gammaproteobacteria;Pseudomonadales;Pseudomonadaceae;Pseudomonas;
103796	Pseudomonas syringae pv. actinidiae	Bacteria;Proteobacteria;Gammaproteobacteria;Pseudomonadales;Pseudomonadaceae;Pseudomonas;Pseudomonas syringae;
1217409	Pseudomonas sp. SJTE-1	Bacteria;Proteobacteria;Gammaproteobacteria;Pseudomonadales;Pseudomonadaceae;Pseudomonas;
1217408	Pseudomonas sp. SJTD-2	Bacteria;Proteobacteria;Gammaproteobacteria;Pseudomonadales;Pseudomonadaceae;Pseudomonas;
518	Bordetella bronchiseptica	Bacteria;Proteobacteria;Betaproteobacteria;Burkholderiales;Alcaligenaceae;Bordetella;
743699	Xanthomonas dyei	Bacteria;Proteobacteria;Gammaproteobacteria;Xanthomonadales;Xanthomonadaceae;Xanthomonas;
43665	Paenarthrobacter ilicis	Bacteria;Actinobacteria;Micrococcales;Micrococcaceae;Paenarthrobacter;
1196019	Mucilaginibacter defluvii	Bacteria;Bacteroidetes;Sphingobacteriia;Sphingobacteriales;Sphingobacteriaceae;Mucilaginibacter;
1196020	Mucilaginibacter sp. WS71	Bacteria;Bacteroidetes;Sphingobacteriia;Sphingobacteriales;Sphingobacteriaceae;Mucilaginibacter;
324768	Bacillus idriensis	Bacteria;Firmicutes;Bacilli;Bacillales;Bacillaceae;Bacillus;
103985	Pseudomonas syringae pv. theae	Bacteria;Proteobacteria;Gammaproteobacteria;Pseudomonadales;Pseudomonadaceae;Pseudomonas;Pseudomonas syringae;
1178515	Paenibacillus swuensis	Bacteria;Firmicutes;Bacilli;Bacillales;Paenibacillaceae;Paenibacillus;
1178512	Deinococcus sp. DY34	Bacteria;Deinococcus-Thermus;Deinococci;Deinococcales;Deinococcaceae;Deinococcus;
549	Pantoea agglomerans	Bacteria;Proteobacteria;Gammaproteobacteria;Enterobacterales;Erwiniaceae;Pantoea;Pantoea agglomerans group;
1208563	Pantoea sp. 115(2012)	Bacteria;Proteobacteria;Gammaproteobacteria;Enterobacterales;Erwiniaceae;Pantoea;
1208566	Pantoea sp. 95(2012)	Bacteria;Proteobacteria;Gammaproteobacteria;Enterobacterales;Erwiniaceae;Pantoea;
33883	Microbacterium arborescens	Bacteria;Actinobacteria;Micrococcales;Microbacteriaceae;Microbacterium;
195105	Haematobacter massiliensis	Bacteria;Proteobacteria;Alphaproteobacteria;Rhodobacterales;Rhodobacteraceae;Haematobacter;
85085	Pseudarthrobacter chlorophenolicus	Bacteria;Actinobacteria;Micrococcales;Micrococcaceae;Pseudarthrobacter;
1208554	Bacillus sp. 21(2012)	Bacteria;Firmicutes;Bacilli;Bacillales;Bacillaceae;Bacillus;
1270	Micrococcus luteus	Bacteria;Actinobacteria;Micrococcales;Micrococcaceae;Micrococcus;
566027	Micrococcus yunnanensis	Bacteria;Actinobacteria;Micrococcales;Micrococcaceae;Micrococcus;
69366	Microbacterium flavescens	Bacteria;Actinobacteria;Micrococcales;Microbacteriaceae;Microbacterium;
71999	Kocuria palustris	Bacteria;Actinobacteria;Micrococcales;Micrococcaceae;Kocuria;
229480	Arsenicicoccus bolidensis	Bacteria;Actinobacteria;Micrococcales;Intrasporangiaceae;Arsenicicoccus;
412383	Solibacillus isronensis	Bacteria;Firmicutes;Bacilli;Bacillales;Planococcaceae;Solibacillus;
1208570	Terrabacter sp. 12(2012)	Bacteria;Actinobacteria;Micrococcales;Intrasporangiaceae;Terrabacter;
1208567	Planococcus sp. 13(2012)	Bacteria;Firmicutes;Bacilli;Bacillales;Planococcaceae;Planococcus;
262208	Kocuria carniphila	Bacteria;Actinobacteria;Micrococcales;Micrococcaceae;Kocuria;
1282	Staphylococcus epidermidis	Bacteria;Firmicutes;Bacilli;Bacillales;Staphylococcaceae;Staphylococcus;
1043603	Kocuria sp. 21	Bacteria;Actinobacteria;Micrococcales;Micrococcaceae;Kocuria;
1208560	Leucobacter sp. 22(2012)	Bacteria;Actinobacteria;Micrococcales;Microbacteriaceae;Leucobacter;
1208556	Dermacoccus sp. 54(2012)	Bacteria;Actinobacteria;Micrococcales;Dermacoccaceae;Dermacoccus;
57043	Microbacterium esteraromaticum	Bacteria;Actinobacteria;Micrococcales;Microbacteriaceae;Microbacterium;
1208574	Bacillus sp. 71(2012)	Bacteria;Firmicutes;Bacilli;Bacillales;Bacillaceae;Bacillus;
310400	Sphingomonas yunnanensis	Bacteria;Proteobacteria;Alphaproteobacteria;Sphingomonadales;Sphingomonadaceae;Sphingomonas;
1208576	Neisseria sp. 104(2012)	Bacteria;Proteobacteria;Betaproteobacteria;Neisseriales;Neisseriaceae;Neisseria;
1208553	Bacillus sp. 122(2012)	Bacteria;Firmicutes;Bacilli;Bacillales;Bacillaceae;Bacillus;
47885	Pseudomonas oryzihabitans	Bacteria;Proteobacteria;Gammaproteobacteria;Pseudomonadales;Pseudomonadaceae;Pseudomonas;
1208558	Enterobacteriaceae bacterium 91(2012)	Bacteria;Proteobacteria;Gammaproteobacteria;Enterobacterales;Enterobacteriaceae;
158836	Enterobacter hormaechei subsp. hormaechei	Bacteria;Proteobacteria;Gammaproteobacteria;Enterobacterales;Enterobacteriaceae;Enterobacter;Enterobacter cloacae complex;
1208552	Asaia sp. 107(2012)	Bacteria;Proteobacteria;Alphaproteobacteria;Rhodospirillales;Acetobacteraceae;Asaia;
566	Escherichia vulneris	Bacteria;Proteobacteria;Gammaproteobacteria;Enterobacterales;Enterobacteriaceae;Escherichia;
1208569	Streptomyces sp. 121(2012)	Bacteria;Actinobacteria;Streptomycetales;Streptomycetaceae;Streptomyces;
1208575	Streptomyces sp. 2(2012)	Bacteria;Actinobacteria;Streptomycetales;Streptomycetaceae;Streptomyces;
1208562	Micrococcus sp. 9(2012)	Bacteria;Actinobacteria;Micrococcales;Micrococcaceae;Micrococcus;
1209393	Xanthomonadaceae bacterium K-1-9	Bacteria;Proteobacteria;Gammaproteobacteria;Xanthomonadales;Xanthomonadaceae;
1209392	Erythrobacteraceae bacterium K-2-3	Bacteria;Proteobacteria;Alphaproteobacteria;Sphingomonadales;Erythrobacteraceae;unclassified Erythrobacteraceae;
178340	Gracilibacillus dipsosauri	Bacteria;Firmicutes;Bacilli;Bacillales;Bacillaceae;Gracilibacillus;
1209390	Vibrio sp. PM-06	Bacteria;Proteobacteria;Gammaproteobacteria;Vibrionales;Vibrionaceae;Vibrio;
413502	Cronobacter turicensis	Bacteria;Proteobacteria;Gammaproteobacteria;Enterobacterales;Enterobacteriaceae;Cronobacter;
413503	Cronobacter malonaticus	Bacteria;Proteobacteria;Gammaproteobacteria;Enterobacterales;Enterobacteriaceae;Cronobacter;
1196652	Streptomyces sp. 1431	Bacteria;Actinobacteria;Streptomycetales;Streptomycetaceae;Streptomyces;
1197910	Anabaena cycadae PKGSAK6	Bacteria;Cyanobacteria;Nostocales;Nostocaceae;Anabaena;
1248718	Alcaligenes sp. SSK1B	Bacteria;Proteobacteria;Betaproteobacteria;Burkholderiales;Alcaligenaceae;Alcaligenes;
570162	Fretibacter rubidus	Bacteria;Proteobacteria;Alphaproteobacteria;Rhodobacterales;Hyphomonadaceae;Fretibacter;
1266035	Streptomyces sp. AA13	Bacteria;Actinobacteria;Streptomycetales;Streptomycetaceae;Streptomyces;
1266036	Streptomyces sp. AA25	Bacteria;Actinobacteria;Streptomycetales;Streptomycetaceae;Streptomyces;
43767	Rhodococcus hoagii	Bacteria;Actinobacteria;Corynebacteriales;Nocardiaceae;Rhodococcus;
387094	Flavobacterium hercynium	Bacteria;Bacteroidetes;Flavobacteriia;Flavobacteriales;Flavobacteriaceae;Flavobacterium;
416016	Flavobacterium cucumis	Bacteria;Bacteroidetes;Flavobacteriia;Flavobacteriales;Flavobacteriaceae;Flavobacterium;
1197127	Paenibacillus sp. J20-6	Bacteria;Firmicutes;Bacilli;Bacillales;Paenibacillaceae;Paenibacillus;
1197128	Paenibacillus sp. J30-4	Bacteria;Firmicutes;Bacilli;Bacillales;Paenibacillaceae;Paenibacillus;
1267444	Mucilaginibacter koreensis	Bacteria;Bacteroidetes;Sphingobacteriia;Sphingobacteriales;Sphingobacteriaceae;Mucilaginibacter;
1262733	Herbaspirillum sp. TS7	Bacteria;Proteobacteria;Betaproteobacteria;Burkholderiales;Oxalobacteraceae;Herbaspirillum;
1196659	Chalicogloea cavernicola CCALA 975	Bacteria;Cyanobacteria;Oscillatoriophycideae;Chroococcales;Chroococcaceae;Chalicogloea;
1196724	Streptomyces sp. SCSIO 03219	Bacteria;Actinobacteria;Streptomycetales;Streptomycetaceae;Streptomyces;
214473	Staphylococcus nepalensis	Bacteria;Firmicutes;Bacilli;Bacillales;Staphylococcaceae;Staphylococcus;
1346688	Pseudomonas sp. MSSRFD256	Bacteria;Proteobacteria;Gammaproteobacteria;Pseudomonadales;Pseudomonadaceae;Pseudomonas;
1197890	Nonomuraea sp. TTA 03	Bacteria;Actinobacteria;Streptosporangiales;Streptosporangiaceae;Nonomuraea;
47850	Micromonospora aurantiaca	Bacteria;Actinobacteria;Micromonosporales;Micromonosporaceae;Micromonospora;
33920	Saccharothrix longispora	Bacteria;Actinobacteria;Pseudonocardiales;Pseudonocardiaceae;Saccharothrix;
453573	Actinomadura bangladeshensis	Bacteria;Actinobacteria;Streptosporangiales;Thermomonosporaceae;Actinomadura;
1248469	Pantoea sp. IMT6	Bacteria;Proteobacteria;Gammaproteobacteria;Enterobacterales;Erwiniaceae;Pantoea;
1360	Lactococcus lactis subsp. lactis	Bacteria;Firmicutes;Bacilli;Lactobacillales;Streptococcaceae;Lactococcus;
1358	Lactococcus lactis	Bacteria;Firmicutes;Bacilli;Lactobacillales;Streptococcaceae;Lactococcus;
1197943	Enterococcus sp. 23MoQuesillo	Bacteria;Firmicutes;Bacilli;Lactobacillales;Enterococcaceae;Enterococcus;
1197944	Klebsiella sp. 27MoSuero	Bacteria;Proteobacteria;Gammaproteobacteria;Enterobacterales;Enterobacteriaceae;Klebsiella;
1359	Lactococcus lactis subsp. cremoris	Bacteria;Firmicutes;Bacilli;Lactobacillales;Streptococcaceae;Lactococcus;
2162	Methanobacterium formicicum	Archaea;Euryarchaeota;Methanobacteria;Methanobacteriales;Methanobacteriaceae;Methanobacterium;
1198042	Xenorhabdus sp. BA2	Bacteria;Proteobacteria;Gammaproteobacteria;Enterobacterales;Morganellaceae;Xenorhabdus;
61624	Paenibacillus mucilaginosus	Bacteria;Firmicutes;Bacilli;Bacillales;Paenibacillaceae;Paenibacillus;
690411	endosymbiont of Nilaparvata lugens	Bacteria;
1197169	bacterium XJ149Q-12-1NCR1	Bacteria;
1197158	Staphylococcus sp. XJ149Q-12-2NCR1	Bacteria;Firmicutes;Bacilli;Bacillales;Staphylococcaceae;Staphylococcus;
386891	Moraxella bovoculi	Bacteria;Proteobacteria;Gammaproteobacteria;Pseudomonadales;Moraxellaceae;Moraxella;
44283	Pasteurella multocida subsp. multocida	Bacteria;Proteobacteria;Gammaproteobacteria;Pasteurellales;Pasteurellaceae;Pasteurella;
1197156	Pseudomonas sp. XJNKY-12-YXX1	Bacteria;Proteobacteria;Gammaproteobacteria;Pseudomonadales;Pseudomonadaceae;Pseudomonas;
1327580	Pseudoxanthomonas sp. A06	Bacteria;Proteobacteria;Gammaproteobacteria;Xanthomonadales;Xanthomonadaceae;Pseudoxanthomonas;
1327737	Pseudomonas sp. A07(2013)	Bacteria;Proteobacteria;Gammaproteobacteria;Pseudomonadales;Pseudomonadaceae;Pseudomonas;
1327597	Rhodococcus sp. A10	Bacteria;Actinobacteria;Corynebacteriales;Nocardiaceae;Rhodococcus;
1327254	Flavobacterium sp. A01	Bacteria;Bacteroidetes;Flavobacteriia;Flavobacteriales;Flavobacteriaceae;Flavobacterium;
1327253	Flavobacteriaceae bacterium A13	Bacteria;Bacteroidetes;Flavobacteriia;Flavobacteriales;Flavobacteriaceae;
1327697	Subtercola sp. A14	Bacteria;Actinobacteria;Micrococcales;Microbacteriaceae;Subtercola;
1327053	Arthrobacter sp. A17	Bacteria;Actinobacteria;Micrococcales;Micrococcaceae;Arthrobacter;
1327203	Chryseobacterium sp. B02	Bacteria;Bacteroidetes;Flavobacteriia;Flavobacteriales;Flavobacteriaceae;Chryseobacterium;
1327438	Pedobacter sp. B05	Bacteria;Bacteroidetes;Sphingobacteriia;Sphingobacteriales;Sphingobacteriaceae;Pedobacter;
1327073	Arthrobacter sp. B08	Bacteria;Actinobacteria;Micrococcales;Micrococcaceae;Arthrobacter;
1327272	Flavobacterium sp. B09	Bacteria;Bacteroidetes;Flavobacteriia;Flavobacteriales;Flavobacteriaceae;Flavobacterium;
1327205	Chryseobacterium sp. C01	Bacteria;Bacteroidetes;Flavobacteriia;Flavobacteriales;Flavobacteriaceae;Chryseobacterium;
1327738	Paenibacillus sp. C10(2013)	Bacteria;Firmicutes;Bacilli;Bacillales;Paenibacillaceae;Paenibacillus;
1327085	Arthrobacter sp. C17	Bacteria;Actinobacteria;Micrococcales;Micrococcaceae;Arthrobacter;
1327739	Streptomyces sp. C22(2013)	Bacteria;Actinobacteria;Streptomycetales;Streptomycetaceae;Streptomyces;
1327092	Arthrobacter sp. D04	Bacteria;Actinobacteria;Micrococcales;Micrococcaceae;Arthrobacter;
1327582	Pseudoxanthomonas sp. D10	Bacteria;Proteobacteria;Gammaproteobacteria;Xanthomonadales;Xanthomonadaceae;Pseudoxanthomonas;
1327740	Brevundimonas sp. D11(2013)	Bacteria;Proteobacteria;Alphaproteobacteria;Caulobacterales;Caulobacteraceae;Brevundimonas;
1327537	Pseudomonas sp. D13	Bacteria;Proteobacteria;Gammaproteobacteria;Pseudomonadales;Pseudomonadaceae;Pseudomonas;
1327209	Chryseobacterium sp. D19	Bacteria;Bacteroidetes;Flavobacteriia;Flavobacteriales;Flavobacteriaceae;Chryseobacterium;
1327384	Microbacterium sp. E03	Bacteria;Actinobacteria;Micrococcales;Microbacteriaceae;Microbacterium;
1327112	Arthrobacter sp. E04	Bacteria;Actinobacteria;Micrococcales;Micrococcaceae;Arthrobacter;
1327649	Sphingomonas sp. G02	Bacteria;Proteobacteria;Alphaproteobacteria;Sphingomonadales;Sphingomonadaceae;Sphingomonas;
1327650	Sphingomonas sp. G04	Bacteria;Proteobacteria;Alphaproteobacteria;Sphingomonadales;Sphingomonadaceae;Sphingomonas;
1327460	Phyllobacterium sp. G06	Bacteria;Proteobacteria;Alphaproteobacteria;Rhizobiales;Phyllobacteriaceae;Phyllobacterium;
1327147	Bacillus sp. G08	Bacteria;Firmicutes;Bacilli;Bacillales;Bacillaceae;Bacillus;
1327691	Streptomyces sp. G09	Bacteria;Actinobacteria;Streptomycetales;Streptomycetaceae;Streptomyces;
1327119	Arthrobacter sp. G11	Bacteria;Actinobacteria;Micrococcales;Micrococcaceae;Arthrobacter;
1327741	Sphingomonas sp. G13(2013)	Bacteria;Proteobacteria;Alphaproteobacteria;Sphingomonadales;Sphingomonadaceae;Sphingomonas;
1327677	Stenotrophomonas sp. G14	Bacteria;Proteobacteria;Gammaproteobacteria;Xanthomonadales;Xanthomonadaceae;Stenotrophomonas;
1327651	Sphingomonas sp. G16	Bacteria;Proteobacteria;Alphaproteobacteria;Sphingomonadales;Sphingomonadaceae;Sphingomonas;
1327401	Mucilaginibacter sp. G17	Bacteria;Bacteroidetes;Sphingobacteriia;Sphingobacteriales;Sphingobacteriaceae;Mucilaginibacter;
1327426	Paenibacillus sp. B18	Bacteria;Firmicutes;Bacilli;Bacillales;Paenibacillaceae;Paenibacillus;
1327207	Chryseobacterium sp. D05	Bacteria;Bacteroidetes;Flavobacteriia;Flavobacteriales;Flavobacteriaceae;Chryseobacterium;
1327555	Pseudomonas sp. E10	Bacteria;Proteobacteria;Gammaproteobacteria;Pseudomonadales;Pseudomonadaceae;Pseudomonas;
1327742	Pseudomonas sp. A12(2013)	Bacteria;Proteobacteria;Gammaproteobacteria;Pseudomonadales;Pseudomonadaceae;Pseudomonas;
1327743	Pseudomonas sp. A19(2013)	Bacteria;Proteobacteria;Gammaproteobacteria;Pseudomonadales;Pseudomonadaceae;Pseudomonas;
1327498	Pseudomonas sp. B01	Bacteria;Proteobacteria;Gammaproteobacteria;Pseudomonadales;Pseudomonadaceae;Pseudomonas;
1327499	Pseudomonas sp. B03	Bacteria;Proteobacteria;Gammaproteobacteria;Pseudomonadales;Pseudomonadaceae;Pseudomonas;
1327072	Arthrobacter sp. B07	Bacteria;Actinobacteria;Micrococcales;Micrococcaceae;Arthrobacter;
1327273	Flavobacterium sp. B13	Bacteria;Bacteroidetes;Flavobacteriia;Flavobacteriales;Flavobacteriaceae;Flavobacterium;
1311406	Pseudomonas sp. B16(2013)	Bacteria;Proteobacteria;Gammaproteobacteria;Pseudomonadales;Pseudomonadaceae;Pseudomonas;
1327281	Flavobacterium sp. C02	Bacteria;Bacteroidetes;Flavobacteriia;Flavobacteriales;Flavobacteriaceae;Flavobacterium;
1327747	Arthrobacter sp. C11(2013)	Bacteria;Actinobacteria;Micrococcales;Micrococcaceae;Arthrobacter;
1327086	Arthrobacter sp. C18	Bacteria;Actinobacteria;Micrococcales;Micrococcaceae;Arthrobacter;
1327208	Chryseobacterium sp. D14	Bacteria;Bacteroidetes;Flavobacteriia;Flavobacteriales;Flavobacteriaceae;Chryseobacterium;
1327111	Arthrobacter sp. E02	Bacteria;Actinobacteria;Micrococcales;Micrococcaceae;Arthrobacter;
1327553	Pseudomonas sp. E06	Bacteria;Proteobacteria;Gammaproteobacteria;Pseudomonadales;Pseudomonadaceae;Pseudomonas;
206411	Pinctada martensii (Akoya pearl oyster)	Eukaryota;Metazoa;Lophotrochozoa;Mollusca;Bivalvia;Pteriomorphia;Pterioida;Pterioidea;Pteriidae;Pinctada;
1327333	Kocuria sp. E16	Bacteria;Actinobacteria;Micrococcales;Micrococcaceae;Kocuria;
1327337	Lysobacter sp. E19	Bacteria;Proteobacteria;Gammaproteobacteria;Xanthomonadales;Xanthomonadaceae;Lysobacter;
1327486	Pseudomonas sp. Ara7	Bacteria;Proteobacteria;Gammaproteobacteria;Pseudomonadales;Pseudomonadaceae;Pseudomonas;
1327663	Stenotrophomonas sp. Ara8	Bacteria;Proteobacteria;Gammaproteobacteria;Xanthomonadales;Xanthomonadaceae;Stenotrophomonas;
1327266	Flavobacterium sp. Ara9	Bacteria;Bacteroidetes;Flavobacteriia;Flavobacteriales;Flavobacteriaceae;Flavobacterium;
1327265	Flavobacterium sp. Ara10	Bacteria;Bacteroidetes;Flavobacteriia;Flavobacteriales;Flavobacteriaceae;Flavobacterium;
1327155	Brevundimonas sp. Ara11	Bacteria;Proteobacteria;Alphaproteobacteria;Caulobacterales;Caulobacteraceae;Brevundimonas;
1327059	Arthrobacter sp. Ara12	Bacteria;Actinobacteria;Micrococcales;Micrococcaceae;Arthrobacter;
1327200	Chryseobacterium sp. Ara13	Bacteria;Bacteroidetes;Flavobacteriia;Flavobacteriales;Flavobacteriaceae;Chryseobacterium;
1327170	Caulobacter sp. Ara14	Bacteria;Proteobacteria;Alphaproteobacteria;Caulobacterales;Caulobacteraceae;Caulobacter;
1327632	Sphingomonas sp. Ara16	Bacteria;Proteobacteria;Alphaproteobacteria;Sphingomonadales;Sphingomonadaceae;Sphingomonas;
1327484	Pseudomonas sp. Ara17	Bacteria;Proteobacteria;Gammaproteobacteria;Pseudomonadales;Pseudomonadaceae;Pseudomonas;
1327171	Caulobacter sp. Ara19	Bacteria;Proteobacteria;Alphaproteobacteria;Caulobacterales;Caulobacteraceae;Caulobacter;
1327485	Pseudomonas sp. Ara20	Bacteria;Proteobacteria;Gammaproteobacteria;Pseudomonadales;Pseudomonadaceae;Pseudomonas;
1327518	Pseudomonas sp. Bra2	Bacteria;Proteobacteria;Gammaproteobacteria;Pseudomonadales;Pseudomonadaceae;Pseudomonas;
1327616	Sanguibacter sp. Bra3	Bacteria;Actinobacteria;Micrococcales;Sanguibacteraceae;Sanguibacter;
1327521	Pseudomonas sp. Bra6	Bacteria;Proteobacteria;Gammaproteobacteria;Pseudomonadales;Pseudomonadaceae;Pseudomonas;
1327522	Pseudomonas sp. Bra8	Bacteria;Proteobacteria;Gammaproteobacteria;Pseudomonadales;Pseudomonadaceae;Pseudomonas;
1327617	Sanguibacter sp. Bra9	Bacteria;Actinobacteria;Micrococcales;Sanguibacteraceae;Sanguibacter;
1327516	Pseudomonas sp. Bra11	Bacteria;Proteobacteria;Gammaproteobacteria;Pseudomonadales;Pseudomonadaceae;Pseudomonas;
1327468	Polaromonas sp. Bra12	Bacteria;Proteobacteria;Betaproteobacteria;Burkholderiales;Comamonadaceae;Polaromonas;
1327176	Caulobacter sp. Bra13	Bacteria;Proteobacteria;Alphaproteobacteria;Caulobacterales;Caulobacteraceae;Caulobacter;
1327614	Sanguibacter sp. Bra14	Bacteria;Actinobacteria;Micrococcales;Sanguibacteraceae;Sanguibacter;
1327517	Pseudomonas sp. Bra15	Bacteria;Proteobacteria;Gammaproteobacteria;Pseudomonadales;Pseudomonadaceae;Pseudomonas;
1327417	Oerskovia sp. Bra16	Bacteria;Actinobacteria;Micrococcales;Cellulomonadaceae;Oerskovia;
1327328	Knoellia sp. Bra22	Bacteria;Actinobacteria;Micrococcales;Intrasporangiaceae;Knoellia;
1327620	Serratia sp. Bra24	Bacteria;Proteobacteria;Gammaproteobacteria;Enterobacterales;Yersiniaceae;Serratia;
1327520	Pseudomonas sp. Bra27	Bacteria;Proteobacteria;Gammaproteobacteria;Pseudomonadales;Pseudomonadaceae;Pseudomonas;
1327615	Sanguibacter sp. Bra28	Bacteria;Actinobacteria;Micrococcales;Sanguibacteraceae;Sanguibacter;
1327346	Mesorhizobium sp. Bra32	Bacteria;Proteobacteria;Alphaproteobacteria;Rhizobiales;Phyllobacteriaceae;Mesorhizobium;
1327276	Flavobacterium sp. Bra35	Bacteria;Bacteroidetes;Flavobacteriia;Flavobacteriales;Flavobacteriaceae;Flavobacterium;
1327080	Arthrobacter sp. Bra36	Bacteria;Actinobacteria;Micrococcales;Micrococcaceae;Arthrobacter;
1327277	Flavobacterium sp. Bra39	Bacteria;Bacteroidetes;Flavobacteriia;Flavobacteriales;Flavobacteriaceae;Flavobacterium;
1327688	Streptomyces sp. Bra42	Bacteria;Actinobacteria;Streptomycetales;Streptomycetaceae;Streptomyces;
1327370	Microbacterium sp. Bra47	Bacteria;Actinobacteria;Micrococcales;Microbacteriaceae;Microbacterium;
1327081	Arthrobacter sp. Bra49	Bacteria;Actinobacteria;Micrococcales;Micrococcaceae;Arthrobacter;
1327082	Arthrobacter sp. Bra51	Bacteria;Actinobacteria;Micrococcales;Micrococcaceae;Arthrobacter;
1327636	Sphingomonas sp. Cra4	Bacteria;Proteobacteria;Alphaproteobacteria;Sphingomonadales;Sphingomonadaceae;Sphingomonas;
1327444	Pedobacter sp. Cra6	Bacteria;Bacteroidetes;Sphingobacteriia;Sphingobacteriales;Sphingobacteriaceae;Pedobacter;
1327089	Arthrobacter sp. Cra7	Bacteria;Actinobacteria;Micrococcales;Micrococcaceae;Arthrobacter;
1327090	Arthrobacter sp. Cra8	Bacteria;Actinobacteria;Micrococcales;Micrococcaceae;Arthrobacter;
1327373	Microbacterium sp. Cra11	Bacteria;Actinobacteria;Micrococcales;Microbacteriaceae;Microbacterium;
1327374	Microbacterium sp. Cra12	Bacteria;Actinobacteria;Micrococcales;Microbacteriaceae;Microbacterium;
1327178	Caulobacter sp. Cra15	Bacteria;Proteobacteria;Alphaproteobacteria;Caulobacterales;Caulobacteraceae;Caulobacter;
1327634	Sphingomonas sp. Cra17	Bacteria;Proteobacteria;Alphaproteobacteria;Sphingomonadales;Sphingomonadaceae;Sphingomonas;
1327349	Methylibium sp. Cra18	Bacteria;Proteobacteria;Betaproteobacteria;Burkholderiales;Methylibium;
1327282	Flavobacterium sp. Cra19	Bacteria;Bacteroidetes;Flavobacteriia;Flavobacteriales;Flavobacteriaceae;Flavobacterium;
1327635	Sphingomonas sp. Cra20	Bacteria;Proteobacteria;Alphaproteobacteria;Sphingomonadales;Sphingomonadaceae;Sphingomonas;
1327711	Variovorax sp. Cra21	Bacteria;Proteobacteria;Betaproteobacteria;Burkholderiales;Comamonadaceae;Variovorax;
1327528	Pseudomonas sp. Cra22	Bacteria;Proteobacteria;Gammaproteobacteria;Pseudomonadales;Pseudomonadaceae;Pseudomonas;
1327375	Microbacterium sp. Cra23	Bacteria;Actinobacteria;Micrococcales;Microbacteriaceae;Microbacterium;
1327350	Methylibium sp. Cra24	Bacteria;Proteobacteria;Betaproteobacteria;Burkholderiales;Methylibium;
1327609	Rhodoferax sp. Cra25	Bacteria;Proteobacteria;Betaproteobacteria;Burkholderiales;Comamonadaceae;Rhodoferax;
1327659	Staphylococcus sp. Cra26	Bacteria;Firmicutes;Bacilli;Bacillales;Staphylococcaceae;Staphylococcus;
1327627	Sinorhizobium sp. Cra28	Bacteria;Proteobacteria;Alphaproteobacteria;Rhizobiales;Rhizobiaceae;Sinorhizobium/Ensifer group;Sinorhizobium;
1327376	Microbacterium sp. Cra29	Bacteria;Actinobacteria;Micrococcales;Microbacteriaceae;Microbacterium;
1327377	Microbacterium sp. Cra30	Bacteria;Actinobacteria;Micrococcales;Microbacteriaceae;Microbacterium;
1327443	Pedobacter sp. Cra31	Bacteria;Bacteroidetes;Sphingobacteriia;Sphingobacteriales;Sphingobacteriaceae;Pedobacter;
1327469	Polaromonas sp. Cra35	Bacteria;Proteobacteria;Betaproteobacteria;Burkholderiales;Comamonadaceae;Polaromonas;
1327191	Cellulomonas sp. Cra36	Bacteria;Actinobacteria;Micrococcales;Cellulomonadaceae;Cellulomonas;
1327728	Xanthomonas sp. Cra37	Bacteria;Proteobacteria;Gammaproteobacteria;Xanthomonadales;Xanthomonadaceae;Xanthomonas;
1327530	Pseudomonas sp. Cra38	Bacteria;Proteobacteria;Gammaproteobacteria;Pseudomonadales;Pseudomonadaceae;Pseudomonas;
1327548	Pseudomonas sp. Dra4	Bacteria;Proteobacteria;Gammaproteobacteria;Pseudomonadales;Pseudomonadaceae;Pseudomonas;
1327549	Pseudomonas sp. Dra8	Bacteria;Proteobacteria;Gammaproteobacteria;Pseudomonadales;Pseudomonadaceae;Pseudomonas;
1327382	Microbacterium sp. Dra9	Bacteria;Actinobacteria;Micrococcales;Microbacteriaceae;Microbacterium;
1327715	Variovorax sp. Dra10	Bacteria;Proteobacteria;Betaproteobacteria;Burkholderiales;Comamonadaceae;Variovorax;
1327246	Dyadobacter sp. Dra11	Bacteria;Bacteroidetes;Cytophagia;Cytophagales;Cytophagaceae;Dyadobacter;
1327101	Arthrobacter sp. Dra12	Bacteria;Actinobacteria;Micrococcales;Micrococcaceae;Arthrobacter;
1327311	Herbiconiux sp. Dra13	Bacteria;Actinobacteria;Micrococcales;Microbacteriaceae;Herbiconiux;
1327546	Pseudomonas sp. Dra16	Bacteria;Proteobacteria;Gammaproteobacteria;Pseudomonadales;Pseudomonadaceae;Pseudomonas;
1327102	Arthrobacter sp. Dra19	Bacteria;Actinobacteria;Micrococcales;Micrococcaceae;Arthrobacter;
1327672	Stenotrophomonas sp. Dra20	Bacteria;Proteobacteria;Gammaproteobacteria;Xanthomonadales;Xanthomonadaceae;Stenotrophomonas;
1327590	Rhizobium sp. Dra21	Bacteria;Proteobacteria;Alphaproteobacteria;Rhizobiales;Rhizobiaceae;Rhizobium/Agrobacterium group;Rhizobium;
1327381	Microbacterium sp. Dra25	Bacteria;Actinobacteria;Micrococcales;Microbacteriaceae;Microbacterium;
1327210	Chryseobacterium sp. Dra26	Bacteria;Bacteroidetes;Flavobacteriia;Flavobacteriales;Flavobacteriaceae;Chryseobacterium;
1327591	Rhizobium sp. Dra31	Bacteria;Proteobacteria;Alphaproteobacteria;Rhizobiales;Rhizobiaceae;Rhizobium/Agrobacterium group;Rhizobium;
1327291	Flavobacterium sp. Dra32	Bacteria;Bacteroidetes;Flavobacteriia;Flavobacteriales;Flavobacteriaceae;Flavobacterium;
1327103	Arthrobacter sp. Dra34	Bacteria;Actinobacteria;Micrococcales;Micrococcaceae;Arthrobacter;
1327628	Sinorhizobium sp. Dra36	Bacteria;Proteobacteria;Alphaproteobacteria;Rhizobiales;Rhizobiaceae;Sinorhizobium/Ensifer group;Sinorhizobium;
1327403	Mycetocola sp. Dra37	Bacteria;Actinobacteria;Micrococcales;Microbacteriaceae;Mycetocola;
1327547	Pseudomonas sp. Dra39	Bacteria;Proteobacteria;Gammaproteobacteria;Pseudomonadales;Pseudomonadaceae;Pseudomonas;
1327104	Arthrobacter sp. Dra40	Bacteria;Actinobacteria;Micrococcales;Micrococcaceae;Arthrobacter;
1327105	Arthrobacter sp. Dra45	Bacteria;Actinobacteria;Micrococcales;Micrococcaceae;Arthrobacter;
1327565	Pseudomonas sp. Era4	Bacteria;Proteobacteria;Gammaproteobacteria;Pseudomonadales;Pseudomonadaceae;Pseudomonas;
1327568	Pseudomonas sp. Era9	Bacteria;Proteobacteria;Gammaproteobacteria;Pseudomonadales;Pseudomonadaceae;Pseudomonas;
1327562	Pseudomonas sp. Era10	Bacteria;Proteobacteria;Gammaproteobacteria;Pseudomonadales;Pseudomonadaceae;Pseudomonas;
1327214	Chryseobacterium sp. Era15	Bacteria;Bacteroidetes;Flavobacteriia;Flavobacteriales;Flavobacteriaceae;Chryseobacterium;
1327386	Microbacterium sp. Era16	Bacteria;Actinobacteria;Micrococcales;Microbacteriaceae;Microbacterium;
1327388	Microbacterium sp. Era18	Bacteria;Actinobacteria;Micrococcales;Microbacteriaceae;Microbacterium;
1327313	Hydrogenophaga sp. Era30	Bacteria;Proteobacteria;Betaproteobacteria;Burkholderiales;Comamonadaceae;Hydrogenophaga;
1327563	Pseudomonas sp. Era22	Bacteria;Proteobacteria;Gammaproteobacteria;Pseudomonadales;Pseudomonadaceae;Pseudomonas;
1327162	Brevundimonas sp. Era23	Bacteria;Proteobacteria;Alphaproteobacteria;Caulobacterales;Caulobacteraceae;Brevundimonas;
1327564	Pseudomonas sp. Era26	Bacteria;Proteobacteria;Gammaproteobacteria;Pseudomonadales;Pseudomonadaceae;Pseudomonas;
1327698	Subtercola sp. Era27	Bacteria;Actinobacteria;Micrococcales;Microbacteriaceae;Subtercola;
1327410	Nocardioides sp. Era28	Bacteria;Actinobacteria;Propionibacteriales;Nocardioidaceae;Nocardioides;
1327215	Chryseobacterium sp. Era31	Bacteria;Bacteroidetes;Flavobacteriia;Flavobacteriales;Flavobacteriaceae;Chryseobacterium;
1327167	Burkholderia sp. Era35	Bacteria;Proteobacteria;Betaproteobacteria;Burkholderiales;Burkholderiaceae;Burkholderia;
1327593	Rhizobium sp. Era39	Bacteria;Proteobacteria;Alphaproteobacteria;Rhizobiales;Rhizobiaceae;Rhizobium/Agrobacterium group;Rhizobium;
1327566	Pseudomonas sp. Era40	Bacteria;Proteobacteria;Gammaproteobacteria;Pseudomonadales;Pseudomonadaceae;Pseudomonas;
1327642	Sphingomonas sp. Dra41	Bacteria;Proteobacteria;Alphaproteobacteria;Sphingomonadales;Sphingomonadaceae;Sphingomonas;
1327216	Chryseobacterium sp. Era43	Bacteria;Bacteroidetes;Flavobacteriia;Flavobacteriales;Flavobacteriaceae;Chryseobacterium;
1327201	Chryseobacterium sp. Ara21	Bacteria;Bacteroidetes;Flavobacteriia;Flavobacteriales;Flavobacteriaceae;Chryseobacterium;
1327324	Janthinobacterium sp. Rb5	Bacteria;Proteobacteria;Betaproteobacteria;Burkholderiales;Oxalobacteraceae;Janthinobacterium;
1327325	Janthinobacterium sp. Rb7	Bacteria;Proteobacteria;Betaproteobacteria;Burkholderiales;Oxalobacteraceae;Janthinobacterium;
1327220	Chryseobacterium sp. Rb9	Bacteria;Bacteroidetes;Flavobacteriia;Flavobacteriales;Flavobacteriaceae;Chryseobacterium;
1327323	Janthinobacterium sp. Rb10	Bacteria;Proteobacteria;Betaproteobacteria;Burkholderiales;Oxalobacteraceae;Janthinobacterium;
1327302	Flavobacterium sp. Rb15	Bacteria;Bacteroidetes;Flavobacteriia;Flavobacteriales;Flavobacteriaceae;Flavobacterium;
1327339	Lysobacter sp. Gra1	Bacteria;Proteobacteria;Gammaproteobacteria;Xanthomonadales;Xanthomonadaceae;Lysobacter;
1327352	Methylibium sp. Gra5	Bacteria;Proteobacteria;Betaproteobacteria;Burkholderiales;Methylibium;
1327190	Caulobacter sp. Gra6	Bacteria;Proteobacteria;Alphaproteobacteria;Caulobacterales;Caulobacteraceae;Caulobacter;
1327692	Streptomyces sp. Gra7	Bacteria;Actinobacteria;Streptomycetales;Streptomycetaceae;Streptomyces;
1327594	Rhizobium sp. Gra8	Bacteria;Proteobacteria;Alphaproteobacteria;Rhizobiales;Rhizobiaceae;Rhizobium/Agrobacterium group;Rhizobium;
1327340	Lysobacter sp. Gra9	Bacteria;Proteobacteria;Gammaproteobacteria;Xanthomonadales;Xanthomonadaceae;Lysobacter;
1327218	Chryseobacterium sp. Gra12	Bacteria;Bacteroidetes;Flavobacteriia;Flavobacteriales;Flavobacteriaceae;Chryseobacterium;
1327678	Stenotrophomonas sp. Gra15	Bacteria;Proteobacteria;Gammaproteobacteria;Xanthomonadales;Xanthomonadaceae;Stenotrophomonas;
1327732	Xanthomonas sp. Gra17	Bacteria;Proteobacteria;Gammaproteobacteria;Xanthomonadales;Xanthomonadaceae;Xanthomonas;
1327654	Sphingomonas sp. Rs1	Bacteria;Proteobacteria;Alphaproteobacteria;Sphingomonadales;Sphingomonadaceae;Sphingomonas;
1327226	Curtobacterium sp. Rs3	Bacteria;Actinobacteria;Micrococcales;Microbacteriaceae;Curtobacterium;
1327430	Paenibacillus sp. Rs5	Bacteria;Firmicutes;Bacilli;Bacillales;Paenibacillaceae;Paenibacillus;
1327227	Curtobacterium sp. Rs8	Bacteria;Actinobacteria;Micrococcales;Microbacteriaceae;Curtobacterium;
1327303	Flavobacterium sp. Rs11	Bacteria;Bacteroidetes;Flavobacteriia;Flavobacteriales;Flavobacteriaceae;Flavobacterium;
1327694	Streptomyces sp. Rs12	Bacteria;Actinobacteria;Streptomycetales;Streptomycetaceae;Streptomyces;
1327695	Streptomyces sp. Rs13	Bacteria;Actinobacteria;Streptomycetales;Streptomycetaceae;Streptomyces;
1327399	Microvirga sp. Rs17	Bacteria;Proteobacteria;Alphaproteobacteria;Rhizobiales;Methylobacteriaceae;Microvirga;
1327392	Microbacterium sp. Rs18	Bacteria;Actinobacteria;Micrococcales;Microbacteriaceae;Microbacterium;
1327165	Brevundimonas sp. Rs21	Bacteria;Proteobacteria;Alphaproteobacteria;Caulobacterales;Caulobacteraceae;Brevundimonas;
1327624	Serratia sp. Rs23	Bacteria;Proteobacteria;Gammaproteobacteria;Enterobacterales;Yersiniaceae;Serratia;
1327124	Arthrobacter sp. Rs34	Bacteria;Actinobacteria;Micrococcales;Micrococcaceae;Arthrobacter;
1327039	Acidovorax sp. Rs36	Bacteria;Proteobacteria;Betaproteobacteria;Burkholderiales;Comamonadaceae;Acidovorax;
1327193	Cellulomonas sp. Rs41	Bacteria;Actinobacteria;Micrococcales;Cellulomonadaceae;Cellulomonas;
1327579	Pseudomonas sp. Rs44	Bacteria;Proteobacteria;Gammaproteobacteria;Pseudomonadales;Pseudomonadaceae;Pseudomonas;
1327334	Leifsonia sp. Rs46	Bacteria;Actinobacteria;Micrococcales;Microbacteriaceae;Leifsonia;
1327393	Microbacterium sp. Rs52	Bacteria;Actinobacteria;Micrococcales;Microbacteriaceae;Microbacterium;
1327257	Flavobacterium sp. Ala26	Bacteria;Bacteroidetes;Flavobacteriia;Flavobacteriales;Flavobacteriaceae;Flavobacterium;
1327354	Methylobacterium sp. Ala27	Bacteria;Proteobacteria;Alphaproteobacteria;Rhizobiales;Methylobacteriaceae;Methylobacterium;
1327662	Stenotrophomonas sp. Ala32	Bacteria;Proteobacteria;Gammaproteobacteria;Xanthomonadales;Xanthomonadaceae;Stenotrophomonas;
1327479	Pseudomonas sp. Alb1	Bacteria;Proteobacteria;Gammaproteobacteria;Pseudomonadales;Pseudomonadaceae;Pseudomonas;
1327509	Pseudomonas sp. Bcb3	Bacteria;Proteobacteria;Gammaproteobacteria;Pseudomonadales;Pseudomonadaceae;Pseudomonas;
1327431	Paracoccus sp. Bcb10	Bacteria;Proteobacteria;Alphaproteobacteria;Rhodobacterales;Rhodobacteraceae;Paracoccus;
1327046	Agrobacterium sp. Dcb1	Bacteria;Proteobacteria;Alphaproteobacteria;Rhizobiales;Rhizobiaceae;Rhizobium/Agrobacterium group;Agrobacterium;
1327408	Nocardioides sp. Dcb3	Bacteria;Actinobacteria;Propionibacteriales;Nocardioidaceae;Nocardioides;
1327515	Pseudomonas sp. Bmb8	Bacteria;Proteobacteria;Gammaproteobacteria;Pseudomonadales;Pseudomonadaceae;Pseudomonas;
1327369	Microbacterium sp. Bmb9	Bacteria;Actinobacteria;Micrococcales;Microbacteriaceae;Microbacterium;
1327249	Ensifer sp. Bmb17	Bacteria;Proteobacteria;Alphaproteobacteria;Rhizobiales;Rhizobiaceae;Sinorhizobium/Ensifer group;Ensifer;
1327432	Paracoccus sp. Bmb21	Bacteria;Proteobacteria;Alphaproteobacteria;Rhodobacterales;Rhodobacteraceae;Paracoccus;
1327372	Microbacterium sp. Cmb2	Bacteria;Actinobacteria;Micrococcales;Microbacteriaceae;Microbacterium;
1327100	Arthrobacter sp. Dmb4	Bacteria;Actinobacteria;Micrococcales;Micrococcaceae;Arthrobacter;
1327643	Sphingomonas sp. Emb4	Bacteria;Proteobacteria;Alphaproteobacteria;Sphingomonadales;Sphingomonadaceae;Sphingomonas;
1327644	Sphingomonas sp. Emb5	Bacteria;Proteobacteria;Alphaproteobacteria;Sphingomonadales;Sphingomonadaceae;Sphingomonas;
1327592	Rhizobium sp. Emb6	Bacteria;Proteobacteria;Alphaproteobacteria;Rhizobiales;Rhizobiaceae;Rhizobium/Agrobacterium group;Rhizobium;
1327047	Agrobacterium sp. Emb7	Bacteria;Proteobacteria;Alphaproteobacteria;Rhizobiales;Rhizobiaceae;Rhizobium/Agrobacterium group;Agrobacterium;
1327560	Pseudomonas sp. Emb11	Bacteria;Proteobacteria;Gammaproteobacteria;Pseudomonadales;Pseudomonadaceae;Pseudomonas;
1327146	Bacillus sp. Emb14	Bacteria;Firmicutes;Bacilli;Bacillales;Bacillaceae;Bacillus;
1327236	Devosia sp. Emb19	Bacteria;Proteobacteria;Alphaproteobacteria;Rhizobiales;Hyphomicrobiaceae;Devosia;
1327494	Pseudomonas sp. Aza1	Bacteria;Proteobacteria;Gammaproteobacteria;Pseudomonadales;Pseudomonadaceae;Pseudomonas;
1327070	Arthrobacter sp. Aza6	Bacteria;Actinobacteria;Micrococcales;Micrococcaceae;Arthrobacter;
1327231	Devosia sp. Aza12	Bacteria;Proteobacteria;Alphaproteobacteria;Rhizobiales;Hyphomicrobiaceae;Devosia;
1327453	Phyllobacterium sp. Aza13	Bacteria;Proteobacteria;Alphaproteobacteria;Rhizobiales;Phyllobacteriaceae;Phyllobacterium;
1327726	Xanthomonas sp. Aza20	Bacteria;Proteobacteria;Gammaproteobacteria;Xanthomonadales;Xanthomonadaceae;Xanthomonas;
1327655	Sphingopyxis sp. Aza22	Bacteria;Proteobacteria;Alphaproteobacteria;Sphingomonadales;Sphingomonadaceae;Sphingopyxis;
1327365	Microbacterium sp. Aza23	Bacteria;Actinobacteria;Micrococcales;Microbacteriaceae;Microbacterium;
1327371	Microbacterium sp. Bza12	Bacteria;Actinobacteria;Micrococcales;Microbacteriaceae;Microbacterium;
1327224	Clavibacter sp. Bza13	Bacteria;Actinobacteria;Micrococcales;Microbacteriaceae;Clavibacter;
1327523	Pseudomonas sp. Bza15	Bacteria;Proteobacteria;Gammaproteobacteria;Pseudomonadales;Pseudomonadaceae;Pseudomonas;
1327441	Pedobacter sp. Bza21	Bacteria;Bacteroidetes;Sphingobacteriia;Sphingobacteriales;Sphingobacteriaceae;Pedobacter;
1327442	Pedobacter sp. Bza23	Bacteria;Bacteroidetes;Sphingobacteriia;Sphingobacteriales;Sphingobacteriaceae;Pedobacter;
1327279	Flavobacterium sp. Bza24	Bacteria;Bacteroidetes;Flavobacteriia;Flavobacteriales;Flavobacteriaceae;Flavobacterium;
1327639	Sphingomonas sp. Cza6	Bacteria;Proteobacteria;Alphaproteobacteria;Sphingomonadales;Sphingomonadaceae;Sphingomonas;
1327534	Pseudomonas sp. Cza8	Bacteria;Proteobacteria;Gammaproteobacteria;Pseudomonadales;Pseudomonadaceae;Pseudomonas;
1327138	Bacillus sp. Cza19	Bacteria;Firmicutes;Bacilli;Bacillales;Bacillaceae;Bacillus;
1327283	Flavobacterium sp. Cza21	Bacteria;Bacteroidetes;Flavobacteriia;Flavobacteriales;Flavobacteriaceae;Flavobacterium;
1327470	Polaromonas sp. Cza23	Bacteria;Proteobacteria;Betaproteobacteria;Burkholderiales;Comamonadaceae;Polaromonas;
1327139	Bacillus sp. Cza47	Bacteria;Firmicutes;Bacilli;Bacillales;Bacillaceae;Bacillus;
1327551	Pseudomonas sp. Dza8	Bacteria;Proteobacteria;Gammaproteobacteria;Pseudomonadales;Pseudomonadaceae;Pseudomonas;
1327603	Rhodococcus sp. Dza15	Bacteria;Actinobacteria;Corynebacteriales;Nocardiaceae;Rhodococcus;
1327428	Paenibacillus sp. Dza16	Bacteria;Firmicutes;Bacilli;Bacillales;Paenibacillaceae;Paenibacillus;
1327299	Flavobacterium sp. Eza11	Bacteria;Bacteroidetes;Flavobacteriia;Flavobacteriales;Flavobacteriaceae;Flavobacterium;
1327338	Lysobacter sp. Eza15	Bacteria;Proteobacteria;Gammaproteobacteria;Xanthomonadales;Xanthomonadaceae;Lysobacter;
1327118	Arthrobacter sp. Eza23	Bacteria;Actinobacteria;Micrococcales;Micrococcaceae;Arthrobacter;
1327300	Flavobacterium sp. Eza24	Bacteria;Bacteroidetes;Flavobacteriia;Flavobacteriales;Flavobacteriaceae;Flavobacterium;
1327189	Caulobacter sp. Eza26	Bacteria;Proteobacteria;Alphaproteobacteria;Caulobacterales;Caulobacteraceae;Caulobacter;
1327164	Brevundimonas sp. Eza32	Bacteria;Proteobacteria;Alphaproteobacteria;Caulobacterales;Caulobacteraceae;Brevundimonas;
1327406	Nocardioides sp. Awa5	Bacteria;Actinobacteria;Propionibacteriales;Nocardioidaceae;Nocardioides;
1327149	Bosea sp. Awa7	Bacteria;Proteobacteria;Alphaproteobacteria;Rhizobiales;Bradyrhizobiaceae;Bosea;
1327581	Pseudoxanthomonas sp. Awa8	Bacteria;Proteobacteria;Gammaproteobacteria;Xanthomonadales;Xanthomonadaceae;Pseudoxanthomonas;
1327202	Chryseobacterium sp. Awa16	Bacteria;Bacteroidetes;Flavobacteriia;Flavobacteriales;Flavobacteriaceae;Chryseobacterium;
1327482	Pseudomonas sp. Ama11	Bacteria;Proteobacteria;Gammaproteobacteria;Pseudomonadales;Pseudomonadaceae;Pseudomonas;
1327261	Flavobacterium sp. Ama16	Bacteria;Bacteroidetes;Flavobacteriia;Flavobacteriales;Flavobacteriaceae;Flavobacterium;
1327363	Microbacterium sp. Ama26	Bacteria;Actinobacteria;Micrococcales;Microbacteriaceae;Microbacterium;
1327364	Microbacterium sp. Ama27	Bacteria;Actinobacteria;Micrococcales;Microbacteriaceae;Microbacterium;
1327660	Stenotrophomonas sp. Aba9	Bacteria;Proteobacteria;Gammaproteobacteria;Xanthomonadales;Xanthomonadaceae;Stenotrophomonas;
1327255	Flavobacterium sp. Aba11	Bacteria;Bacteroidetes;Flavobacteriia;Flavobacteriales;Flavobacteriaceae;Flavobacterium;
1327703	Variovorax sp. Axb5	Bacteria;Proteobacteria;Betaproteobacteria;Burkholderiales;Comamonadaceae;Variovorax;
1327243	Dyadobacter sp. Axa11	Bacteria;Bacteroidetes;Cytophagia;Cytophagales;Cytophagaceae;Dyadobacter;
1327067	Arthrobacter sp. Axa17	Bacteria;Actinobacteria;Micrococcales;Micrococcaceae;Arthrobacter;
1327473	Polaromonas sp. Gzab8	Bacteria;Proteobacteria;Betaproteobacteria;Burkholderiales;Comamonadaceae;Polaromonas;
1327390	Microbacterium sp. Gzab16	Bacteria;Actinobacteria;Micrococcales;Microbacteriaceae;Microbacterium;
1327327	Knoellia sp. Als6	Bacteria;Actinobacteria;Micrococcales;Intrasporangiaceae;Knoellia;
1327222	Clavibacter sp. Als7	Bacteria;Actinobacteria;Micrococcales;Microbacteriaceae;Clavibacter;
1327169	Caulobacter sp. Als9	Bacteria;Proteobacteria;Alphaproteobacteria;Caulobacterales;Caulobacteraceae;Caulobacter;
1327259	Flavobacterium sp. Als13	Bacteria;Bacteroidetes;Flavobacteriia;Flavobacteriales;Flavobacteriaceae;Flavobacterium;
1327685	Streptomyces sp. Aws6	Bacteria;Actinobacteria;Streptomycetales;Streptomycetaceae;Streptomyces;
1327242	Dyadobacter sp. Aws11	Bacteria;Bacteroidetes;Cytophagia;Cytophagales;Cytophagaceae;Dyadobacter;
1327069	Arthrobacter sp. Axs8	Bacteria;Actinobacteria;Micrococcales;Micrococcaceae;Arthrobacter;
1327587	Rhizobium sp. Axs14	Bacteria;Proteobacteria;Alphaproteobacteria;Rhizobiales;Rhizobiaceae;Rhizobium/Agrobacterium group;Rhizobium;
1327068	Arthrobacter sp. Axs19	Bacteria;Actinobacteria;Micrococcales;Micrococcaceae;Arthrobacter;
1327064	Arthrobacter sp. Ats5	Bacteria;Actinobacteria;Micrococcales;Micrococcaceae;Arthrobacter;
1327491	Pseudomonas sp. Ats6	Bacteria;Proteobacteria;Gammaproteobacteria;Pseudomonadales;Pseudomonadaceae;Pseudomonas;
1327268	Flavobacterium sp. Ats14	Bacteria;Bacteroidetes;Flavobacteriia;Flavobacteriales;Flavobacteriaceae;Flavobacterium;
1327700	Variovorax sp. Abs3	Bacteria;Proteobacteria;Betaproteobacteria;Burkholderiales;Comamonadaceae;Variovorax;
1327681	Streptomyces sp. Abs6	Bacteria;Actinobacteria;Streptomycetales;Streptomycetaceae;Streptomyces;
1327629	Sphingomonas sp. Abs9	Bacteria;Proteobacteria;Alphaproteobacteria;Sphingomonadales;Sphingomonadaceae;Sphingomonas;
1327198	Chryseobacterium sp. Abs10	Bacteria;Bacteroidetes;Flavobacteriia;Flavobacteriales;Flavobacteriaceae;Chryseobacterium;
1327188	Caulobacter sp. Es3	Bacteria;Proteobacteria;Alphaproteobacteria;Caulobacterales;Caulobacteraceae;Caulobacter;
1327411	Nocardioides sp. Es7	Bacteria;Actinobacteria;Propionibacteriales;Nocardioidaceae;Nocardioides;
1327689	Streptomyces sp. Es11	Bacteria;Actinobacteria;Streptomycetales;Streptomycetaceae;Streptomyces;
1327646	Sphingomonas sp. Es14	Bacteria;Proteobacteria;Alphaproteobacteria;Sphingomonadales;Sphingomonadaceae;Sphingomonas;
1327572	Pseudomonas sp. Es31	Bacteria;Proteobacteria;Gammaproteobacteria;Pseudomonadales;Pseudomonadaceae;Pseudomonas;
1327239	Devosia sp. Es32	Bacteria;Proteobacteria;Alphaproteobacteria;Rhizobiales;Hyphomicrobiaceae;Devosia;
1327653	Sphingomonas sp. Ms2	Bacteria;Proteobacteria;Alphaproteobacteria;Sphingomonadales;Sphingomonadaceae;Sphingomonas;
1327722	Variovorax sp. Ms6	Bacteria;Proteobacteria;Betaproteobacteria;Burkholderiales;Comamonadaceae;Variovorax;
1327219	Chryseobacterium sp. Ms8	Bacteria;Bacteroidetes;Flavobacteriia;Flavobacteriales;Flavobacteriaceae;Chryseobacterium;
1327449	Pedobacter sp. Ms9	Bacteria;Bacteroidetes;Sphingobacteriia;Sphingobacteriales;Sphingobacteriaceae;Pedobacter;
1327652	Sphingomonas sp. Ms11	Bacteria;Proteobacteria;Alphaproteobacteria;Sphingomonadales;Sphingomonadaceae;Sphingomonas;
1327576	Pseudomonas sp. Ms14	Bacteria;Proteobacteria;Gammaproteobacteria;Pseudomonadales;Pseudomonadaceae;Pseudomonas;
1327577	Pseudomonas sp. Ms15	Bacteria;Proteobacteria;Gammaproteobacteria;Pseudomonadales;Pseudomonadaceae;Pseudomonas;
1327578	Pseudomonas sp. Ms16	Bacteria;Proteobacteria;Gammaproteobacteria;Pseudomonadales;Pseudomonadaceae;Pseudomonas;
1327121	Arthrobacter sp. Ms25	Bacteria;Actinobacteria;Micrococcales;Micrococcaceae;Arthrobacter;
1327123	Arthrobacter sp. Ms28	Bacteria;Actinobacteria;Micrococcales;Micrococcaceae;Arthrobacter;
1327604	Rhodococcus sp. Ms30	Bacteria;Actinobacteria;Corynebacteriales;Nocardiaceae;Rhodococcus;
1327461	Phyllobacterium sp. Ms33	Bacteria;Proteobacteria;Alphaproteobacteria;Rhizobiales;Phyllobacteriaceae;Phyllobacterium;
1327391	Microbacterium sp. Ms34	Bacteria;Actinobacteria;Micrococcales;Microbacteriaceae;Microbacterium;
1327420	Oerskovia sp. Ms37	Bacteria;Actinobacteria;Micrococcales;Cellulomonadaceae;Oerskovia;
1327421	Oerskovia sp. Ms38	Bacteria;Actinobacteria;Micrococcales;Cellulomonadaceae;Oerskovia;
1327396	Microbacterium sp. Zs3	Bacteria;Actinobacteria;Micrococcales;Microbacteriaceae;Microbacterium;
1327618	Sanguibacter sp. Zs22	Bacteria;Actinobacteria;Micrococcales;Sanguibacteraceae;Sanguibacter;
1327395	Microbacterium sp. Zs24	Bacteria;Actinobacteria;Micrococcales;Microbacteriaceae;Microbacterium;
1327605	Rhodococcus sp. Zs34	Bacteria;Actinobacteria;Corynebacteriales;Nocardiaceae;Rhodococcus;
1327128	Arthrobacter sp. Zs42	Bacteria;Actinobacteria;Micrococcales;Micrococcaceae;Arthrobacter;
1327353	Methylibium sp. Zs46	Bacteria;Proteobacteria;Betaproteobacteria;Burkholderiales;Methylibium;
1327724	Variovorax sp. Zs50	Bacteria;Proteobacteria;Betaproteobacteria;Burkholderiales;Comamonadaceae;Variovorax;
1327196	Cellulomonas sp. Zs51	Bacteria;Actinobacteria;Micrococcales;Cellulomonadaceae;Cellulomonas;
1327129	Arthrobacter sp. Zs56	Bacteria;Actinobacteria;Micrococcales;Micrococcaceae;Arthrobacter;
1327342	Lysobacter sp. Zs59	Bacteria;Proteobacteria;Gammaproteobacteria;Xanthomonadales;Xanthomonadaceae;Lysobacter;
1327488	Pseudomonas sp. Ata4	Bacteria;Proteobacteria;Gammaproteobacteria;Pseudomonadales;Pseudomonadaceae;Pseudomonas;
1327060	Arthrobacter sp. Ata5	Bacteria;Actinobacteria;Micrococcales;Micrococcaceae;Arthrobacter;
1327318	Janthinobacterium sp. Ata9	Bacteria;Proteobacteria;Betaproteobacteria;Burkholderiales;Oxalobacteraceae;Janthinobacterium;
1327487	Pseudomonas sp. Ata11	Bacteria;Proteobacteria;Gammaproteobacteria;Pseudomonadales;Pseudomonadaceae;Pseudomonas;
1327436	Pedobacter sp. Atb1	Bacteria;Bacteroidetes;Sphingobacteriia;Sphingobacteriales;Sphingobacteriaceae;Pedobacter;
1327611	Roseomonas sp. Atb2	Bacteria;Proteobacteria;Alphaproteobacteria;Rhodospirillales;Acetobacteraceae;Roseomonas;
1327040	Acinetobacter sp. Atb3	Bacteria;Proteobacteria;Gammaproteobacteria;Pseudomonadales;Moraxellaceae;Acinetobacter;
1327497	Pseudomonas sp. Azb2	Bacteria;Proteobacteria;Gammaproteobacteria;Pseudomonadales;Pseudomonadaceae;Pseudomonas;
1327704	Variovorax sp. Azb3	Bacteria;Proteobacteria;Betaproteobacteria;Burkholderiales;Comamonadaceae;Variovorax;
1327525	Pseudomonas sp. Bzb2	Bacteria;Proteobacteria;Gammaproteobacteria;Pseudomonadales;Pseudomonadaceae;Pseudomonas;
1327407	Nocardioides sp. Bzb3	Bacteria;Actinobacteria;Propionibacteriales;Nocardioidaceae;Nocardioides;
1327414	Novosphingobium sp. Bzb4	Bacteria;Proteobacteria;Alphaproteobacteria;Sphingomonadales;Sphingomonadaceae;Novosphingobium;
1327233	Devosia sp. Bzb6	Bacteria;Proteobacteria;Alphaproteobacteria;Rhizobiales;Hyphomicrobiaceae;Devosia;
1327356	Microbacteriaceae bacterium Bzb12	Bacteria;Actinobacteria;Micrococcales;Microbacteriaceae;
1327157	Brevundimonas sp. Bzb13	Bacteria;Proteobacteria;Alphaproteobacteria;Caulobacterales;Caulobacteraceae;Brevundimonas;
1327535	Pseudomonas sp. Czb1	Bacteria;Proteobacteria;Gammaproteobacteria;Pseudomonadales;Pseudomonadaceae;Pseudomonas;
1327234	Devosia sp. Czb2	Bacteria;Proteobacteria;Alphaproteobacteria;Rhizobiales;Hyphomicrobiaceae;Devosia;
1327458	Phyllobacterium sp. Czb5	Bacteria;Proteobacteria;Alphaproteobacteria;Rhizobiales;Phyllobacteriaceae;Phyllobacterium;
1327536	Pseudomonas sp. Czb9	Bacteria;Proteobacteria;Gammaproteobacteria;Pseudomonadales;Pseudomonadaceae;Pseudomonas;
1327718	Variovorax sp. Erb4	Bacteria;Proteobacteria;Betaproteobacteria;Burkholderiales;Comamonadaceae;Variovorax;
1327322	Janthinobacterium sp. Eab4	Bacteria;Proteobacteria;Betaproteobacteria;Burkholderiales;Oxalobacteraceae;Janthinobacterium;
1327293	Flavobacterium sp. Eab5	Bacteria;Bacteroidetes;Flavobacteriia;Flavobacteriales;Flavobacteriaceae;Flavobacterium;
1327252	Exiguobacterium sp. Eab8	Bacteria;Firmicutes;Bacilli;Bacillales;Bacillales Family XII. Incertae Sedis;Exiguobacterium;
1327557	Pseudomonas sp. Eab10	Bacteria;Proteobacteria;Gammaproteobacteria;Pseudomonadales;Pseudomonadaceae;Pseudomonas;
1327623	Serratia sp. Eab13	Bacteria;Proteobacteria;Gammaproteobacteria;Enterobacterales;Yersiniaceae;Serratia;
1327315	Intrasporangiaceae sp. Ea17	Bacteria;Actinobacteria;Micrococcales;Intrasporangiaceae;
1327292	Flavobacterium sp. Ea24	Bacteria;Bacteroidetes;Flavobacteriia;Flavobacteriales;Flavobacteriaceae;Flavobacterium;
1327631	Sphingomonas sp. Ama5	Bacteria;Proteobacteria;Alphaproteobacteria;Sphingomonadales;Sphingomonadaceae;Sphingomonas;
1327423	Oxalobacteraceae bacterium Ama7	Bacteria;Proteobacteria;Betaproteobacteria;Burkholderiales;Oxalobacteraceae;
1327599	Rhodococcus sp. Ama9	Bacteria;Actinobacteria;Corynebacteriales;Nocardiaceae;Rhodococcus;
1327260	Flavobacterium sp. Ama10	Bacteria;Bacteroidetes;Flavobacteriia;Flavobacteriales;Flavobacteriaceae;Flavobacterium;
1327355	Methylobacterium sp. Ama13	Bacteria;Proteobacteria;Alphaproteobacteria;Rhizobiales;Methylobacteriaceae;Methylobacterium;
1327585	Rhizobium sp. Ama17	Bacteria;Proteobacteria;Alphaproteobacteria;Rhizobiales;Rhizobiaceae;Rhizobium/Agrobacterium group;Rhizobium;
1327317	Janthinobacterium sp. Ama22	Bacteria;Proteobacteria;Betaproteobacteria;Burkholderiales;Oxalobacteraceae;Janthinobacterium;
1327682	Streptomyces sp. Ama23	Bacteria;Actinobacteria;Streptomycetales;Streptomycetaceae;Streptomyces;
1327598	Rhodococcus sp. Ama25	Bacteria;Actinobacteria;Corynebacteriales;Nocardiaceae;Rhodococcus;
1327312	Hydrogenophaga sp. Ama29	Bacteria;Proteobacteria;Betaproteobacteria;Burkholderiales;Comamonadaceae;Hydrogenophaga;
1327262	Flavobacterium sp. Ama30	Bacteria;Bacteroidetes;Flavobacteriia;Flavobacteriales;Flavobacteriaceae;Flavobacterium;
1327197	Chryseobacterium sp. Aba7	Bacteria;Bacteroidetes;Flavobacteriia;Flavobacteriales;Flavobacteriaceae;Chryseobacterium;
1327493	Pseudomonas sp. Axa8	Bacteria;Proteobacteria;Gammaproteobacteria;Pseudomonadales;Pseudomonadaceae;Pseudomonas;
1327341	Lysobacter sp. Gzab11	Bacteria;Proteobacteria;Gammaproteobacteria;Xanthomonadales;Xanthomonadaceae;Lysobacter;
1327335	Leptothrix sp. Gzab13	Bacteria;Proteobacteria;Betaproteobacteria;Burkholderiales;Leptothrix;
1327575	Pseudomonas sp. Gzab15	Bacteria;Proteobacteria;Gammaproteobacteria;Pseudomonadales;Pseudomonadaceae;Pseudomonas;
1327058	Arthrobacter sp. Als3	Bacteria;Actinobacteria;Micrococcales;Micrococcaceae;Arthrobacter;
1327613	Salinibacterium sp. Als8	Bacteria;Actinobacteria;Micrococcales;Microbacteriaceae;Salinibacterium;
1327612	Salinibacterium sp. Als10	Bacteria;Actinobacteria;Micrococcales;Microbacteriaceae;Salinibacterium;
1327481	Pseudomonas sp. Als11	Bacteria;Proteobacteria;Gammaproteobacteria;Pseudomonadales;Pseudomonadaceae;Pseudomonas;
1327199	Chryseobacterium sp. Als12	Bacteria;Bacteroidetes;Flavobacteriia;Flavobacteriales;Flavobacteriaceae;Chryseobacterium;
1327400	Mucilaginibacter sp. Aws5	Bacteria;Bacteroidetes;Sphingobacteriia;Sphingobacteriales;Sphingobacteriaceae;Mucilaginibacter;
1327223	Clavibacter sp. Aws13	Bacteria;Actinobacteria;Micrococcales;Microbacteriaceae;Clavibacter;
1327156	Brevundimonas sp. Axs9	Bacteria;Proteobacteria;Alphaproteobacteria;Caulobacterales;Caulobacteraceae;Brevundimonas;
1327049	Agromyces sp. Axs10	Bacteria;Actinobacteria;Micrococcales;Microbacteriaceae;Agromyces;
1327304	Friedmanniella sp. Axs11	Bacteria;Actinobacteria;Propionibacteriales;Nocardioidaceae;Friedmanniella;
1327437	Pedobacter sp. Axs12	Bacteria;Bacteroidetes;Sphingobacteriia;Sphingobacteriales;Sphingobacteriaceae;Pedobacter;
1327230	Devosia sp. Axs16	Bacteria;Proteobacteria;Alphaproteobacteria;Rhizobiales;Hyphomicrobiaceae;Devosia;
1327600	Rhodococcus sp. Axs17	Bacteria;Actinobacteria;Corynebacteriales;Nocardiaceae;Rhodococcus;
1327270	Flavobacterium sp. Axs18	Bacteria;Bacteroidetes;Flavobacteriia;Flavobacteriales;Flavobacteriaceae;Flavobacterium;
1327331	Kocuria sp. Ats1	Bacteria;Actinobacteria;Micrococcales;Micrococcaceae;Kocuria;
1327490	Pseudomonas sp. Ats4	Bacteria;Proteobacteria;Gammaproteobacteria;Pseudomonadales;Pseudomonadaceae;Pseudomonas;
1327065	Arthrobacter sp. Ats8	Bacteria;Actinobacteria;Micrococcales;Micrococcaceae;Arthrobacter;
1327684	Streptomyces sp. Ats9	Bacteria;Actinobacteria;Streptomycetales;Streptomycetaceae;Streptomyces;
1327062	Arthrobacter sp. Ats11	Bacteria;Actinobacteria;Micrococcales;Micrococcaceae;Arthrobacter;
1327683	Streptomyces sp. Ats18	Bacteria;Actinobacteria;Streptomycetales;Streptomycetaceae;Streptomyces;
1327054	Arthrobacter sp. Abs2	Bacteria;Actinobacteria;Micrococcales;Micrococcaceae;Arthrobacter;
1327424	Paenibacillus sp. Abs4	Bacteria;Firmicutes;Bacilli;Bacillales;Paenibacillaceae;Paenibacillus;
1327117	Arthrobacter sp. Es5	Bacteria;Actinobacteria;Micrococcales;Micrococcaceae;Arthrobacter;
1327347	Mesorhizobium sp. Es6	Bacteria;Proteobacteria;Alphaproteobacteria;Rhizobiales;Phyllobacteriaceae;Mesorhizobium;
1327680	Streptomyces sp. Abs14	Bacteria;Actinobacteria;Streptomycetales;Streptomycetaceae;Streptomyces;
1327256	Flavobacterium sp. Abs18	Bacteria;Bacteroidetes;Flavobacteriia;Flavobacteriales;Flavobacteriaceae;Flavobacterium;
1327645	Sphingomonas sp. Es1	Bacteria;Proteobacteria;Alphaproteobacteria;Sphingomonadales;Sphingomonadaceae;Sphingomonas;
1327298	Flavobacterium sp. Es2	Bacteria;Bacteroidetes;Flavobacteriia;Flavobacteriales;Flavobacteriaceae;Flavobacterium;
1327389	Microbacterium sp. Es4	Bacteria;Actinobacteria;Micrococcales;Microbacteriaceae;Microbacterium;
1327348	Mesorhizobium sp. Es8	Bacteria;Proteobacteria;Alphaproteobacteria;Rhizobiales;Phyllobacteriaceae;Mesorhizobium;
1327647	Sphingomonas sp. Es9	Bacteria;Proteobacteria;Alphaproteobacteria;Sphingomonadales;Sphingomonadaceae;Sphingomonas;
1327733	Yersinia sp. Es10	Bacteria;Proteobacteria;Gammaproteobacteria;Enterobacterales;Yersiniaceae;Yersinia;
1327570	Pseudomonas sp. Es12	Bacteria;Proteobacteria;Gammaproteobacteria;Pseudomonadales;Pseudomonadaceae;Pseudomonas;
1327041	Aeromicrobium sp. Es15	Bacteria;Actinobacteria;Propionibacteriales;Nocardioidaceae;Aeromicrobium;
1327571	Pseudomonas sp. Es16	Bacteria;Proteobacteria;Gammaproteobacteria;Pseudomonadales;Pseudomonadaceae;Pseudomonas;
1327459	Phyllobacterium sp. Es18	Bacteria;Proteobacteria;Alphaproteobacteria;Rhizobiales;Phyllobacteriaceae;Phyllobacterium;
1327429	Paenibacillus sp. Es21	Bacteria;Firmicutes;Bacilli;Bacillales;Paenibacillaceae;Paenibacillus;
1327690	Streptomyces sp. Es23	Bacteria;Actinobacteria;Streptomycetales;Streptomycetaceae;Streptomyces;
1327725	Williamsia sp. Es28	Bacteria;Actinobacteria;Corynebacteriales;Williamsiaceae;Williamsia;
1327250	Chryseobacterium sp. Es29	Bacteria;Bacteroidetes;Flavobacteriia;Flavobacteriales;Flavobacteriaceae;Chryseobacterium;
1327116	Arthrobacter sp. Es30	Bacteria;Actinobacteria;Micrococcales;Micrococcaceae;Arthrobacter;
1327676	Stenotrophomonas sp. Es35	Bacteria;Proteobacteria;Gammaproteobacteria;Xanthomonadales;Xanthomonadaceae;Stenotrophomonas;
1327720	Variovorax sp. Ms1	Bacteria;Proteobacteria;Betaproteobacteria;Burkholderiales;Comamonadaceae;Variovorax;
1327398	Micromonospora sp. Ms5	Bacteria;Actinobacteria;Micromonosporales;Micromonosporaceae;Micromonospora;
1327412	Nocardioides sp. Ms12	Bacteria;Actinobacteria;Propionibacteriales;Nocardioidaceae;Nocardioides;
1327721	Variovorax sp. Ms18	Bacteria;Proteobacteria;Betaproteobacteria;Burkholderiales;Comamonadaceae;Variovorax;
1327404	Mycobacterium sp. Ms19	Bacteria;Actinobacteria;Corynebacteriales;Mycobacteriaceae;Mycobacterium;
1327397	Micromonospora sp. Ms20	Bacteria;Actinobacteria;Micromonosporales;Micromonosporaceae;Micromonospora;
1327192	Cellulomonas sp. Ms23	Bacteria;Actinobacteria;Micrococcales;Cellulomonadaceae;Cellulomonas;
1327122	Arthrobacter sp. Ms26	Bacteria;Actinobacteria;Micrococcales;Micrococcaceae;Arthrobacter;
1327699	Thermomonas sp. Ms32	Bacteria;Proteobacteria;Gammaproteobacteria;Xanthomonadales;Xanthomonadaceae;Thermomonas;
1327693	Streptomyces sp. Ms36	Bacteria;Actinobacteria;Streptomycetales;Streptomycetaceae;Streptomyces;
1327696	Streptomyces sp. Zs1	Bacteria;Actinobacteria;Streptomycetales;Streptomycetaceae;Streptomyces;
1327248	Dyadobacter sp. Zs2	Bacteria;Bacteroidetes;Cytophagia;Cytophagales;Cytophagaceae;Dyadobacter;
1327126	Arthrobacter sp. Zs11	Bacteria;Actinobacteria;Micrococcales;Micrococcaceae;Arthrobacter;
1327723	Variovorax sp. Zs13	Bacteria;Proteobacteria;Betaproteobacteria;Burkholderiales;Comamonadaceae;Variovorax;
1327656	Sporosarcina sp. Zs16	Bacteria;Firmicutes;Bacilli;Bacillales;Planococcaceae;Sporosarcina;
1327048	Agrococcus sp. Zs18	Bacteria;Actinobacteria;Micrococcales;Microbacteriaceae;Agrococcus;
1327394	Microbacterium sp. Zs19	Bacteria;Actinobacteria;Micrococcales;Microbacteriaceae;Microbacterium;
1327330	Knoellia sp. Zs20	Bacteria;Actinobacteria;Micrococcales;Intrasporangiaceae;Knoellia;
1327221	Chryseobacterium sp. Zs25	Bacteria;Bacteroidetes;Flavobacteriia;Flavobacteriales;Flavobacteriaceae;Chryseobacterium;
1327194	Cellulomonas sp. Zs27	Bacteria;Actinobacteria;Micrococcales;Cellulomonadaceae;Cellulomonas;
1327450	Pedobacter sp. Zs28	Bacteria;Bacteroidetes;Sphingobacteriia;Sphingobacteriales;Sphingobacteriaceae;Pedobacter;
1327127	Arthrobacter sp. Zs29	Bacteria;Actinobacteria;Micrococcales;Micrococcaceae;Arthrobacter;
1327405	Mycoplana sp. Zs31	Bacteria;Proteobacteria;Alphaproteobacteria;Rhizobiales;Brucellaceae;Mycoplana;
1327195	Cellulomonas sp. Zs33	Bacteria;Actinobacteria;Micrococcales;Cellulomonadaceae;Cellulomonas;
1327606	Rhodococcus sp. Zs36	Bacteria;Actinobacteria;Corynebacteriales;Nocardiaceae;Rhodococcus;
1327607	Rhodococcus sp. Zs37	Bacteria;Actinobacteria;Corynebacteriales;Nocardiaceae;Rhodococcus;
1327608	Rhodococcus sp. Zs38	Bacteria;Actinobacteria;Corynebacteriales;Nocardiaceae;Rhodococcus;
1327422	Okibacterium sp. Zs41	Bacteria;Actinobacteria;Micrococcales;Microbacteriaceae;Okibacterium;
1327734	Flavobacterium sp. Zs49	Bacteria;Bacteroidetes;Flavobacteriia;Flavobacteriales;Flavobacteriaceae;Flavobacterium;
1327595	Rhizobium sp. Zs54	Bacteria;Proteobacteria;Alphaproteobacteria;Rhizobiales;Rhizobiaceae;Rhizobium/Agrobacterium group;Rhizobium;
1327344	Massilia sp. Zs55	Bacteria;Proteobacteria;Betaproteobacteria;Burkholderiales;Oxalobacteraceae;Massilia;
1327343	Lysobacter sp. Zs60	Bacteria;Proteobacteria;Gammaproteobacteria;Xanthomonadales;Xanthomonadaceae;Lysobacter;
1327510	Pseudomonas sp. Bma1	Bacteria;Proteobacteria;Gammaproteobacteria;Pseudomonadales;Pseudomonadaceae;Pseudomonas;
1327367	Microbacterium sp. Bma10	Bacteria;Actinobacteria;Micrococcales;Microbacteriaceae;Microbacterium;
1327588	Rhizobium sp. Bma13	Bacteria;Proteobacteria;Alphaproteobacteria;Rhizobiales;Rhizobiaceae;Rhizobium/Agrobacterium group;Rhizobium;
1327153	Bradyrhizobium sp. Bma15	Bacteria;Proteobacteria;Alphaproteobacteria;Rhizobiales;Bradyrhizobiaceae;Bradyrhizobium;
1327602	Rhodococcus sp. Bma16	Bacteria;Actinobacteria;Corynebacteriales;Nocardiaceae;Rhodococcus;
1327078	Arthrobacter sp. Bma18	Bacteria;Actinobacteria;Micrococcales;Micrococcaceae;Arthrobacter;
1327275	Flavobacterium sp. Bma20	Bacteria;Bacteroidetes;Flavobacteriia;Flavobacteriales;Flavobacteriaceae;Flavobacterium;
1327240	Duganella sp. Cma6	Bacteria;Proteobacteria;Betaproteobacteria;Burkholderiales;Oxalobacteraceae;Duganella;
1327402	Mycetocola sp. Cma7	Bacteria;Actinobacteria;Micrococcales;Microbacteriaceae;Mycetocola;
1327306	Frigoribacterium sp. Cma18	Bacteria;Actinobacteria;Micrococcales;Microbacteriaceae;Frigoribacterium;
1327541	Pseudomonas sp. Dma16	Bacteria;Proteobacteria;Gammaproteobacteria;Pseudomonadales;Pseudomonadaceae;Pseudomonas;
1327290	Flavobacterium sp. Dma7	Bacteria;Bacteroidetes;Flavobacteriia;Flavobacteriales;Flavobacteriaceae;Flavobacterium;
1327583	Pseudoxanthomonas sp. Dma14	Bacteria;Proteobacteria;Gammaproteobacteria;Xanthomonadales;Xanthomonadaceae;Pseudoxanthomonas;
1327610	Rhodoferax sp. Dma15	Bacteria;Proteobacteria;Betaproteobacteria;Burkholderiales;Comamonadaceae;Rhodoferax;
1327379	Microbacterium sp. Dma18	Bacteria;Actinobacteria;Micrococcales;Microbacteriaceae;Microbacterium;
1327052	Ancylobacter sp. Dma20	Bacteria;Proteobacteria;Alphaproteobacteria;Rhizobiales;Xanthobacteraceae;Ancylobacter;
1327416	Novosphingobium sp. Dma27	Bacteria;Proteobacteria;Alphaproteobacteria;Sphingomonadales;Sphingomonadaceae;Novosphingobium;
1327295	Flavobacterium sp. Ema4	Bacteria;Bacteroidetes;Flavobacteriia;Flavobacteriales;Flavobacteriaceae;Flavobacterium;
1327409	Nocardioides sp. Ema6	Bacteria;Actinobacteria;Propionibacteriales;Nocardioidaceae;Nocardioides;
1327161	Brevundimonas sp. Ema11	Bacteria;Proteobacteria;Alphaproteobacteria;Caulobacterales;Caulobacteraceae;Brevundimonas;
1327640	Sphingomonas sp. Dca12	Bacteria;Proteobacteria;Alphaproteobacteria;Sphingomonadales;Sphingomonadaceae;Sphingomonas;
1327093	Arthrobacter sp. Dca14	Bacteria;Actinobacteria;Micrococcales;Micrococcaceae;Arthrobacter;
1327539	Pseudomonas sp. Dca16	Bacteria;Proteobacteria;Gammaproteobacteria;Pseudomonadales;Pseudomonadaceae;Pseudomonas;
1327094	Arthrobacter sp. Dca18	Bacteria;Actinobacteria;Micrococcales;Micrococcaceae;Arthrobacter;
1327540	Pseudomonas sp. Dca22	Bacteria;Proteobacteria;Gammaproteobacteria;Pseudomonadales;Pseudomonadaceae;Pseudomonas;
1327287	Flavobacterium sp. Dca26	Bacteria;Bacteroidetes;Flavobacteriia;Flavobacteriales;Flavobacteriaceae;Flavobacterium;
1327500	Pseudomonas sp. Bca11	Bacteria;Proteobacteria;Gammaproteobacteria;Pseudomonadales;Pseudomonadaceae;Pseudomonas;
1327633	Sphingomonas sp. Bca29	Bacteria;Proteobacteria;Alphaproteobacteria;Sphingomonadales;Sphingomonadaceae;Sphingomonas;
1327501	Pseudomonas sp. Bca33	Bacteria;Proteobacteria;Gammaproteobacteria;Pseudomonadales;Pseudomonadaceae;Pseudomonas;
1327502	Pseudomonas sp. Bca38	Bacteria;Proteobacteria;Gammaproteobacteria;Pseudomonadales;Pseudomonadaceae;Pseudomonas;
1327439	Pedobacter sp. Bca39	Bacteria;Bacteroidetes;Sphingobacteriia;Sphingobacteriales;Sphingobacteriaceae;Pedobacter;
1327503	Pseudomonas sp. Bca40	Bacteria;Proteobacteria;Gammaproteobacteria;Pseudomonadales;Pseudomonadaceae;Pseudomonas;
1327440	Pedobacter sp. Bca45	Bacteria;Bacteroidetes;Sphingobacteriia;Sphingobacteriales;Sphingobacteriaceae;Pedobacter;
1327505	Pseudomonas sp. Bca51	Bacteria;Proteobacteria;Gammaproteobacteria;Pseudomonadales;Pseudomonadaceae;Pseudomonas;
1327077	Arthrobacter sp. Bca54	Bacteria;Actinobacteria;Micrococcales;Micrococcaceae;Arthrobacter;
1327366	Microbacterium sp. Bca57	Bacteria;Actinobacteria;Micrococcales;Microbacteriaceae;Microbacterium;
1327168	Caulobacter sp. Ala7	Bacteria;Proteobacteria;Alphaproteobacteria;Caulobacterales;Caulobacteraceae;Caulobacter;
1327467	Polaromonas sp. Ala11	Bacteria;Proteobacteria;Betaproteobacteria;Burkholderiales;Comamonadaceae;Polaromonas;
1327055	Arthrobacter sp. Ala13	Bacteria;Actinobacteria;Micrococcales;Micrococcaceae;Arthrobacter;
1327476	Pseudomonas sp. Ala14	Bacteria;Proteobacteria;Gammaproteobacteria;Pseudomonadales;Pseudomonadaceae;Pseudomonas;
1327434	Pedobacter sp. Ala24	Bacteria;Bacteroidetes;Sphingobacteriia;Sphingobacteriales;Sphingobacteriaceae;Pedobacter;
1327707	Variovorax sp. Bma7	Bacteria;Proteobacteria;Betaproteobacteria;Burkholderiales;Comamonadaceae;Variovorax;
1327232	Devosia sp. Bma11	Bacteria;Proteobacteria;Alphaproteobacteria;Rhizobiales;Hyphomicrobiaceae;Devosia;
1327368	Microbacterium sp. Bma25	Bacteria;Actinobacteria;Micrococcales;Microbacteriaceae;Microbacterium;
1327079	Arthrobacter sp. Bma26	Bacteria;Actinobacteria;Micrococcales;Micrococcaceae;Arthrobacter;
1327526	Pseudomonas sp. Cma1	Bacteria;Proteobacteria;Gammaproteobacteria;Pseudomonadales;Pseudomonadaceae;Pseudomonas;
1327622	Serratia sp. Cma8	Bacteria;Proteobacteria;Gammaproteobacteria;Enterobacterales;Yersiniaceae;Serratia;
1327527	Pseudomonas sp. Cma19	Bacteria;Proteobacteria;Gammaproteobacteria;Pseudomonadales;Pseudomonadaceae;Pseudomonas;
1327088	Arthrobacter sp. Cma20	Bacteria;Actinobacteria;Micrococcales;Micrococcaceae;Arthrobacter;
1327621	Serratia sp. Cma26	Bacteria;Proteobacteria;Gammaproteobacteria;Enterobacterales;Yersiniaceae;Serratia;
1327544	Pseudomonas sp. Dma3	Bacteria;Proteobacteria;Gammaproteobacteria;Pseudomonadales;Pseudomonadaceae;Pseudomonas;
1327098	Arthrobacter sp. Dma6	Bacteria;Actinobacteria;Micrococcales;Micrococcaceae;Arthrobacter;
1327542	Pseudomonas sp. Dma25	Bacteria;Proteobacteria;Gammaproteobacteria;Pseudomonadales;Pseudomonadaceae;Pseudomonas;
1327213	Chryseobacterium sp. Ema9	Bacteria;Bacteroidetes;Flavobacteriia;Flavobacteriales;Flavobacteriaceae;Chryseobacterium;
1327212	Chryseobacterium sp. Ema14	Bacteria;Bacteroidetes;Flavobacteriia;Flavobacteriales;Flavobacteriaceae;Chryseobacterium;
1327186	Caulobacter sp. Ema18	Bacteria;Proteobacteria;Alphaproteobacteria;Caulobacterales;Caulobacteraceae;Caulobacter;
1327097	Arthrobacter sp. Dca7	Bacteria;Actinobacteria;Micrococcales;Micrococcaceae;Arthrobacter;
1327538	Pseudomonas sp. Dca15	Bacteria;Proteobacteria;Gammaproteobacteria;Pseudomonadales;Pseudomonadaceae;Pseudomonas;
1327141	Bacillus sp. Dca24	Bacteria;Firmicutes;Bacilli;Bacillales;Bacillaceae;Bacillus;
1327504	Pseudomonas sp. Bca5	Bacteria;Proteobacteria;Gammaproteobacteria;Pseudomonadales;Pseudomonadaceae;Pseudomonas;
1327727	Xanthomonas sp. Bca13	Bacteria;Proteobacteria;Gammaproteobacteria;Xanthomonadales;Xanthomonadaceae;Xanthomonas;
1327705	Variovorax sp. Bca18	Bacteria;Proteobacteria;Betaproteobacteria;Burkholderiales;Comamonadaceae;Variovorax;
1327204	Chryseobacterium sp. Bca21	Bacteria;Bacteroidetes;Flavobacteriia;Flavobacteriales;Flavobacteriaceae;Chryseobacterium;
1327074	Arthrobacter sp. Bca27	Bacteria;Actinobacteria;Micrococcales;Micrococcaceae;Arthrobacter;
1327075	Arthrobacter sp. Bca34	Bacteria;Actinobacteria;Micrococcales;Micrococcaceae;Arthrobacter;
1327274	Flavobacterium sp. Bca52	Bacteria;Bacteroidetes;Flavobacteriia;Flavobacteriales;Flavobacteriaceae;Flavobacterium;
1327658	Staphylococcus sp. Bca53	Bacteria;Firmicutes;Bacilli;Bacillales;Staphylococcaceae;Staphylococcus;
1327506	Pseudomonas sp. Bca55	Bacteria;Proteobacteria;Gammaproteobacteria;Pseudomonadales;Pseudomonadaceae;Pseudomonas;
1327152	Bradyrhizobium sp. Bca56	Bacteria;Proteobacteria;Alphaproteobacteria;Rhizobiales;Bradyrhizobiaceae;Bradyrhizobium;
1327360	Microbacterium sp. Ala4	Bacteria;Actinobacteria;Micrococcales;Microbacteriaceae;Microbacterium;
1327241	Dyadobacter sp. Ala5	Bacteria;Bacteroidetes;Cytophagia;Cytophagales;Cytophagaceae;Dyadobacter;
1327361	Microbacterium sp. Ala8	Bacteria;Actinobacteria;Micrococcales;Microbacteriaceae;Microbacterium;
1327258	Flavobacterium sp. Ala9	Bacteria;Bacteroidetes;Flavobacteriia;Flavobacteriales;Flavobacteriaceae;Flavobacterium;
1327661	Stenotrophomonas sp. Ala15	Bacteria;Proteobacteria;Gammaproteobacteria;Xanthomonadales;Xanthomonadaceae;Stenotrophomonas;
1327477	Pseudomonas sp. Ala17	Bacteria;Proteobacteria;Gammaproteobacteria;Pseudomonadales;Pseudomonadaceae;Pseudomonas;
1327357	Microbacterium sp. Ala23	Bacteria;Actinobacteria;Micrococcales;Microbacteriaceae;Microbacterium;
1327358	Microbacterium sp. Ala28	Bacteria;Actinobacteria;Micrococcales;Microbacteriaceae;Microbacterium;
1327362	Microbacterium sp. Alb2	Bacteria;Actinobacteria;Micrococcales;Microbacteriaceae;Microbacterium;
1327056	Arthrobacter sp. Alb6	Bacteria;Actinobacteria;Micrococcales;Micrococcaceae;Arthrobacter;
1327480	Pseudomonas sp. Alb11	Bacteria;Proteobacteria;Gammaproteobacteria;Pseudomonadales;Pseudomonadaceae;Pseudomonas;
1327701	Variovorax sp. Alb12	Bacteria;Proteobacteria;Betaproteobacteria;Burkholderiales;Comamonadaceae;Variovorax;
1327702	Variovorax sp. Alb14	Bacteria;Proteobacteria;Betaproteobacteria;Burkholderiales;Comamonadaceae;Variovorax;
1327508	Pseudomonas sp. Bcb2	Bacteria;Proteobacteria;Gammaproteobacteria;Pseudomonadales;Pseudomonadaceae;Pseudomonas;
1327288	Flavobacterium sp. Dcb2	Bacteria;Bacteroidetes;Flavobacteriia;Flavobacteriales;Flavobacteriaceae;Flavobacterium;
1327289	Flavobacterium sp. Dcb6	Bacteria;Bacteroidetes;Flavobacteriia;Flavobacteriales;Flavobacteriaceae;Flavobacterium;
1327051	Ancylobacter sp. Bmb4	Bacteria;Proteobacteria;Alphaproteobacteria;Rhizobiales;Xanthobacteraceae;Ancylobacter;
1327050	Ancylobacter sp. Bmb13	Bacteria;Proteobacteria;Alphaproteobacteria;Rhizobiales;Xanthobacteraceae;Ancylobacter;
1327174	Caulobacter sp. Bmb14	Bacteria;Proteobacteria;Alphaproteobacteria;Caulobacterales;Caulobacteraceae;Caulobacter;
1327175	Caulobacter sp. Bmb15	Bacteria;Proteobacteria;Alphaproteobacteria;Caulobacterales;Caulobacteraceae;Caulobacter;
1327044	Agrobacterium sp. Bmb16	Bacteria;Proteobacteria;Alphaproteobacteria;Rhizobiales;Rhizobiaceae;Rhizobium/Agrobacterium group;Agrobacterium;
1327708	Variovorax sp. Bmb20	Bacteria;Proteobacteria;Betaproteobacteria;Burkholderiales;Comamonadaceae;Variovorax;
1327385	Microbacterium sp. Emb12	Bacteria;Actinobacteria;Micrococcales;Microbacteriaceae;Microbacterium;
1327115	Arthrobacter sp. Emb13	Bacteria;Actinobacteria;Micrococcales;Micrococcaceae;Arthrobacter;
1327235	Devosia sp. Emb15	Bacteria;Proteobacteria;Alphaproteobacteria;Rhizobiales;Hyphomicrobiaceae;Devosia;
1327296	Flavobacterium sp. Emb16	Bacteria;Bacteroidetes;Flavobacteriia;Flavobacteriales;Flavobacteriaceae;Flavobacterium;
1327173	Caulobacter sp. Aza7	Bacteria;Proteobacteria;Alphaproteobacteria;Caulobacterales;Caulobacteraceae;Caulobacter;
1327495	Pseudomonas sp. Aza16	Bacteria;Proteobacteria;Gammaproteobacteria;Pseudomonadales;Pseudomonadaceae;Pseudomonas;
1327496	Pseudomonas sp. Aza24	Bacteria;Proteobacteria;Gammaproteobacteria;Pseudomonadales;Pseudomonadaceae;Pseudomonas;
1327083	Arthrobacter sp. Bza22	Bacteria;Actinobacteria;Micrococcales;Micrococcaceae;Arthrobacter;
1327638	Sphingomonas sp. Cza13	Bacteria;Proteobacteria;Alphaproteobacteria;Sphingomonadales;Sphingomonadaceae;Sphingomonas;
1327532	Pseudomonas sp. Cza14	Bacteria;Proteobacteria;Gammaproteobacteria;Pseudomonadales;Pseudomonadaceae;Pseudomonas;
1327307	Frigoribacterium sp. Cza25	Bacteria;Actinobacteria;Micrococcales;Microbacteriaceae;Frigoribacterium;
1327457	Phyllobacterium sp. Cza32	Bacteria;Proteobacteria;Alphaproteobacteria;Rhizobiales;Phyllobacteriaceae;Phyllobacterium;
1327284	Flavobacterium sp. Cza40	Bacteria;Bacteroidetes;Flavobacteriia;Flavobacteriales;Flavobacteriaceae;Flavobacterium;
1327471	Polaromonas sp. Cza46	Bacteria;Proteobacteria;Betaproteobacteria;Burkholderiales;Comamonadaceae;Polaromonas;
1327160	Brevundimonas sp. Dza5	Bacteria;Proteobacteria;Alphaproteobacteria;Caulobacterales;Caulobacteraceae;Brevundimonas;
1327106	Arthrobacter sp. Dza10	Bacteria;Actinobacteria;Micrococcales;Micrococcaceae;Arthrobacter;
1327736	bacterium Eza8	Bacteria;
1327573	Pseudomonas sp. Eza12	Bacteria;Proteobacteria;Gammaproteobacteria;Pseudomonadales;Pseudomonadaceae;Pseudomonas;
1327301	Flavobacterium sp. Eza28	Bacteria;Bacteroidetes;Flavobacteriia;Flavobacteriales;Flavobacteriaceae;Flavobacterium;
1327648	Sphingomonas sp. Eza31	Bacteria;Proteobacteria;Alphaproteobacteria;Sphingomonadales;Sphingomonadaceae;Sphingomonas;
1327489	Pseudomonas sp. Ata7	Bacteria;Proteobacteria;Gammaproteobacteria;Pseudomonadales;Pseudomonadaceae;Pseudomonas;
1327061	Arthrobacter sp. Ata8	Bacteria;Actinobacteria;Micrococcales;Micrococcaceae;Arthrobacter;
1327267	Flavobacterium sp. Ata13	Bacteria;Bacteroidetes;Flavobacteriia;Flavobacteriales;Flavobacteriaceae;Flavobacterium;
1327625	Sinorhizobium sp. Bzb7	Bacteria;Proteobacteria;Alphaproteobacteria;Rhizobiales;Rhizobiaceae;Sinorhizobium/Ensifer group;Sinorhizobium;
1327177	Caulobacter sp. Bzb8	Bacteria;Proteobacteria;Alphaproteobacteria;Caulobacterales;Caulobacteraceae;Caulobacter;
1327710	Variovorax sp. Bzb14	Bacteria;Proteobacteria;Betaproteobacteria;Burkholderiales;Comamonadaceae;Variovorax;
1327181	Caulobacter sp. Czb7	Bacteria;Proteobacteria;Alphaproteobacteria;Caulobacterales;Caulobacteraceae;Caulobacter;
1327731	Xanthomonas sp. Ezb3	Bacteria;Proteobacteria;Gammaproteobacteria;Xanthomonadales;Xanthomonadaceae;Xanthomonas;
1327130	Arthrobacter sp. 932	Bacteria;Actinobacteria;Micrococcales;Micrococcaceae;Arthrobacter;
1327383	Microbacterium sp. Drb5	Bacteria;Actinobacteria;Micrococcales;Microbacteriaceae;Microbacterium;
1327187	Caulobacter sp. Erb1	Bacteria;Proteobacteria;Alphaproteobacteria;Caulobacterales;Caulobacteraceae;Caulobacter;
1327297	Flavobacterium sp. Erb12	Bacteria;Bacteroidetes;Flavobacteriia;Flavobacteriales;Flavobacteriaceae;Flavobacterium;
1327558	Pseudomonas sp. Eb3	Bacteria;Proteobacteria;Gammaproteobacteria;Pseudomonadales;Pseudomonadaceae;Pseudomonas;
1327294	Flavobacterium sp. Eab6	Bacteria;Bacteroidetes;Flavobacteriia;Flavobacteriales;Flavobacteriaceae;Flavobacterium;
1327675	Stenotrophomonas sp. Eb11	Bacteria;Proteobacteria;Gammaproteobacteria;Xanthomonadales;Xanthomonadaceae;Stenotrophomonas;
1327448	Pedobacter sp. Eab14	Bacteria;Bacteroidetes;Sphingobacteriia;Sphingobacteriales;Sphingobacteriaceae;Pedobacter;
1327251	Exiguobacterium sp. Ea18	Bacteria;Firmicutes;Bacilli;Bacillales;Bacillales Family XII. Incertae Sedis;Exiguobacterium;
1327418	Oerskovia sp. Eab19	Bacteria;Actinobacteria;Micrococcales;Cellulomonadaceae;Oerskovia;
1327674	Stenotrophomonas sp. Ea21	Bacteria;Proteobacteria;Gammaproteobacteria;Xanthomonadales;Xanthomonadaceae;Stenotrophomonas;
1327211	Chryseobacterium sp. Ea25	Bacteria;Bacteroidetes;Flavobacteriia;Flavobacteriales;Flavobacteriaceae;Chryseobacterium;
1327483	Pseudomonas sp. Amab2	Bacteria;Proteobacteria;Gammaproteobacteria;Pseudomonadales;Pseudomonadaceae;Pseudomonas;
1327264	Flavobacterium sp. Amb3	Bacteria;Bacteroidetes;Flavobacteriia;Flavobacteriales;Flavobacteriaceae;Flavobacterium;
1327263	Flavobacterium sp. Ama8	Bacteria;Bacteroidetes;Flavobacteriia;Flavobacteriales;Flavobacteriaceae;Flavobacterium;
47715	Lactobacillus rhamnosus	Bacteria;Firmicutes;Bacilli;Lactobacillales;Lactobacillaceae;Lactobacillus;
1196681	Burkholderia sp. GX1	Bacteria;Proteobacteria;Betaproteobacteria;Burkholderiales;Burkholderiaceae;Burkholderia;
1196683	Sphingobacterium sp. AW1-1	Bacteria;Bacteroidetes;Sphingobacteriia;Sphingobacteriales;Sphingobacteriaceae;Sphingobacterium;
1196682	Ochrobactrum sp. AW1-12	Bacteria;Proteobacteria;Alphaproteobacteria;Rhizobiales;Brucellaceae;Ochrobactrum;
1580	Lactobacillus brevis	Bacteria;Firmicutes;Bacilli;Lactobacillales;Lactobacillaceae;Lactobacillus;
1197115	gamma proteobacterium KMM 6351	Bacteria;Proteobacteria;Gammaproteobacteria;
86664	Bacillus flexus	Bacteria;Firmicutes;Bacilli;Bacillales;Bacillaceae;Bacillus;
326523	Neisseria zoodegmatis	Bacteria;Proteobacteria;Betaproteobacteria;Neisseriales;Neisseriaceae;Neisseria;
881286	Candidatus Vidania fulgoroideae	Bacteria;Proteobacteria;Betaproteobacteria;Candidatus Vidania;
1197874	Maribacter thermophilus	Bacteria;Bacteroidetes;Flavobacteriia;Flavobacteriales;Flavobacteriaceae;Maribacter;
1348	Streptococcus parauberis	Bacteria;Firmicutes;Bacilli;Lactobacillales;Streptococcaceae;Streptococcus;
1198715	Bacillus sp. F8	Bacteria;Firmicutes;Bacilli;Bacillales;Bacillaceae;Bacillus;
1182571	Deinococcus swuensis	Bacteria;Deinococcus-Thermus;Deinococci;Deinococcales;Deinococcaceae;Deinococcus;
573	Klebsiella pneumoniae	Bacteria;Proteobacteria;Gammaproteobacteria;Enterobacterales;Enterobacteriaceae;Klebsiella;
747	Pasteurella multocida	Bacteria;Proteobacteria;Gammaproteobacteria;Pasteurellales;Pasteurellaceae;Pasteurella;
179628	Clostridium colicanis	Bacteria;Firmicutes;Clostridia;Clostridiales;Clostridiaceae;Clostridium;
280093	Flavobacterium granuli	Bacteria;Bacteroidetes;Flavobacteriia;Flavobacteriales;Flavobacteriaceae;Flavobacterium;
1217799	Dehalogenimonas alkenigignens	Bacteria;Chloroflexi;Dehalococcoidia;Dehalogenimonas;
1071947	Pasteurella oralis	Bacteria;Proteobacteria;Gammaproteobacteria;Pasteurellales;Pasteurellaceae;Pasteurella;
138072	Candidatus Hamiltonella defensa	Bacteria;Proteobacteria;Gammaproteobacteria;Enterobacterales;Enterobacteriaceae;aphid secondary symbionts;Candidatus Hamiltonella;
1221387	Pseudomonas sp. AD55	Bacteria;Proteobacteria;Gammaproteobacteria;Pseudomonadales;Pseudomonadaceae;Pseudomonas;
1221389	Pseudomonas sp. AD60	Bacteria;Proteobacteria;Gammaproteobacteria;Pseudomonadales;Pseudomonadaceae;Pseudomonas;
1217410	Pseudomonas sp. SJTE-2	Bacteria;Proteobacteria;Gammaproteobacteria;Pseudomonadales;Pseudomonadaceae;Pseudomonas;
1035043	Tenuibacillus halotolerans	Bacteria;Firmicutes;Bacilli;Bacillales;Bacillaceae;Tenuibacillus;
1201947	Pseudomonas sp. F330-7	Bacteria;Proteobacteria;Gammaproteobacteria;Pseudomonadales;Pseudomonadaceae;Pseudomonas;
1198370	Curtobacterium sp. FM01	Bacteria;Actinobacteria;Micrococcales;Microbacteriaceae;Curtobacterium;
281	Xanthobacter flavus	Bacteria;Proteobacteria;Alphaproteobacteria;Rhizobiales;Xanthobacteraceae;Xanthobacter;
40215	Acinetobacter junii	Bacteria;Proteobacteria;Gammaproteobacteria;Pseudomonadales;Moraxellaceae;Acinetobacter;
1199156	Hirschia litorea	Bacteria;Proteobacteria;Alphaproteobacteria;Rhodobacterales;Hyphomonadaceae;Hirschia;
1198324	Halopelagius fulvigenes	Archaea;Euryarchaeota;Halobacteria;Haloferacales;Haloferacaceae;
1183162	bacterium 'glyphosate'	Bacteria;
1181229	Streptomyces sp. M125-4	Bacteria;Actinobacteria;Streptomycetales;Streptomycetaceae;Streptomyces;
1211118	Flavobacterium arsenitoxidans	Bacteria;Bacteroidetes;Flavobacteriia;Flavobacteriales;Flavobacteriaceae;Flavobacterium;
546	Citrobacter freundii	Bacteria;Proteobacteria;Gammaproteobacteria;Enterobacterales;Enterobacteriaceae;Citrobacter;Citrobacter freundii complex;
79264	Paenibacillus ehimensis	Bacteria;Firmicutes;Bacilli;Bacillales;Paenibacillaceae;Paenibacillus;
1200422	Psychrobacter sp. SOZ1-3142	Bacteria;Proteobacteria;Gammaproteobacteria;Pseudomonadales;Moraxellaceae;Psychrobacter;
1200425	Psychrobacter sp. SOZ1-7031	Bacteria;Proteobacteria;Gammaproteobacteria;Pseudomonadales;Moraxellaceae;Psychrobacter;
1200429	Psychrobacter sp. SOZ2-4014	Bacteria;Proteobacteria;Gammaproteobacteria;Pseudomonadales;Moraxellaceae;Psychrobacter;
1200431	Psychrobacter sp. SOZ2-4133	Bacteria;Proteobacteria;Gammaproteobacteria;Pseudomonadales;Moraxellaceae;Psychrobacter;
1200452	Stenotrophomonas sp. SOZ2-4071	Bacteria;Proteobacteria;Gammaproteobacteria;Xanthomonadales;Xanthomonadaceae;Stenotrophomonas;
1200454	Stenotrophomonas sp. SOZ2-4091	Bacteria;Proteobacteria;Gammaproteobacteria;Xanthomonadales;Xanthomonadaceae;Stenotrophomonas;
1200403	Brevundimonas sp. SOZ1-3121	Bacteria;Proteobacteria;Alphaproteobacteria;Caulobacterales;Caulobacteraceae;Brevundimonas;
1200404	Brevundimonas sp. SOZ2-2082	Bacteria;Proteobacteria;Alphaproteobacteria;Caulobacterales;Caulobacteraceae;Brevundimonas;
1200405	Brevundimonas sp. SOZ2-2132	Bacteria;Proteobacteria;Alphaproteobacteria;Caulobacterales;Caulobacteraceae;Brevundimonas;
1200406	Brevundimonas sp. SOZ3-5032	Bacteria;Proteobacteria;Alphaproteobacteria;Caulobacterales;Caulobacteraceae;Brevundimonas;
1200407	Brevundimonas sp. SOZ3-5041	Bacteria;Proteobacteria;Alphaproteobacteria;Caulobacterales;Caulobacteraceae;Brevundimonas;
1200408	Brevundimonas sp. SOZ3-5051	Bacteria;Proteobacteria;Alphaproteobacteria;Caulobacterales;Caulobacteraceae;Brevundimonas;
1200412	Klebsiella sp. SOZ1-6101	Bacteria;Proteobacteria;Gammaproteobacteria;Enterobacterales;Enterobacteriaceae;Klebsiella;
1200440	Sphingobacterium sp. SOZ1-7171	Bacteria;Bacteroidetes;Sphingobacteriia;Sphingobacteriales;Sphingobacteriaceae;Sphingobacterium;
1200442	Sphingomonas sp. SOZ1-3091	Bacteria;Proteobacteria;Alphaproteobacteria;Sphingomonadales;Sphingomonadaceae;Sphingomonas;
1200437	Salinibacterium sp. SOZ2-2021	Bacteria;Actinobacteria;Micrococcales;Microbacteriaceae;Salinibacterium;
1200397	Achromobacter sp. SOZ2-6171	Bacteria;Proteobacteria;Betaproteobacteria;Burkholderiales;Alcaligenaceae;Achromobacter;
1200398	Achromobacter sp. SOZ3-5101	Bacteria;Proteobacteria;Betaproteobacteria;Burkholderiales;Alcaligenaceae;Achromobacter;
1200410	Chryseobacterium sp. SOZ3-3181	Bacteria;Bacteroidetes;Flavobacteriia;Flavobacteriales;Flavobacteriaceae;Chryseobacterium;
1200411	Enterobacter sp. SOZ1-3102	Bacteria;Proteobacteria;Gammaproteobacteria;Enterobacterales;Enterobacteriaceae;Enterobacter;
1201727	bacterium NLAE-zl-H4	Bacteria;
1201834	bacterium NLAE-zl-H5	Bacteria;
1201901	bacterium NLAE-zl-H7	Bacteria;
1201401	bacterium NLAE-zl-H10	Bacteria;
1201412	bacterium NLAE-zl-H11	Bacteria;
1201434	bacterium NLAE-zl-H13	Bacteria;
1201455	bacterium NLAE-zl-H15	Bacteria;
1201466	bacterium NLAE-zl-H16	Bacteria;
1201477	bacterium NLAE-zl-H17	Bacteria;
1201519	bacterium NLAE-zl-H21	Bacteria;
1201585	bacterium NLAE-zl-H27	Bacteria;
1201619	bacterium NLAE-zl-H30	Bacteria;
1201684	bacterium NLAE-zl-H36	Bacteria;
1201694	bacterium NLAE-zl-H37	Bacteria;
1201728	bacterium NLAE-zl-H40	Bacteria;
1201739	bacterium NLAE-zl-H41	Bacteria;
1201794	bacterium NLAE-zl-H46	Bacteria;
1201824	bacterium NLAE-zl-H49	Bacteria;
1201835	bacterium NLAE-zl-H50	Bacteria;
1201845	bacterium NLAE-zl-H51	Bacteria;
1201878	bacterium NLAE-zl-H54	Bacteria;
1201887	bacterium NLAE-zl-H56	Bacteria;
1201891	bacterium NLAE-zl-H60	Bacteria;
1201893	bacterium NLAE-zl-H62	Bacteria;
1201902	bacterium NLAE-zl-H70	Bacteria;
1201904	bacterium NLAE-zl-H72	Bacteria;
1201906	bacterium NLAE-zl-H75	Bacteria;
1201909	bacterium NLAE-zl-H79	Bacteria;
1201920	bacterium NLAE-zl-H89	Bacteria;
1201403	bacterium NLAE-zl-H101	Bacteria;
1201410	bacterium NLAE-zl-H108	Bacteria;
1201424	bacterium NLAE-zl-H120	Bacteria;
1201426	bacterium NLAE-zl-H122	Bacteria;
1201427	bacterium NLAE-zl-H123	Bacteria;
1201430	bacterium NLAE-zl-H126	Bacteria;
1201450	bacterium NLAE-zl-H145	Bacteria;
1201462	bacterium NLAE-zl-H156	Bacteria;
1201463	bacterium NLAE-zl-H157	Bacteria;
1201469	bacterium NLAE-zl-H162	Bacteria;
1201470	bacterium NLAE-zl-H163	Bacteria;
1201476	bacterium NLAE-zl-H169	Bacteria;
1201478	bacterium NLAE-zl-H170	Bacteria;
1201479	bacterium NLAE-zl-H171	Bacteria;
1201482	bacterium NLAE-zl-H174	Bacteria;
1201487	bacterium NLAE-zl-H179	Bacteria;
1201491	bacterium NLAE-zl-H182	Bacteria;
1201493	bacterium NLAE-zl-H185	Bacteria;
1201497	bacterium NLAE-zl-H189	Bacteria;
1201506	bacterium NLAE-zl-H199	Bacteria;
1201509	bacterium NLAE-zl-H200	Bacteria;
1201517	bacterium NLAE-zl-H208	Bacteria;
1201523	bacterium NLAE-zl-H213	Bacteria;
1201569	bacterium NLAE-zl-H255	Bacteria;
1201589	bacterium NLAE-zl-H273	Bacteria;
1201611	bacterium NLAE-zl-H293	Bacteria;
1201612	bacterium NLAE-zl-H294	Bacteria;
1201614	bacterium NLAE-zl-H296	Bacteria;
1201620	bacterium NLAE-zl-H300	Bacteria;
1201628	bacterium NLAE-zl-H308	Bacteria;
1201642	bacterium NLAE-zl-H320	Bacteria;
1201647	bacterium NLAE-zl-H325	Bacteria;
1201674	bacterium NLAE-zl-H350	Bacteria;
1201680	bacterium NLAE-zl-H356	Bacteria;
1201685	bacterium NLAE-zl-H361	Bacteria;
1201692	bacterium NLAE-zl-H368	Bacteria;
1201693	bacterium NLAE-zl-H369	Bacteria;
1201698	bacterium NLAE-zl-H373	Bacteria;
1201699	bacterium NLAE-zl-H374	Bacteria;
1201701	bacterium NLAE-zl-H376	Bacteria;
1201724	bacterium NLAE-zl-H397	Bacteria;
1201730	bacterium NLAE-zl-H401	Bacteria;
1201743	bacterium NLAE-zl-H413	Bacteria;
1201767	bacterium NLAE-zl-H435	Bacteria;
1201768	bacterium NLAE-zl-H436	Bacteria;
1201773	bacterium NLAE-zl-H440	Bacteria;
1201787	bacterium NLAE-zl-H453	Bacteria;
1201789	bacterium NLAE-zl-H455	Bacteria;
1201399	bacterium NLAE-zl-476	Bacteria;
1201821	bacterium NLAE-zl-H486	Bacteria;
1201829	bacterium NLAE-zl-H495	Bacteria;
1201848	bacterium NLAE-zl-H512	Bacteria;
1201862	bacterium NLAE-zl-H525	Bacteria;
1201883	bacterium NLAE-zl-H544	Bacteria;
1201705	bacterium NLAE-zl-H38	Bacteria;
1201931	bacterium NLAE-zl-H99	Bacteria;
1201496	bacterium NLAE-zl-H188	Bacteria;
1201422	bacterium NLAE-zl-H119	Bacteria;
1201823	bacterium NLAE-zl-H489	Bacteria;
1201871	bacterium NLAE-zl-H533	Bacteria;
1198369	Pseudomonas sp. JF2	Bacteria;Proteobacteria;Gammaproteobacteria;Pseudomonadales;Pseudomonadaceae;Pseudomonas;
1213387	Mycobacterium sp. S01	Bacteria;Actinobacteria;Corynebacteriales;Mycobacteriaceae;Mycobacterium;
1213388	Mycobacterium sp. S02	Bacteria;Actinobacteria;Corynebacteriales;Mycobacteriaceae;Mycobacterium;
1213395	Streptomonospora sp. S05	Bacteria;Actinobacteria;Streptosporangiales;Nocardiopsaceae;Streptomonospora;
168697	Salinispora arenicola	Bacteria;Actinobacteria;Micromonosporales;Micromonosporaceae;Salinispora;
1213386	Micromonospora sp. S07	Bacteria;Actinobacteria;Micromonosporales;Micromonosporaceae;Micromonospora;
1213389	Plantactinospora sp. S09	Bacteria;Actinobacteria;Micromonosporales;Micromonosporaceae;Plantactinospora;
146923	Streptomyces parvulus	Bacteria;Actinobacteria;Streptomycetales;Streptomycetaceae;Streptomyces;
1213381	Kocuria sp. S12	Bacteria;Actinobacteria;Micrococcales;Micrococcaceae;Kocuria;
1213382	Kocuria sp. S14	Bacteria;Actinobacteria;Micrococcales;Micrococcaceae;Kocuria;
84292	Microbacterium chocolatum	Bacteria;Actinobacteria;Micrococcales;Microbacteriaceae;Microbacterium;
1213392	Serinicoccus sp. S24	Bacteria;Actinobacteria;Micrococcales;Intrasporangiaceae;Serinicoccus;
1213380	Brachybacterium sp. S26	Bacteria;Actinobacteria;Micrococcales;Dermabacteraceae;Brachybacterium;
67284	Streptomyces carnosus	Bacteria;Actinobacteria;Streptomycetales;Streptomycetaceae;Streptomyces;
351187	Salinispora pacifica	Bacteria;Actinobacteria;Micromonosporales;Micromonosporaceae;Salinispora;
1213393	Serinicoccus sp. S38	Bacteria;Actinobacteria;Micrococcales;Intrasporangiaceae;Serinicoccus;
68193	Streptomyces djakartensis	Bacteria;Actinobacteria;Streptomycetales;Streptomycetaceae;Streptomyces;
1213400	Streptomyces sp. S40(2012)	Bacteria;Actinobacteria;Streptomycetales;Streptomycetaceae;Streptomyces;
1928	Streptomyces rochei	Bacteria;Actinobacteria;Streptomycetales;Streptomycetaceae;Streptomyces;
1213383	Kocuria sp. S42	Bacteria;Actinobacteria;Micrococcales;Micrococcaceae;Kocuria;
446860	Kocuria flava	Bacteria;Actinobacteria;Micrococcales;Micrococcaceae;Kocuria;
223184	Kocuria marina	Bacteria;Actinobacteria;Micrococcales;Micrococcaceae;Kocuria;
1213396	Streptomyces sp. S52	Bacteria;Actinobacteria;Streptomycetales;Streptomycetaceae;Streptomyces;
415218	Marihabitans asiaticum	Bacteria;Actinobacteria;Micrococcales;Intrasporangiaceae;Marihabitans;
1911	Streptomyces griseus	Bacteria;Actinobacteria;Streptomycetales;Streptomycetaceae;Streptomyces;
307120	Micromonospora marina	Bacteria;Actinobacteria;Micromonosporales;Micromonosporaceae;Micromonospora;
1213385	Kocuria sp. S61	Bacteria;Actinobacteria;Micrococcales;Micrococcaceae;Kocuria;
1213394	Serinicoccus sp. S69	Bacteria;Actinobacteria;Micrococcales;Intrasporangiaceae;Serinicoccus;
37930	Glutamicibacter protophormiae	Bacteria;Actinobacteria;Micrococcales;Micrococcaceae;Glutamicibacter;
408015	Streptomyces xiamenensis	Bacteria;Actinobacteria;Streptomycetales;Streptomycetaceae;Streptomyces;
1213397	Streptomyces sp. S73	Bacteria;Actinobacteria;Streptomycetales;Streptomycetaceae;Streptomyces;
1957	Streptomyces sclerotialus	Bacteria;Actinobacteria;Streptomycetales;Streptomycetaceae;Streptomyces;
1213398	Streptomyces sp. S75	Bacteria;Actinobacteria;Streptomycetales;Streptomycetaceae;Streptomyces;
1213390	Pseudonocardia sp. S76	Bacteria;Actinobacteria;Pseudonocardiales;Pseudonocardiaceae;Pseudonocardia;
53437	Nocardiopsis alba	Bacteria;Actinobacteria;Streptosporangiales;Nocardiopsaceae;Nocardiopsis;
356852	Micromonospora coxensis	Bacteria;Actinobacteria;Micromonosporales;Micromonosporaceae;Micromonospora;
1213399	Streptomyces sp. S82	Bacteria;Actinobacteria;Streptomycetales;Streptomycetaceae;Streptomyces;
1196381	Acinetobacter sp. IrC1	Bacteria;Proteobacteria;Gammaproteobacteria;Pseudomonadales;Moraxellaceae;Acinetobacter;
1196382	Acinetobacter sp. IrC2	Bacteria;Proteobacteria;Gammaproteobacteria;Pseudomonadales;Moraxellaceae;Acinetobacter;
1196383	Brevundimonas sp. HgP1	Bacteria;Proteobacteria;Alphaproteobacteria;Caulobacterales;Caulobacteraceae;Brevundimonas;
1196384	Brevundimonas sp. HgP2	Bacteria;Proteobacteria;Alphaproteobacteria;Caulobacterales;Caulobacteraceae;Brevundimonas;
189381	Bacillus marisflavi	Bacteria;Firmicutes;Bacilli;Bacillales;Bacillaceae;Bacillus;
220684	Bacillus drentensis	Bacteria;Firmicutes;Bacilli;Bacillales;Bacillaceae;Bacillus;
676	Vibrio fluvialis	Bacteria;Proteobacteria;Gammaproteobacteria;Vibrionales;Vibrionaceae;Vibrio;
512649	Vibrio azureus	Bacteria;Proteobacteria;Gammaproteobacteria;Vibrionales;Vibrionaceae;Vibrio;
74308	Bacillus circulans subsp. circulans	Bacteria;Firmicutes;Bacilli;Bacillales;Bacillaceae;Bacillus;
1211383	Paraburkholderia dipogonis	Bacteria;Proteobacteria;Betaproteobacteria;Burkholderiales;Burkholderiaceae;Paraburkholderia;
1884	Streptomyces setonii	Bacteria;Actinobacteria;Streptomycetales;Streptomycetaceae;Streptomyces;
52259	Streptomyces humidus	Bacteria;Actinobacteria;Streptomycetales;Streptomycetaceae;Streptomyces;
1196353	Streptomyces wuyuanensis	Bacteria;Actinobacteria;Streptomycetales;Streptomycetaceae;Streptomyces;
664142	Arthrobacter sp. A2	Bacteria;Actinobacteria;Micrococcales;Micrococcaceae;Arthrobacter;
94626	Ochrobactrum tritici	Bacteria;Proteobacteria;Alphaproteobacteria;Rhizobiales;Brucellaceae;Ochrobactrum;
1211916	Arthrobacter sp. A8	Bacteria;Actinobacteria;Micrococcales;Micrococcaceae;Arthrobacter;
1211909	Arthrobacter sp. A15	Bacteria;Actinobacteria;Micrococcales;Micrococcaceae;Arthrobacter;
1211911	Arthrobacter sp. A26	Bacteria;Actinobacteria;Micrococcales;Micrococcaceae;Arthrobacter;
1211912	Arthrobacter sp. A31	Bacteria;Actinobacteria;Micrococcales;Micrococcaceae;Arthrobacter;
1211913	Arthrobacter sp. A35	Bacteria;Actinobacteria;Micrococcales;Micrococcaceae;Arthrobacter;
1211914	Arthrobacter sp. A48	Bacteria;Actinobacteria;Micrococcales;Micrococcaceae;Arthrobacter;
1211917	Arthrobacter sp. A83	Bacteria;Actinobacteria;Micrococcales;Micrococcaceae;Arthrobacter;
311230	Paraburkholderia terrae	Bacteria;Proteobacteria;Betaproteobacteria;Burkholderiales;Burkholderiaceae;Paraburkholderia;
134536	Paraburkholderia caledonica	Bacteria;Proteobacteria;Betaproteobacteria;Burkholderiales;Burkholderiaceae;Paraburkholderia;
1211931	Pantoea sp. B21	Bacteria;Proteobacteria;Gammaproteobacteria;Enterobacterales;Erwiniaceae;Pantoea;
1774	Mycobacterium chelonae subsp. chelonae	Bacteria;Actinobacteria;Corynebacteriales;Mycobacteriaceae;Mycobacterium;
95485	Burkholderia stabilis	Bacteria;Proteobacteria;Betaproteobacteria;Burkholderiales;Burkholderiaceae;Burkholderia;Burkholderia cepacia complex;
369936	Arthrobacter alkaliphilus	Bacteria;Actinobacteria;Micrococcales;Micrococcaceae;Arthrobacter;
398	Rhizobium tropici	Bacteria;Proteobacteria;Alphaproteobacteria;Rhizobiales;Rhizobiaceae;Rhizobium/Agrobacterium group;Rhizobium;
458836	Paraburkholderia sediminicola	Bacteria;Proteobacteria;Betaproteobacteria;Burkholderiales;Burkholderiaceae;Paraburkholderia;
1211922	Burkholderia sp. B32	Bacteria;Proteobacteria;Betaproteobacteria;Burkholderiales;Burkholderiaceae;Burkholderia;
1211923	Burkholderia sp. B34	Bacteria;Proteobacteria;Betaproteobacteria;Burkholderiales;Burkholderiaceae;Burkholderia;
1288	Staphylococcus xylosus	Bacteria;Firmicutes;Bacilli;Bacillales;Staphylococcaceae;Staphylococcus;
1211932	Pantoea sp. B38	Bacteria;Proteobacteria;Gammaproteobacteria;Enterobacterales;Erwiniaceae;Pantoea;
1211933	Ralstonia sp. B65	Bacteria;Proteobacteria;Betaproteobacteria;Burkholderiales;Burkholderiaceae;Ralstonia;
1211925	Burkholderia sp. C13	Bacteria;Proteobacteria;Betaproteobacteria;Burkholderiales;Burkholderiaceae;Burkholderia;
1211934	Rhizobium sp. C17	Bacteria;Proteobacteria;Alphaproteobacteria;Rhizobiales;Rhizobiaceae;Rhizobium/Agrobacterium group;Rhizobium;
1211929	Paenibacillus sp. C26	Bacteria;Firmicutes;Bacilli;Bacillales;Paenibacillaceae;Paenibacillus;
103815	Paenibacillus chinjuensis	Bacteria;Firmicutes;Bacilli;Bacillales;Paenibacillaceae;Paenibacillus;
1211926	Burkholderia sp. C46	Bacteria;Proteobacteria;Betaproteobacteria;Burkholderiales;Burkholderiaceae;Burkholderia;
157910	Paraburkholderia tuberum	Bacteria;Proteobacteria;Betaproteobacteria;Burkholderiales;Burkholderiaceae;Paraburkholderia;
300018	Microbacterium xylanilyticum	Bacteria;Actinobacteria;Micrococcales;Microbacteriaceae;Microbacterium;
876169	Streptomyces sp. CS	Bacteria;Actinobacteria;Streptomycetales;Streptomycetaceae;Streptomyces;
1177712	Komagataeibacter medellinensis	Bacteria;Proteobacteria;Alphaproteobacteria;Rhodospirillales;Acetobacteraceae;Komagataeibacter;
1213589	Rhodococcus sp. ECU1013	Bacteria;Actinobacteria;Corynebacteriales;Nocardiaceae;Rhodococcus;
1200794	Brevibacillus sp. SBB4	Bacteria;Firmicutes;Bacilli;Bacillales;Paenibacillaceae;Brevibacillus;
1200797	Brevibacillus sp. SBC5	Bacteria;Firmicutes;Bacilli;Bacillales;Paenibacillaceae;Brevibacillus;
1200798	Brevibacillus sp. SBC6	Bacteria;Firmicutes;Bacilli;Bacillales;Paenibacillaceae;Brevibacillus;
659	Photobacterium phosphoreum	Bacteria;Proteobacteria;Gammaproteobacteria;Vibrionales;Vibrionaceae;Photobacterium;
453818	Streptomyces flavolimosus	Bacteria;Actinobacteria;Streptomycetales;Streptomycetaceae;Streptomyces;
1203196	Saccharothrix sp. sj68	Bacteria;Actinobacteria;Pseudonocardiales;Pseudonocardiaceae;Saccharothrix;
1202707	Bacillus sp. EBT	Bacteria;Firmicutes;Bacilli;Bacillales;Bacillaceae;Bacillus;
1202767	Halolamina salifodinae	Archaea;Euryarchaeota;Halobacteria;Haloferacales;Halorubraceae;
1202768	Halopiger salifodinae	Archaea;Euryarchaeota;Halobacteria;Natrialbales;Natrialbaceae;Halopiger;
1201043	Streptomyces sp. GB12	Bacteria;Actinobacteria;Streptomycetales;Streptomycetaceae;Streptomyces;
1287921	Pseudoalteromonas sp. LHOD-4	Bacteria;Proteobacteria;Gammaproteobacteria;Alteromonadales;Pseudoalteromonadaceae;Pseudoalteromonas;
299767	Enterobacter ludwigii	Bacteria;Proteobacteria;Gammaproteobacteria;Enterobacterales;Enterobacteriaceae;Enterobacter;Enterobacter cloacae complex;
51101	Brevibacillus agri	Bacteria;Firmicutes;Bacilli;Bacillales;Paenibacillaceae;Brevibacillus;
1202141	Serratia sp. WPRA3	Bacteria;Proteobacteria;Gammaproteobacteria;Enterobacterales;Yersiniaceae;Serratia;
1202709	Micromonospora sp. PEA041	Bacteria;Actinobacteria;Micromonosporales;Micromonosporaceae;Micromonospora;
1202711	Streptosporangium sp. PEA024	Bacteria;Actinobacteria;Streptosporangiales;Streptosporangiaceae;Streptosporangium;
1202710	Streptomyces sp. PEA002	Bacteria;Actinobacteria;Streptomycetales;Streptomycetaceae;Streptomyces;
1202708	Micromonospora sp. PEA003	Bacteria;Actinobacteria;Micromonosporales;Micromonosporaceae;Micromonospora;
1202715	Enterobacter sp. A2	Bacteria;Proteobacteria;Gammaproteobacteria;Enterobacterales;Enterobacteriaceae;Enterobacter;
1228000	Pseudomonas sp. AASRB2	Bacteria;Proteobacteria;Gammaproteobacteria;Pseudomonadales;Pseudomonadaceae;Pseudomonas;
1204249	bacterium N3a	Bacteria;
1184502	Burkholderia sp. VP19	Bacteria;Proteobacteria;Betaproteobacteria;Burkholderiales;Burkholderiaceae;Burkholderia;
1203255	Acinetobacter sp. HM_C	Bacteria;Proteobacteria;Gammaproteobacteria;Pseudomonadales;Moraxellaceae;Acinetobacter;
1202690	Staphylococcus sp. MA2	Bacteria;Firmicutes;Bacilli;Bacillales;Staphylococcaceae;Staphylococcus;
1202675	Brachybacterium sp. NGB1	Bacteria;Actinobacteria;Micrococcales;Dermabacteraceae;Brachybacterium;
1202687	Sphingomonas sp. MEB2	Bacteria;Proteobacteria;Alphaproteobacteria;Sphingomonadales;Sphingomonadaceae;Sphingomonas;
1202680	Enterococcus sp. MES2	Bacteria;Firmicutes;Bacilli;Lactobacillales;Enterococcaceae;Enterococcus;
1202693	Vagococcus sp. MES12	Bacteria;Firmicutes;Bacilli;Lactobacillales;Enterococcaceae;Vagococcus;
1202697	Vagococcus sp. MES18	Bacteria;Firmicutes;Bacilli;Lactobacillales;Enterococcaceae;Vagococcus;
1202685	Leuconostoc sp. MEC8	Bacteria;Firmicutes;Bacilli;Lactobacillales;Leuconostocaceae;Leuconostoc;
1203424	Mycobacterium sp. lzs81	Bacteria;Actinobacteria;Corynebacteriales;Mycobacteriaceae;Mycobacterium;
293389	Bacillus aerophilus	Bacteria;Firmicutes;Bacilli;Bacillales;Bacillaceae;Bacillus;
38293	Photobacterium damselae subsp. damselae	Bacteria;Proteobacteria;Gammaproteobacteria;Vibrionales;Vibrionaceae;Photobacterium;
1214071	Ensifer sesbaniae	Bacteria;Proteobacteria;Alphaproteobacteria;Rhizobiales;Rhizobiaceae;Sinorhizobium/Ensifer group;Ensifer;
555	Pectobacterium carotovorum subsp. carotovorum	Bacteria;Proteobacteria;Gammaproteobacteria;Enterobacterales;Pectobacteriaceae;Pectobacterium;
1213991	Rhodobacter sp. BA15	Bacteria;Proteobacteria;Alphaproteobacteria;Rhodobacterales;Rhodobacteraceae;Rhodobacter;
1213992	Rhodobacter sp. BA24	Bacteria;Proteobacteria;Alphaproteobacteria;Rhodobacterales;Rhodobacteraceae;Rhodobacter;
1213993	Rhodobacter sp. BA36	Bacteria;Proteobacteria;Alphaproteobacteria;Rhodobacterales;Rhodobacteraceae;Rhodobacter;
1230845	Acidobacteria bacterium AB39	Bacteria;Acidobacteria;
1230846	Acidobacteria bacterium AB60	Bacteria;Acidobacteria;
1230842	Acidobacteria bacterium AB158	Bacteria;Acidobacteria;
375489	Paenibacillus cellulosilyticus	Bacteria;Firmicutes;Bacilli;Bacillales;Paenibacillaceae;Paenibacillus;
292	Burkholderia cepacia	Bacteria;Proteobacteria;Betaproteobacteria;Burkholderiales;Burkholderiaceae;Burkholderia;Burkholderia cepacia complex;
31910	Halovibrio variabilis	Bacteria;Proteobacteria;Gammaproteobacteria;Oceanospirillales;Halomonadaceae;Halovibrio;
1203404	Cellulosimicrobium sp. YIM 100199	Bacteria;Actinobacteria;Micrococcales;Promicromonosporaceae;Cellulosimicrobium;
1203405	Gordonia sp. YIM 100324	Bacteria;Actinobacteria;Corynebacteriales;Gordoniaceae;Gordonia;
1203406	Jiangella sp. YIM 100708	Bacteria;Actinobacteria;Jiangellales;Jiangellaceae;Jiangella;
1203410	Streptomyces sp. YIM 100680	Bacteria;Actinobacteria;Streptomycetales;Streptomycetaceae;Streptomyces;
1203459	Cocklebur flat stem phytoplasma	Bacteria;Tenericutes;Mollicutes;Acholeplasmatales;Acholeplasmataceae;Candidatus Phytoplasma;Candidatus Phytoplasma asteris;
1203505	Pseudomonas sp. JDG6	Bacteria;Proteobacteria;Gammaproteobacteria;Pseudomonadales;Pseudomonadaceae;Pseudomonas;
1203506	Pseudomonas sp. JDG7	Bacteria;Proteobacteria;Gammaproteobacteria;Pseudomonadales;Pseudomonadaceae;Pseudomonas;
1203503	Pseudomonas sp. JDG16	Bacteria;Proteobacteria;Gammaproteobacteria;Pseudomonadales;Pseudomonadaceae;Pseudomonas;
248903	Paenibacillus xylanilyticus	Bacteria;Firmicutes;Bacilli;Bacillales;Paenibacillaceae;Paenibacillus;
1203504	Pseudomonas sp. JDG23	Bacteria;Proteobacteria;Gammaproteobacteria;Pseudomonadales;Pseudomonadaceae;Pseudomonas;
106648	Acinetobacter bereziniae	Bacteria;Proteobacteria;Gammaproteobacteria;Pseudomonadales;Moraxellaceae;Acinetobacter;
106649	Acinetobacter guillouiae	Bacteria;Proteobacteria;Gammaproteobacteria;Pseudomonadales;Moraxellaceae;Acinetobacter;
[truncated: 138,666 more rows]

## Sheet:  Supplementary Table 2
#Abbreviation: The species abbreviation name
#Name: The species full name
#Taxonomy: The sepcies taxonomy
Abbreviation	Name	Taxonomy
hsa	Homo sapiens (human)	Eukaryotes;Animals;Vertebrates;Mammals
ptr	Pan troglodytes (chimpanzee)	Eukaryotes;Animals;Vertebrates;Mammals
pps	Pan paniscus (bonobo)	Eukaryotes;Animals;Vertebrates;Mammals
ggo	Gorilla gorilla gorilla (western lowland gorilla)	Eukaryotes;Animals;Vertebrates;Mammals
pon	Pongo abelii (Sumatran orangutan)	Eukaryotes;Animals;Vertebrates;Mammals
nle	Nomascus leucogenys (northern white-cheeked gibbon)	Eukaryotes;Animals;Vertebrates;Mammals
mcc	Macaca mulatta (rhesus monkey)	Eukaryotes;Animals;Vertebrates;Mammals
mcf	Macaca fascicularis (crab-eating macaque)	Eukaryotes;Animals;Vertebrates;Mammals
csab	Chlorocebus sabaeus (green monkey)	Eukaryotes;Animals;Vertebrates;Mammals
rro	Rhinopithecus roxellana (golden snub-nosed monkey)	Eukaryotes;Animals;Vertebrates;Mammals
rbb	Rhinopithecus bieti (black snub-nosed monkey)	Eukaryotes;Animals;Vertebrates;Mammals
cjc	Callithrix jacchus (white-tufted-ear marmoset)	Eukaryotes;Animals;Vertebrates;Mammals
sbq	Saimiri boliviensis boliviensis (Bolivian squirrel monkey)	Eukaryotes;Animals;Vertebrates;Mammals
mmu	Mus musculus (mouse)	Eukaryotes;Animals;Vertebrates;Mammals
mcal	Mus caroli (Ryukyu mouse)	Eukaryotes;Animals;Vertebrates;Mammals
mpah	Mus pahari (shrew mouse)	Eukaryotes;Animals;Vertebrates;Mammals
rno	Rattus norvegicus (rat)	Eukaryotes;Animals;Vertebrates;Mammals
mun	Meriones unguiculatus (Mongolian gerbil)	Eukaryotes;Animals;Vertebrates;Mammals
cge	Cricetulus griseus (Chinese hamster)	Eukaryotes;Animals;Vertebrates;Mammals
ngi	Nannospalax galili (Upper Galilee mountains blind mole rat)	Eukaryotes;Animals;Vertebrates;Mammals
hgl	Heterocephalus glaber (naked mole rat)	Eukaryotes;Animals;Vertebrates;Mammals
ccan	Castor canadensis (American beaver)	Eukaryotes;Animals;Vertebrates;Mammals
ocu	Oryctolagus cuniculus (rabbit)	Eukaryotes;Animals;Vertebrates;Mammals
tup	Tupaia chinensis (Chinese tree shrew)	Eukaryotes;Animals;Vertebrates;Mammals
cfa	Canis familiaris (dog)	Eukaryotes;Animals;Vertebrates;Mammals
vvp	Vulpes vulpes (red fox)	Eukaryotes;Animals;Vertebrates;Mammals
aml	Ailuropoda melanoleuca (giant panda)	Eukaryotes;Animals;Vertebrates;Mammals
umr	Ursus maritimus (polar bear)	Eukaryotes;Animals;Vertebrates;Mammals
uah	Ursus arctos horribilis	Eukaryotes;Animals;Vertebrates;Mammals
oro	Odobenus rosmarus divergens (Pacific walrus)	Eukaryotes;Animals;Vertebrates;Mammals
elk	Enhydra lutris kenyoni (northern sea otter)	Eukaryotes;Animals;Vertebrates;Mammals
fca	Felis catus (domestic cat)	Eukaryotes;Animals;Vertebrates;Mammals
ptg	Panthera tigris altaica (Amur tiger)	Eukaryotes;Animals;Vertebrates;Mammals
aju	Acinonyx jubatus (cheetah)	Eukaryotes;Animals;Vertebrates;Mammals
bta	Bos taurus (cow)	Eukaryotes;Animals;Vertebrates;Mammals
bom	Bos mutus (wild yak)	Eukaryotes;Animals;Vertebrates;Mammals
biu	Bos indicus (zebu cattle)	Eukaryotes;Animals;Vertebrates;Mammals
bbub	Bubalus bubalis (water buffalo)	Eukaryotes;Animals;Vertebrates;Mammals
phd	Pantholops hodgsonii (chiru)	Eukaryotes;Animals;Vertebrates;Mammals
chx	Capra hircus (goat)	Eukaryotes;Animals;Vertebrates;Mammals
oas	Ovis aries (sheep)	Eukaryotes;Animals;Vertebrates;Mammals
ssc	Sus scrofa (pig)	Eukaryotes;Animals;Vertebrates;Mammals
cfr	Camelus ferus (Wild Bactrian camel)	Eukaryotes;Animals;Vertebrates;Mammals
cdk	Camelus dromedarius (Arabian camel)	Eukaryotes;Animals;Vertebrates;Mammals
bacu	Balaenoptera acutorostrata scammoni (minke whale)	Eukaryotes;Animals;Vertebrates;Mammals
lve	Lipotes vexillifer (Yangtze River dolphin)	Eukaryotes;Animals;Vertebrates;Mammals
oor	Orcinus orca (killer whale)	Eukaryotes;Animals;Vertebrates;Mammals
dle	Delphinapterus leucas (beluga whale)	Eukaryotes;Animals;Vertebrates;Mammals
ecb	Equus caballus (horse)	Eukaryotes;Animals;Vertebrates;Mammals
epz	Equus przewalskii (Przewalski's horse)	Eukaryotes;Animals;Vertebrates;Mammals
eai	Equus asinus (ass)	Eukaryotes;Animals;Vertebrates;Mammals
myb	Myotis brandtii (Brandt's bat)	Eukaryotes;Animals;Vertebrates;Mammals
myd	Myotis davidii	Eukaryotes;Animals;Vertebrates;Mammals
mna	Miniopterus natalensis	Eukaryotes;Animals;Vertebrates;Mammals
hai	Hipposideros armiger (great roundleaf bat)	Eukaryotes;Animals;Vertebrates;Mammals
rss	Rhinolophus sinicus (Chinese rufous horseshoe bat)	Eukaryotes;Animals;Vertebrates;Mammals
dro	Desmodus rotundus (common vampire bat)	Eukaryotes;Animals;Vertebrates;Mammals
pale	Pteropus alecto (black flying fox)	Eukaryotes;Animals;Vertebrates;Mammals
lav	Loxodonta africana (African savanna elephant)	Eukaryotes;Animals;Vertebrates;Mammals
tmu	Trichechus manatus latirostris (Florida manatee)	Eukaryotes;Animals;Vertebrates;Mammals
mdo	Monodelphis domestica (opossum)	Eukaryotes;Animals;Vertebrates;Mammals
shr	Sarcophilus harrisii (Tasmanian devil)	Eukaryotes;Animals;Vertebrates;Mammals
pcw	Phascolarctos cinereus (koala)	Eukaryotes;Animals;Vertebrates;Mammals
oaa	Ornithorhynchus anatinus (platypus)	Eukaryotes;Animals;Vertebrates;Mammals
gga	Gallus gallus (chicken)	Eukaryotes;Animals;Vertebrates;Birds
mgp	Meleagris gallopavo (turkey)	Eukaryotes;Animals;Vertebrates;Birds
cjo	Coturnix japonica (Japanese quail)	Eukaryotes;Animals;Vertebrates;Birds
apla	Anas platyrhynchos (mallard)	Eukaryotes;Animals;Vertebrates;Birds
acyg	Anser cygnoides domesticus (swan goose)	Eukaryotes;Animals;Vertebrates;Birds
tgu	Taeniopygia guttata (zebra finch)	Eukaryotes;Animals;Vertebrates;Birds
lsr	Lonchura striata domestica (Bengalese finch)	Eukaryotes;Animals;Vertebrates;Birds
scan	Serinus canaria (common canary)	Eukaryotes;Animals;Vertebrates;Birds
gfr	Geospiza fortis (medium ground-finch)	Eukaryotes;Animals;Vertebrates;Birds
fab	Ficedula albicollis (collared flycatcher)	Eukaryotes;Animals;Vertebrates;Birds
phi	Pseudopodoces humilis (Tibetan ground-tit)	Eukaryotes;Animals;Vertebrates;Birds
pmaj	Parus major (Great Tit)	Eukaryotes;Animals;Vertebrates;Birds
ccae	Cyanistes caeruleus (blue tit)	Eukaryotes;Animals;Vertebrates;Birds
ccw	Corvus cornix (hooded crow)	Eukaryotes;Animals;Vertebrates;Birds
etl	Empidonax traillii (willow flycatcher)	Eukaryotes;Animals;Vertebrates;Birds
fpg	Falco peregrinus (peregrine falcon)	Eukaryotes;Animals;Vertebrates;Birds
fch	Falco cherrug (Saker falcon)	Eukaryotes;Animals;Vertebrates;Birds
clv	Columba livia (rock pigeon)	Eukaryotes;Animals;Vertebrates;Birds
egz	Egretta garzetta (little egret)	Eukaryotes;Animals;Vertebrates;Birds
nni	Nipponia nippon (crested ibis)	Eukaryotes;Animals;Vertebrates;Birds
acun	Athene cunicularia (burrowing owl)	Eukaryotes;Animals;Vertebrates;Birds
aam	Apteryx australis mantelli (brown kiwi)	Eukaryotes;Animals;Vertebrates;Birds
asn	Alligator sinensis (Chinese alligator)	Eukaryotes;Animals;Vertebrates;Reptiles
amj	Alligator mississippiensis (American alligator)	Eukaryotes;Animals;Vertebrates;Reptiles
pss	Pelodiscus sinensis (Chinese soft-shelled turtle)	Eukaryotes;Animals;Vertebrates;Reptiles
cmy	Chelonia mydas (green sea turtle)	Eukaryotes;Animals;Vertebrates;Reptiles
cpic	Chrysemys picta (western painted turtle)	Eukaryotes;Animals;Vertebrates;Reptiles
acs	Anolis carolinensis (green anole)	Eukaryotes;Animals;Vertebrates;Reptiles
pvt	Pogona vitticeps (central bearded dragon)	Eukaryotes;Animals;Vertebrates;Reptiles
pbi	Python bivittatus (Burmese python)	Eukaryotes;Animals;Vertebrates;Reptiles
pmur	Protobothrops mucrosquamatus (Taiwan habu)	Eukaryotes;Animals;Vertebrates;Reptiles
gja	Gekko japonicus	Eukaryotes;Animals;Vertebrates;Reptiles
xla	Xenopus laevis (African clawed frog)	Eukaryotes;Animals;Vertebrates;Amphibians
xtr	Xenopus tropicalis (western clawed frog)	Eukaryotes;Animals;Vertebrates;Amphibians
npr	Nanorana parkeri	Eukaryotes;Animals;Vertebrates;Amphibians
dre	Danio rerio (zebrafish)	Eukaryotes;Animals;Vertebrates;Fishes
srx	Sinocyclocheilus rhinocerous	Eukaryotes;Animals;Vertebrates;Fishes
sanh	Sinocyclocheilus anshuiensis	Eukaryotes;Animals;Vertebrates;Fishes
sgh	Sinocyclocheilus grahami	Eukaryotes;Animals;Vertebrates;Fishes
ccar	Cyprinus carpio (common carp)	Eukaryotes;Animals;Vertebrates;Fishes
ipu	Ictalurus punctatus (channel catfish)	Eukaryotes;Animals;Vertebrates;Fishes
phyp	Pangasianodon hypophthalmus (striped catfish)	Eukaryotes;Animals;Vertebrates;Fishes
amex	Astyanax mexicanus (Mexican tetra)	Eukaryotes;Animals;Vertebrates;Fishes
eee	Electrophorus electricus (electric eel)	Eukaryotes;Animals;Vertebrates;Fishes
tru	Takifugu rubripes (torafugu)	Eukaryotes;Animals;Vertebrates;Fishes
tng	Tetraodon nigroviridis (spotted green pufferfish)	Eukaryotes;Animals;Vertebrates;Fishes
lco	Larimichthys crocea (large yellow croaker)	Eukaryotes;Animals;Vertebrates;Fishes
ncc	Notothenia coriiceps (black rockcod)	Eukaryotes;Animals;Vertebrates;Fishes
mze	Maylandia zebra (zebra mbuna)	Eukaryotes;Animals;Vertebrates;Fishes
ola	Oryzias latipes (Japanese medaka)	Eukaryotes;Animals;Vertebrates;Fishes
xma	Xiphophorus maculatus (southern platyfish)	Eukaryotes;Animals;Vertebrates;Fishes
xco	Xiphophorus couchianus (Monterrey platyfish)	Eukaryotes;Animals;Vertebrates;Fishes
pret	Poecilia reticulata (guppy)	Eukaryotes;Animals;Vertebrates;Fishes
nfu	Nothobranchius furzeri (turquoise killifish)	Eukaryotes;Animals;Vertebrates;Fishes
kmr	Kryptolebias marmoratus (mangrove rivulus)	Eukaryotes;Animals;Vertebrates;Fishes
csem	Cynoglossus semilaevis (tongue sole)	Eukaryotes;Animals;Vertebrates;Fishes
lcf	Lates calcarifer (barramundi perch)	Eukaryotes;Animals;Vertebrates;Fishes
sdu	Seriola dumerili (greater amberjack)	Eukaryotes;Animals;Vertebrates;Fishes
hcq	Hippocampus comes (tiger tail seahorse)	Eukaryotes;Animals;Vertebrates;Fishes
bpec	Boleophthalmus pectinirostris (great blue-spotted mudskipper)	Eukaryotes;Animals;Vertebrates;Fishes
malb	Monopterus albus (swamp eel)	Eukaryotes;Animals;Vertebrates;Fishes
sasa	Salmo salar (Atlantic salmon)	Eukaryotes;Animals;Vertebrates;Fishes
otw	Oncorhynchus tshawytscha (Chinook salmon)	Eukaryotes;Animals;Vertebrates;Fishes
salp	Salvelinus alpinus (Arctic char)	Eukaryotes;Animals;Vertebrates;Fishes
els	Esox lucius (northern pike)	Eukaryotes;Animals;Vertebrates;Fishes
sfm	Scleropages formosus (Asian bonytongue)	Eukaryotes;Animals;Vertebrates;Fishes
pki	Paramormyrops kingsleyae	Eukaryotes;Animals;Vertebrates;Fishes
lcm	Latimeria chalumnae (coelacanth)	Eukaryotes;Animals;Vertebrates;Fishes
cmk	Callorhinchus milii (elephant shark)	Eukaryotes;Animals;Vertebrates;Cartilaginous fishes
bfo	Branchiostoma floridae (Florida lancelet)	Eukaryotes;Animals;Lancelets
cin	Ciona intestinalis (sea squirt)	Eukaryotes;Animals;Ascidians
spu	Strongylocentrotus purpuratus (purple sea urchin)	Eukaryotes;Animals;Echinoderms
aplc	Acanthaster planci (crown-of-thorns starfish)	Eukaryotes;Animals;Echinoderms
sko	Saccoglossus kowalevskii (acorn worm)	Eukaryotes;Animals;Hemichordates
dme	Drosophila melanogaster (fruit fly)	Eukaryotes;Animals;Arthropods;Insects
dpo	Drosophila pseudoobscura pseudoobscura	Eukaryotes;Animals;Arthropods;Insects
dan	Drosophila ananassae	Eukaryotes;Animals;Arthropods;Insects
der	Drosophila erecta	Eukaryotes;Animals;Arthropods;Insects
dpe	Drosophila persimilis	Eukaryotes;Animals;Arthropods;Insects
dse	Drosophila sechellia	Eukaryotes;Animals;Arthropods;Insects
dsi	Drosophila simulans	Eukaryotes;Animals;Arthropods;Insects
dwi	Drosophila willistoni	Eukaryotes;Animals;Arthropods;Insects
dya	Drosophila yakuba	Eukaryotes;Animals;Arthropods;Insects
dgr	Drosophila grimshawi	Eukaryotes;Animals;Arthropods;Insects
dmo	Drosophila mojavensis	Eukaryotes;Animals;Arthropods;Insects
daz	Drosophila arizonae	Eukaryotes;Animals;Arthropods;Insects
dnv	Drosophila navojoa	Eukaryotes;Animals;Arthropods;Insects
dhe	Drosophila hydei	Eukaryotes;Animals;Arthropods;Insects
dvi	Drosophila virilis	Eukaryotes;Animals;Arthropods;Insects
mde	Musca domestica (house fly)	Eukaryotes;Animals;Arthropods;Insects
aga	Anopheles gambiae (mosquito)	Eukaryotes;Animals;Arthropods;Insects
aag	Aedes aegypti (yellow fever mosquito)	Eukaryotes;Animals;Arthropods;Insects
cqu	Culex quinquefasciatus (southern house mosquito)	Eukaryotes;Animals;Arthropods;Insects
ame	Apis mellifera (honey bee)	Eukaryotes;Animals;Arthropods;Insects
bim	Bombus impatiens (common eastern bumble bee)	Eukaryotes;Animals;Arthropods;Insects
bter	Bombus terrestris (buff-tailed bumblebee)	Eukaryotes;Animals;Arthropods;Insects
soc	Solenopsis invicta (red fire ant)	Eukaryotes;Animals;Arthropods;Insects
mpha	Monomorium pharaonis (pharaoh ant)	Eukaryotes;Animals;Arthropods;Insects
aec	Acromyrmex echinatior (Panamanian leafcutter ant)	Eukaryotes;Animals;Arthropods;Insects
acep	Atta cephalotes (leaf cutting ant)	Eukaryotes;Animals;Arthropods;Insects
pbar	Pogonomyrmex barbatus (red harvester ant)	Eukaryotes;Animals;Arthropods;Insects
hst	Harpegnathos saltator (Jerdon's jumping ant)	Eukaryotes;Animals;Arthropods;Insects
dqu	Dinoponera quadriceps	Eukaryotes;Animals;Arthropods;Insects
cfo	Camponotus floridanus (Florida carpenter ant)	Eukaryotes;Animals;Arthropods;Insects
lhu	Linepithema humile (Argentine ant)	Eukaryotes;Animals;Arthropods;Insects
pgc	Pseudomyrmex gracilis	Eukaryotes;Animals;Arthropods;Insects
obo	Ooceraea biroi (clonal raider ant)	Eukaryotes;Animals;Arthropods;Insects
pcf	Polistes canadensis	Eukaryotes;Animals;Arthropods;Insects
nvi	Nasonia vitripennis (jewel wasp)	Eukaryotes;Animals;Arthropods;Insects
mdl	Microplitis demolitor	Eukaryotes;Animals;Arthropods;Insects
tca	Tribolium castaneum (red flour beetle)	Eukaryotes;Animals;Arthropods;Insects
dpa	Dendroctonus ponderosae (mountain pine beetle)	Eukaryotes;Animals;Arthropods;Insects
nvl	Nicrophorus vespilloides	Eukaryotes;Animals;Arthropods;Insects
bmor	Bombyx mori (domestic silkworm)	Eukaryotes;Animals;Arthropods;Insects
bman	Bombyx mandarina (wild silkworm)	Eukaryotes;Animals;Arthropods;Insects
dpl	Danaus plexippus (monarch butterfly)	Eukaryotes;Animals;Arthropods;Insects
pmac	Papilio machaon (common yellow swallowtail)	Eukaryotes;Animals;Arthropods;Insects
prap	Pieris rapae (cabbage white)	Eukaryotes;Animals;Arthropods;Insects
haw	Helicoverpa armigera (cotton bollworm)	Eukaryotes;Animals;Arthropods;Insects
tnl	Trichoplusia ni (cabbage looper)	Eukaryotes;Animals;Arthropods;Insects
pxy	Plutella xylostella (diamondback moth)	Eukaryotes;Animals;Arthropods;Insects
api	Acyrthosiphon pisum (pea aphid)	Eukaryotes;Animals;Arthropods;Insects
dnx	Diuraphis noxia (Russian wheat aphid)	Eukaryotes;Animals;Arthropods;Insects
ags	Aphis gossypii (cotton aphid)	Eukaryotes;Animals;Arthropods;Insects
clec	Cimex lectularius (bed bug)	Eukaryotes;Animals;Arthropods;Insects
phu	Pediculus humanus corporis (human body louse)	Eukaryotes;Animals;Arthropods;Insects
zne	Zootermopsis nevadensis	Eukaryotes;Animals;Arthropods;Insects
fcd	Folsomia candida	Eukaryotes;Animals;Arthropods;Insects
dpx	Daphnia pulex (common water flea)	Eukaryotes;Animals;Arthropods;Crustaceans
isc	Ixodes scapularis (black-legged tick)	Eukaryotes;Animals;Arthropods;Mites and ticks
tut	Tetranychus urticae (two-spotted spider mite)	Eukaryotes;Animals;Arthropods;Mites and ticks
dpte	Dermatophagoides pteronyssinus (European house dust mite)	Eukaryotes;Animals;Arthropods;Mites and ticks
cel	Caenorhabditis elegans (nematode)	Eukaryotes;Animals;Nematodes
cbr	Caenorhabditis briggsae	Eukaryotes;Animals;Nematodes
bmy	Brugia malayi (filaria)	Eukaryotes;Animals;Nematodes
loa	Loa loa (eye worm)	Eukaryotes;Animals;Nematodes
nai	Necator americanus	Eukaryotes;Animals;Nematodes
tsp	Trichinella spiralis	Eukaryotes;Animals;Nematodes
hro	Helobdella robusta	Eukaryotes;Animals;Annelids
lgi	Lottia gigantea (owl limpet)	Eukaryotes;Animals;Mollusks
pcan	Pomacea canaliculata (golden apple snail)	Eukaryotes;Animals;Mollusks
crg	Crassostrea gigas (Pacific oyster)	Eukaryotes;Animals;Mollusks
myi	Mizuhopecten yessoensis (Yesso scallop)	Eukaryotes;Animals;Mollusks
obi	Octopus bimaculoides	Eukaryotes;Animals;Mollusks
lak	Lingula anatina	Eukaryotes;Animals;Brachiopodas
smm	Schistosoma mansoni	Eukaryotes;Animals;Flatworms
shx	Schistosoma haematobium	Eukaryotes;Animals;Flatworms
ovi	Opisthorchis viverrini	Eukaryotes;Animals;Flatworms
egl	Echinococcus granulosus	Eukaryotes;Animals;Flatworms
nve	Nematostella vectensis (sea anemone)	Eukaryotes;Animals;Cnidarians
epa	Exaiptasia pallida	Eukaryotes;Animals;Cnidarians
adf	Acropora digitifera (stony coral)	Eukaryotes;Animals;Cnidarians
pdam	Pocillopora damicornis (lace coral)	Eukaryotes;Animals;Cnidarians
spis	Stylophora pistillata	Eukaryotes;Animals;Cnidarians
hmg	Hydra vulgaris	Eukaryotes;Animals;Cnidarians
tad	Trichoplax adhaerens	Eukaryotes;Animals;Placozoans
aqu	Amphimedon queenslandica (sponge)	Eukaryotes;Animals;Poriferans
ath	Arabidopsis thaliana (thale cress)	Eukaryotes;Plants;Eudicots;Mustard family
aly	Arabidopsis lyrata (lyrate rockcress)	Eukaryotes;Plants;Eudicots;Mustard family
crb	Capsella rubella	Eukaryotes;Plants;Eudicots;Mustard family
csat	Camelina sativa (false flax)	Eukaryotes;Plants;Eudicots;Mustard family
eus	Eutrema salsugineum	Eukaryotes;Plants;Eudicots;Mustard family
brp	Brassica rapa (field mustard)	Eukaryotes;Plants;Eudicots;Mustard family
bna	Brassica napus (rape)	Eukaryotes;Plants;Eudicots;Mustard family
boe	Brassica oleracea (wild cabbage)	Eukaryotes;Plants;Eudicots;Mustard family
thj	Tarenaya hassleriana (spider flower)	Eukaryotes;Plants;Eudicots;Caper family
cpap	Carica papaya (papaya)	Eukaryotes;Plants;Eudicots;Papaya family
cit	Citrus sinensis (Valencia orange)	Eukaryotes;Plants;Eudicots;Rue family
cic	Citrus clementina (mandarin orange)	Eukaryotes;Plants;Eudicots;Rue family
tcc	Theobroma cacao (cacao)	Eukaryotes;Plants;Eudicots;Mallow family
gra	Gossypium raimondii	Eukaryotes;Plants;Eudicots;Mallow family
ghi	Gossypium hirsutum (upland cotton)	Eukaryotes;Plants;Eudicots;Mallow family
gab	Gossypium arboreum	Eukaryotes;Plants;Eudicots;Mallow family
dzi	Durio zibethinus (durian)	Eukaryotes;Plants;Eudicots;Mallow family
egr	Eucalyptus grandis (rose gum)	Eukaryotes;Plants;Eudicots;Myrtle family
gmx	Glycine max (soybean)	Eukaryotes;Plants;Eudicots;Pea family
pvu	Phaseolus vulgaris (common bean)	Eukaryotes;Plants;Eudicots;Pea family
vra	Vigna radiata (mung bean)	Eukaryotes;Plants;Eudicots;Pea family
var	Vigna angularis (adzuki bean)	Eukaryotes;Plants;Eudicots;Pea family
ccaj	Cajanus cajan (pigeon pea)	Eukaryotes;Plants;Eudicots;Pea family
mtr	Medicago truncatula (barrel medic)	Eukaryotes;Plants;Eudicots;Pea family
cam	Cicer arietinum (chickpea)	Eukaryotes;Plants;Eudicots;Pea family
lja	Lotus japonicus	Eukaryotes;Plants;Eudicots;Pea family
adu	Arachis duranensis	Eukaryotes;Plants;Eudicots;Pea family
aip	Arachis ipaensis	Eukaryotes;Plants;Eudicots;Pea family
lang	Lupinus angustifolius (narrow-leaved blue lupine)	Eukaryotes;Plants;Eudicots;Pea family
fve	Fragaria vesca (woodland strawberry)	Eukaryotes;Plants;Eudicots;Rose family
pper	Prunus persica (peach)	Eukaryotes;Plants;Eudicots;Rose family
pmum	Prunus mume (Japanese apricot)	Eukaryotes;Plants;Eudicots;Rose family
pavi	Prunus avium (sweet cherry)	Eukaryotes;Plants;Eudicots;Rose family
mdm	Malus domestica (apple)	Eukaryotes;Plants;Eudicots;Rose family
pxb	Pyrus x bretschneideri (Chinese white pear)	Eukaryotes;Plants;Eudicots;Rose family
zju	Ziziphus jujuba (Chinese jujube)	Eukaryotes;Plants;Eudicots;Buckthorn family
csv	Cucumis sativus (cucumber)	Eukaryotes;Plants;Eudicots;Cucumber family
cmo	Cucumis melo (muskmelon)	Eukaryotes;Plants;Eudicots;Cucumber family
mcha	Momordica charantia (bitter melon)	Eukaryotes;Plants;Eudicots;Cucumber family
cmax	Cucurbita maxima (winter squash)	Eukaryotes;Plants;Eudicots;Cucumber family
cmos	Cucurbita moschata (crookneck pumpkin)	Eukaryotes;Plants;Eudicots;Cucumber family
cpep	Cucurbita pepo subsp. pepo (vegetable marrow)	Eukaryotes;Plants;Eudicots;Cucumber family
rcu	Ricinus communis (castor bean)	Eukaryotes;Plants;Eudicots;Spurge family
jcu	Jatropha curcas	Eukaryotes;Plants;Eudicots;Spurge family
hbr	Hevea brasiliensis (rubber tree)	Eukaryotes;Plants;Eudicots;Spurge family
mesc	Manihot esculenta (cassava)	Eukaryotes;Plants;Eudicots;Spurge family
pop	Populus trichocarpa (black cottonwood)	Eukaryotes;Plants;Eudicots;Willow family
peu	Populus euphratica (Euphrates poplar)	Eukaryotes;Plants;Eudicots;Willow family
jre	Juglans regia (English walnut)	Eukaryotes;Plants;Eudicots;Walnut family
qsu	Quercus suber (cork oak)	Eukaryotes;Plants;Eudicots;Beech family
vvi	Vitis vinifera (wine grape)	Eukaryotes;Plants;Eudicots;Grape family
sly	Solanum lycopersicum (tomato)	Eukaryotes;Plants;Eudicots;Nightshade family
spen	Solanum pennellii	Eukaryotes;Plants;Eudicots;Nightshade family
sot	Solanum tuberosum (potato)	Eukaryotes;Plants;Eudicots;Nightshade family
cann	Capsicum annuum	Eukaryotes;Plants;Eudicots;Nightshade family
nta	Nicotiana tabacum (common tobacco)	Eukaryotes;Plants;Eudicots;Nightshade family
nsy	Nicotiana sylvestris	Eukaryotes;Plants;Eudicots;Nightshade family
nto	Nicotiana tomentosiformis	Eukaryotes;Plants;Eudicots;Nightshade family
nau	Nicotiana attenuata	Eukaryotes;Plants;Eudicots;Nightshade family
ini	Ipomoea nil (Japanese morning glory)	Eukaryotes;Plants;Eudicots;Morning-glory family
sind	Sesamum indicum (sesame)	Eukaryotes;Plants;Eudicots;Sesame family
oeu	Olea europaea var. sylvestris (wild olive)	Eukaryotes;Plants;Eudicots;Olive family
han	Helianthus annuus (common sunflower)	Eukaryotes;Plants;Eudicots;Daisy family
lsv	Lactuca sativa (garden lettuce)	Eukaryotes;Plants;Eudicots;Daisy family
ccav	Cynara cardunculus var. scolymus (artichoke)	Eukaryotes;Plants;Eudicots;Daisy family
dcr	Daucus carota (carrot)	Eukaryotes;Plants;Eudicots;Parsley family
bvg	Beta vulgaris (sugar beet)	Eukaryotes;Plants;Eudicots;Amaranth family
soe	Spinacia oleracea (spinach)	Eukaryotes;Plants;Eudicots;Amaranth family
cqi	Chenopodium quinoa (quinoa)	Eukaryotes;Plants;Eudicots;Amaranth family
nnu	Nelumbo nucifera (sacred lotus)	Eukaryotes;Plants;Eudicots;Lotus family
psom	Papaver somniferum (opium poppy)	Eukaryotes;Plants;Eudicots;Poppy family
osa	Oryza sativa japonica (Japanese rice) (RefSeq)	Eukaryotes;Plants;Monocots;Grass family
dosa	Oryza sativa japonica (Japanese rice) (RAPDB)	Eukaryotes;Plants;Monocots;Grass family
obr	Oryza brachyantha (malo sina)	Eukaryotes;Plants;Monocots;Grass family
bdi	Brachypodium distachyon	Eukaryotes;Plants;Monocots;Grass family
ats	Aegilops tauschii (wheat D)	Eukaryotes;Plants;Monocots;Grass family
sbi	Sorghum bicolor (sorghum)	Eukaryotes;Plants;Monocots;Grass family
zma	Zea mays (maize)	Eukaryotes;Plants;Monocots;Grass family
sita	Setaria italica (foxtail millet)	Eukaryotes;Plants;Monocots;Grass family
pda	Phoenix dactylifera (date palm)	Eukaryotes;Plants;Monocots;Palm family
egu	Elaeis guineensis (African oil palm)	Eukaryotes;Plants;Monocots;Palm family
mus	Musa acuminata (wild Malaysian banana)	Eukaryotes;Plants;Monocots;Banana family
dct	Dendrobium catenatum	Eukaryotes;Plants;Monocots;Orchid family
peq	Phalaenopsis equestris	Eukaryotes;Plants;Monocots;Orchid family
aof	Asparagus officinalis (garden asparagus)	Eukaryotes;Plants;Monocots;Asparagus family
atr	Amborella trichopoda	Eukaryotes;Plants;Basal Magnoliophyta;Amborella family
smo	Selaginella moellendorffii	Eukaryotes;Plants;Ferns
ppp	Physcomitrella patens subsp. patens	Eukaryotes;Plants;Mosses
cre	Chlamydomonas reinhardtii	Eukaryotes;Plants;Green algae
vcn	Volvox carteri f. nagariensis	Eukaryotes;Plants;Green algae
mng	Monoraphidium neglectum	Eukaryotes;Plants;Green algae
olu	Ostreococcus lucimarinus	Eukaryotes;Plants;Green algae
ota	Ostreococcus tauri	Eukaryotes;Plants;Green algae
bpg	Bathycoccus prasinos	Eukaryotes;Plants;Green algae
mis	Micromonas commoda	Eukaryotes;Plants;Green algae
mpp	Micromonas pusilla	Eukaryotes;Plants;Green algae
csl	Coccomyxa subellipsoidea	Eukaryotes;Plants;Green algae
cvr	Chlorella variabilis	Eukaryotes;Plants;Green algae
apro	Auxenochlorella protothecoides	Eukaryotes;Plants;Green algae
cme	Cyanidioschyzon merolae	Eukaryotes;Plants;Red algae
gsl	Galdieria sulphuraria	Eukaryotes;Plants;Red algae
ccp	Chondrus crispus (carragheen)	Eukaryotes;Plants;Red algae
sce	Saccharomyces cerevisiae (budding yeast)	Eukaryotes;Fungi;Ascomycetes;Saccharomycetes
ago	Ashbya gossypii (Eremothecium gossypii)	Eukaryotes;Fungi;Ascomycetes;Saccharomycetes
erc	Eremothecium cymbalariae	Eukaryotes;Fungi;Ascomycetes;Saccharomycetes
kla	Kluyveromyces lactis	Eukaryotes;Fungi;Ascomycetes;Saccharomycetes
kmx	Kluyveromyces marxianus	Eukaryotes;Fungi;Ascomycetes;Saccharomycetes
lth	Lachancea thermotolerans	Eukaryotes;Fungi;Ascomycetes;Saccharomycetes
vpo	Vanderwaltozyma polyspora	Eukaryotes;Fungi;Ascomycetes;Saccharomycetes
zro	Zygosaccharomyces rouxii	Eukaryotes;Fungi;Ascomycetes;Saccharomycetes
cgr	Candida glabrata	Eukaryotes;Fungi;Ascomycetes;Saccharomycetes
ncs	Naumovozyma castellii	Eukaryotes;Fungi;Ascomycetes;Saccharomycetes
ndi	Naumovozyma dairenensis	Eukaryotes;Fungi;Ascomycetes;Saccharomycetes
tpf	Tetrapisispora phaffii	Eukaryotes;Fungi;Ascomycetes;Saccharomycetes
tbl	Tetrapisispora blattae	Eukaryotes;Fungi;Ascomycetes;Saccharomycetes
tdl	Torulaspora delbrueckii	Eukaryotes;Fungi;Ascomycetes;Saccharomycetes
kaf	Kazachstania africana	Eukaryotes;Fungi;Ascomycetes;Saccharomycetes
ppa	Komagataella phaffii	Eukaryotes;Fungi;Ascomycetes;Saccharomycetes
dha	Debaryomyces hansenii	Eukaryotes;Fungi;Ascomycetes;Saccharomycetes
pic	Scheffersomyces stipitis	Eukaryotes;Fungi;Ascomycetes;Saccharomycetes
pgu	Meyerozyma guilliermondii	Eukaryotes;Fungi;Ascomycetes;Saccharomycetes
spaa	Spathaspora passalidarum	Eukaryotes;Fungi;Ascomycetes;Saccharomycetes
lel	Lodderomyces elongisporus	Eukaryotes;Fungi;Ascomycetes;Saccharomycetes
cal	Candida albicans	Eukaryotes;Fungi;Ascomycetes;Saccharomycetes
ctp	Candida tropicalis	Eukaryotes;Fungi;Ascomycetes;Saccharomycetes
cot	Candida orthopsilosis	Eukaryotes;Fungi;Ascomycetes;Saccharomycetes
cdu	Candida dubliniensis	Eukaryotes;Fungi;Ascomycetes;Saccharomycetes
cten	Yamadazyma tenuis	Eukaryotes;Fungi;Ascomycetes;Saccharomycetes
yli	Yarrowia lipolytica	Eukaryotes;Fungi;Ascomycetes;Saccharomycetes
clu	Clavispora lusitaniae ATCC 42720	Eukaryotes;Fungi;Ascomycetes;Saccharomycetes
clus	Clavispora lusitaniae CBS 6936	Eukaryotes;Fungi;Ascomycetes;Saccharomycetes
caur	Candida auris	Eukaryotes;Fungi;Ascomycetes;Saccharomycetes
slb	Sugiyamaella lignohabitans	Eukaryotes;Fungi;Ascomycetes;Saccharomycetes
ncr	Neurospora crassa	Eukaryotes;Fungi;Ascomycetes;Sordariomycetes
nte	Neurospora tetrasperma	Eukaryotes;Fungi;Ascomycetes;Sordariomycetes
smp	Sordaria macrospora	Eukaryotes;Fungi;Ascomycetes;Sordariomycetes
pan	Podospora anserina	Eukaryotes;Fungi;Ascomycetes;Sordariomycetes
ttt	Thielavia terrestris	Eukaryotes;Fungi;Ascomycetes;Sordariomycetes
mtm	Thermothelomyces thermophilus	Eukaryotes;Fungi;Ascomycetes;Sordariomycetes
cthr	Chaetomium thermophilum	Eukaryotes;Fungi;Ascomycetes;Sordariomycetes
mgr	Pyricularia oryzae 70-15	Eukaryotes;Fungi;Ascomycetes;Sordariomycetes
tmn	Phaeoacremonium minimum	Eukaryotes;Fungi;Ascomycetes;Sordariomycetes
ssck	Sporothrix schenckii	Eukaryotes;Fungi;Ascomycetes;Sordariomycetes
fgr	Fusarium graminearum	Eukaryotes;Fungi;Ascomycetes;Sordariomycetes
fpu	Fusarium pseudograminearum	Eukaryotes;Fungi;Ascomycetes;Sordariomycetes
fvr	Fusarium verticillioides	Eukaryotes;Fungi;Ascomycetes;Sordariomycetes
fox	Fusarium oxysporum	Eukaryotes;Fungi;Ascomycetes;Sordariomycetes
nhe	Nectria haematococca	Eukaryotes;Fungi;Ascomycetes;Sordariomycetes
tre	Trichoderma reesei	Eukaryotes;Fungi;Ascomycetes;Sordariomycetes
maw	Metarhizium acridum	Eukaryotes;Fungi;Ascomycetes;Sordariomycetes
maj	Metarhizium robertsii	Eukaryotes;Fungi;Ascomycetes;Sordariomycetes
cmt	Cordyceps militaris	Eukaryotes;Fungi;Ascomycetes;Sordariomycetes
plj	Purpureocillium lilacinum	Eukaryotes;Fungi;Ascomycetes;Sordariomycetes
val	Verticillium alfalfae	Eukaryotes;Fungi;Ascomycetes;Sordariomycetes
vda	Verticillium dahliae	Eukaryotes;Fungi;Ascomycetes;Sordariomycetes
cfj	Colletotrichum fioriniae	Eukaryotes;Fungi;Ascomycetes;Sordariomycetes
ela	Eutypa lata	Eukaryotes;Fungi;Ascomycetes;Sordariomycetes
pfy	Pestalotiopsis fici	Eukaryotes;Fungi;Ascomycetes;Sordariomycetes
ssl	Sclerotinia sclerotiorum	Eukaryotes;Fungi;Ascomycetes;Leotiomycetes
bfu	Botrytis cinerea	Eukaryotes;Fungi;Ascomycetes;Leotiomycetes
mbe	Marssonina brunnea	Eukaryotes;Fungi;Ascomycetes;Leotiomycetes
psco	Phialocephala scopiformis	Eukaryotes;Fungi;Ascomycetes;Leotiomycetes
glz	Glarea lozoyensis	Eukaryotes;Fungi;Ascomycetes;Leotiomycetes
ani	Aspergillus nidulans	Eukaryotes;Fungi;Ascomycetes;Eurotiomycetes
afm	Aspergillus fumigatus	Eukaryotes;Fungi;Ascomycetes;Eurotiomycetes
aor	Aspergillus oryzae	Eukaryotes;Fungi;Ascomycetes;Eurotiomycetes
ang	Aspergillus niger	Eukaryotes;Fungi;Ascomycetes;Eurotiomycetes
afv	Aspergillus flavus	Eukaryotes;Fungi;Ascomycetes;Eurotiomycetes
act	Aspergillus clavatus	Eukaryotes;Fungi;Ascomycetes;Eurotiomycetes
nfi	Aspergillus fischeri	Eukaryotes;Fungi;Ascomycetes;Eurotiomycetes
pcs	Penicillium rubens	Eukaryotes;Fungi;Ascomycetes;Eurotiomycetes
pdp	Penicillium digitatum	Eukaryotes;Fungi;Ascomycetes;Eurotiomycetes
cim	Coccidioides immitis	Eukaryotes;Fungi;Ascomycetes;Eurotiomycetes
cpw	Coccidioides posadasii	Eukaryotes;Fungi;Ascomycetes;Eurotiomycetes
pbl	Paracoccidioides lutzii Pb01	Eukaryotes;Fungi;Ascomycetes;Eurotiomycetes
pbn	Paracoccidioides brasiliensis Pb18	Eukaryotes;Fungi;Ascomycetes;Eurotiomycetes
ure	Uncinocarpus reesii	Eukaryotes;Fungi;Ascomycetes;Eurotiomycetes
abe	Trichophyton benhamiae	Eukaryotes;Fungi;Ascomycetes;Eurotiomycetes
tve	Trichophyton verrucosum	Eukaryotes;Fungi;Ascomycetes;Eurotiomycetes
aje	Histoplasma capsulatum	Eukaryotes;Fungi;Ascomycetes;Eurotiomycetes
pno	Parastagonospora nodorum	Eukaryotes;Fungi;Ascomycetes;Dothideomycetes
pte	Pyrenophora teres	Eukaryotes;Fungi;Ascomycetes;Dothideomycetes
bze	Bipolaris zeicola	Eukaryotes;Fungi;Ascomycetes;Dothideomycetes
bsc	Bipolaris sorokiniana	Eukaryotes;Fungi;Ascomycetes;Dothideomycetes
bor	Bipolaris oryzae	Eukaryotes;Fungi;Ascomycetes;Dothideomycetes
aalt	Alternaria alternata	Eukaryotes;Fungi;Ascomycetes;Dothideomycetes
ztr	Zymoseptoria tritici	Eukaryotes;Fungi;Ascomycetes;Dothideomycetes
pfj	Pseudocercospora fijiensis	Eukaryotes;Fungi;Ascomycetes;Dothideomycetes
bcom	Baudoinia panamericana	Eukaryotes;Fungi;Ascomycetes;Dothideomycetes
npa	Neofusicoccum parvum	Eukaryotes;Fungi;Ascomycetes;Dothideomycetes
tml	Tuber melanosporum	Eukaryotes;Fungi;Ascomycetes;Pezizomycetes
spo	Schizosaccharomyces pombe (fission yeast)	Eukaryotes;Fungi;Ascomycetes;Schizosaccharomycetes
cne	Cryptococcus neoformans var. neoformans JEC21	Eukaryotes;Fungi;Basidiomycetes
cnb	Cryptococcus neoformans var. neoformans B-3501A	Eukaryotes;Fungi;Basidiomycetes
cgi	Cryptococcus gattii	Eukaryotes;Fungi;Basidiomycetes
tms	Tremella mesenterica	Eukaryotes;Fungi;Basidiomycetes
ppl	Postia placenta	Eukaryotes;Fungi;Basidiomycetes
tvs	Trametes versicolor	Eukaryotes;Fungi;Basidiomycetes
dsq	Dichomitus squalens	Eukaryotes;Fungi;Basidiomycetes
pco	Phanerochaete carnosa	Eukaryotes;Fungi;Basidiomycetes
shs	Stereum hirsutum	Eukaryotes;Fungi;Basidiomycetes
hir	Heterobasidion irregulare	Eukaryotes;Fungi;Basidiomycetes
psq	Punctularia strigosozonata	Eukaryotes;Fungi;Basidiomycetes
adl	Auricularia subglabra	Eukaryotes;Fungi;Basidiomycetes
fme	Fomitiporia mediterranea	Eukaryotes;Fungi;Basidiomycetes
gtr	Gloeophyllum trabeum	Eukaryotes;Fungi;Basidiomycetes
lbc	Laccaria bicolor	Eukaryotes;Fungi;Basidiomycetes
mpr	Moniliophthora perniciosa	Eukaryotes;Fungi;Basidiomycetes
mrr	Moniliophthora roreri	Eukaryotes;Fungi;Basidiomycetes
cci	Coprinopsis cinerea	Eukaryotes;Fungi;Basidiomycetes
scm	Schizophyllum commune	Eukaryotes;Fungi;Basidiomycetes
abp	Agaricus bisporus var. burnettii JB137-S8	Eukaryotes;Fungi;Basidiomycetes
abv	Agaricus bisporus var. bisporus H97	Eukaryotes;Fungi;Basidiomycetes
cput	Coniophora puteana	Eukaryotes;Fungi;Basidiomycetes
sla	Serpula lacrymans	Eukaryotes;Fungi;Basidiomycetes
wse	Wallemia mellicola	Eukaryotes;Fungi;Basidiomycetes
wic	Wallemia ichthyophaga	Eukaryotes;Fungi;Basidiomycetes
uma	Ustilago maydis	Eukaryotes;Fungi;Basidiomycetes
pfp	Anthracocystis flocculosa	Eukaryotes;Fungi;Basidiomycetes
mgl	Malassezia globosa	Eukaryotes;Fungi;Basidiomycetes
pgr	Puccinia graminis	Eukaryotes;Fungi;Basidiomycetes
mlr	Melampsora larici-populina	Eukaryotes;Fungi;Basidiomycetes
ecu	Encephalitozoon cuniculi	Eukaryotes;Fungi;Microsporidians
ein	Encephalitozoon intestinalis	Eukaryotes;Fungi;Microsporidians
ehe	Encephalitozoon hellem	Eukaryotes;Fungi;Microsporidians
ero	Encephalitozoon romaleae	Eukaryotes;Fungi;Microsporidians
nce	Nosema ceranae	Eukaryotes;Fungi;Microsporidians
mbr	Monosiga brevicollis	Eukaryotes;Protists;Choanoflagellates
sre	Salpingoeca rosetta	Eukaryotes;Protists;Choanoflagellates
ddi	Dictyostelium discoideum (cellular slime mold)	Eukaryotes;Protists;Amoebozoa;Dictyostelium
dpp	Dictyostelium purpureum (cellular slime mold)	Eukaryotes;Protists;Amoebozoa;Dictyostelium
dfa	Cavenderia fasciculata (cellular slime mold)	Eukaryotes;Protists;Amoebozoa;Cavenderia
ehi	Entamoeba histolytica	Eukaryotes;Protists;Amoebozoa;Entamoeba
edi	Entamoeba dispar	Eukaryotes;Protists;Amoebozoa;Entamoeba
eiv	Entamoeba invadens	Eukaryotes;Protists;Amoebozoa;Entamoeba
acan	Acanthamoeba castellanii	Eukaryotes;Protists;Amoebozoa;Acanthamoeba
pfa	Plasmodium falciparum 3D7	Eukaryotes;Protists;Alveolates;Apicomplexans
pfd	Plasmodium falciparum Dd2	Eukaryotes;Protists;Alveolates;Apicomplexans
pfh	Plasmodium falciparum HB3	Eukaryotes;Protists;Alveolates;Apicomplexans
pyo	Plasmodium yoelii	Eukaryotes;Protists;Alveolates;Apicomplexans
pcb	Plasmodium chabaudi	Eukaryotes;Protists;Alveolates;Apicomplexans
pbe	Plasmodium berghei	Eukaryotes;Protists;Alveolates;Apicomplexans
pkn	Plasmodium knowlesi	Eukaryotes;Protists;Alveolates;Apicomplexans
pvx	Plasmodium vivax	Eukaryotes;Protists;Alveolates;Apicomplexans
pcy	Plasmodium cynomolgi	Eukaryotes;Protists;Alveolates;Apicomplexans
tan	Theileria annulata	Eukaryotes;Protists;Alveolates;Apicomplexans
tpv	Theileria parva	Eukaryotes;Protists;Alveolates;Apicomplexans
tot	Theileria orientalis	Eukaryotes;Protists;Alveolates;Apicomplexans
beq	Theileria equi	Eukaryotes;Protists;Alveolates;Apicomplexans
bbo	Babesia bovis	Eukaryotes;Protists;Alveolates;Apicomplexans
bmic	Babesia microti	Eukaryotes;Protists;Alveolates;Apicomplexans
cpv	Cryptosporidium parvum	Eukaryotes;Protists;Alveolates;Apicomplexans
cho	Cryptosporidium hominis	Eukaryotes;Protists;Alveolates;Apicomplexans
tgo	Toxoplasma gondii	Eukaryotes;Protists;Alveolates;Apicomplexans
tet	Tetrahymena thermophila	Eukaryotes;Protists;Alveolates;Ciliates
ptm	Paramecium tetraurelia	Eukaryotes;Protists;Alveolates;Ciliates
smin	Breviolum minutum	Eukaryotes;Protists;Alveolates;Dinoflagellates
pti	Phaeodactylum tricornutum	Eukaryotes;Protists;Stramenopiles;Diatoms
fcy	Fragilariopsis cylindrus	Eukaryotes;Protists;Stramenopiles;Diatoms
tps	Thalassiosira pseudonana	Eukaryotes;Protists;Stramenopiles;Diatoms
aaf	Aureococcus anophagefferens	Eukaryotes;Protists;Stramenopiles;Pelagophytes
ngd	Nannochloropsis gaditana	Eukaryotes;Protists;Stramenopiles;Eustigmatophytes
pif	Phytophthora infestans	Eukaryotes;Protists;Stramenopiles;Oomycetes
psoj	Phytophthora sojae	Eukaryotes;Protists;Stramenopiles;Oomycetes
spar	Saprolegnia parasitica	Eukaryotes;Protists;Stramenopiles;Oomycetes
ehx	Emiliania huxleyi	Eukaryotes;Protists;Haptophyta
gtt	Guillardia theta	Eukaryotes;Protists;Cryptomonads
tbr	Trypanosoma brucei	Eukaryotes;Protists;Euglenozoa;Kinetoplasts
tcr	Trypanosoma cruzi	Eukaryotes;Protists;Euglenozoa;Kinetoplasts
lma	Leishmania major	Eukaryotes;Protists;Euglenozoa;Kinetoplasts
lif	Leishmania infantum	Eukaryotes;Protists;Euglenozoa;Kinetoplasts
ldo	Leishmania donovani	Eukaryotes;Protists;Euglenozoa;Kinetoplasts
lmi	Leishmania mexicana	Eukaryotes;Protists;Euglenozoa;Kinetoplasts
lbz	Leishmania braziliensis	Eukaryotes;Protists;Euglenozoa;Kinetoplasts
ngr	Naegleria gruberi	Eukaryotes;Protists;Heterolobosea;Amoeboflagellate
tva	Trichomonas vaginalis	Eukaryotes;Protists;Parabasalids;Trichomonads
gla	Giardia lamblia	Eukaryotes;Protists;Diplomonads
eco	Escherichia coli K-12 MG1655	Prokaryotes;Bacteria;Gammaproteobacteria - Enterobacteria;Escherichia
ecj	Escherichia coli K-12 W3110	Prokaryotes;Bacteria;Gammaproteobacteria - Enterobacteria;Escherichia
ecd	Escherichia coli K-12 DH10B	Prokaryotes;Bacteria;Gammaproteobacteria - Enterobacteria;Escherichia
ebw	Escherichia coli BW2952	Prokaryotes;Bacteria;Gammaproteobacteria - Enterobacteria;Escherichia
ecok	Escherichia coli K-12 MDS42	Prokaryotes;Bacteria;Gammaproteobacteria - Enterobacteria;Escherichia
ece	Escherichia coli O157:H7 EDL933 (EHEC)	Prokaryotes;Bacteria;Gammaproteobacteria - Enterobacteria;Escherichia
ecs	Escherichia coli O157:H7 Sakai (EHEC)	Prokaryotes;Bacteria;Gammaproteobacteria - Enterobacteria;Escherichia
ecf	Escherichia coli O157:H7 EC4115 (EHEC)	Prokaryotes;Bacteria;Gammaproteobacteria - Enterobacteria;Escherichia
etw	Escherichia coli O157:H7 TW14359 (EHEC)	Prokaryotes;Bacteria;Gammaproteobacteria - Enterobacteria;Escherichia
elx	Escherichia coli O157:H7 Xuzhou21 (EHEC)	Prokaryotes;Bacteria;Gammaproteobacteria - Enterobacteria;Escherichia
eoj	Escherichia coli O26:H11 11368 (EHEC)	Prokaryotes;Bacteria;Gammaproteobacteria - Enterobacteria;Escherichia
eoi	Escherichia coli O111:H- 11128 (EHEC)	Prokaryotes;Bacteria;Gammaproteobacteria - Enterobacteria;Escherichia
eoh	Escherichia coli O103:H2 12009 (EHEC)	Prokaryotes;Bacteria;Gammaproteobacteria - Enterobacteria;Escherichia
ecoo	Escherichia coli O145:H28 RM13514 (EHEC)	Prokaryotes;Bacteria;Gammaproteobacteria - Enterobacteria;Escherichia
ecoh	Escherichia coli O145:H28 RM13516 (EHEC)	Prokaryotes;Bacteria;Gammaproteobacteria - Enterobacteria;Escherichia
ecg	Escherichia coli O127:H6 E2348/69 (EPEC)	Prokaryotes;Bacteria;Gammaproteobacteria - Enterobacteria;Escherichia
eok	Escherichia coli O55:H7 CB9615 (EPEC)	Prokaryotes;Bacteria;Gammaproteobacteria - Enterobacteria;Escherichia
elr	Escherichia coli O55:H7 RM12579 (EPEC)	Prokaryotes;Bacteria;Gammaproteobacteria - Enterobacteria;Escherichia
eso	Escherichia coli O104:H4 2009EL-2071	Prokaryotes;Bacteria;Gammaproteobacteria - Enterobacteria;Escherichia
esm	Escherichia coli O104:H4 2009EL-2050	Prokaryotes;Bacteria;Gammaproteobacteria - Enterobacteria;Escherichia
esl	Escherichia coli O104:H4 2011C-3493	Prokaryotes;Bacteria;Gammaproteobacteria - Enterobacteria;Escherichia
ecw	Escherichia coli O139:H28 E24377A (ETEC)	Prokaryotes;Bacteria;Gammaproteobacteria - Enterobacteria;Escherichia
elh	Escherichia coli O78:H11:K80 H10407 (ETEC)	Prokaryotes;Bacteria;Gammaproteobacteria - Enterobacteria;Escherichia
eun	Escherichia coli UMNK88 (ETEC, porcine)	Prokaryotes;Bacteria;Gammaproteobacteria - Enterobacteria;Escherichia
ecc	Escherichia coli O6:K2:H1 CFT073 (UPEC)	Prokaryotes;Bacteria;Gammaproteobacteria - Enterobacteria;Escherichia
ecp	Escherichia coli O6:K15:H31 536 (UPEC)	Prokaryotes;Bacteria;Gammaproteobacteria - Enterobacteria;Escherichia
eci	Escherichia coli O18:K1:H7 UTI89 (UPEC)	Prokaryotes;Bacteria;Gammaproteobacteria - Enterobacteria;Escherichia
ecv	Escherichia coli APEC O1 (APEC)	Prokaryotes;Bacteria;Gammaproteobacteria - Enterobacteria;Escherichia
ecx	Escherichia coli O9 HS (commensal)	Prokaryotes;Bacteria;Gammaproteobacteria - Enterobacteria;Escherichia
ecm	Escherichia coli SMS-3-5 (environmental)	Prokaryotes;Bacteria;Gammaproteobacteria - Enterobacteria;Escherichia
ecy	Escherichia coli O152:H28 SE11 (commensal)	Prokaryotes;Bacteria;Gammaproteobacteria - Enterobacteria;Escherichia
ecr	Escherichia coli O8 IAI1 (commensal)	Prokaryotes;Bacteria;Gammaproteobacteria - Enterobacteria;Escherichia
ecq	Escherichia coli O81 ED1a (commensal)	Prokaryotes;Bacteria;Gammaproteobacteria - Enterobacteria;Escherichia
eck	Escherichia coli 55989 (EAEC)	Prokaryotes;Bacteria;Gammaproteobacteria - Enterobacteria;Escherichia
ect	Escherichia coli O7:K1 IAI39 (ExPEC)	Prokaryotes;Bacteria;Gammaproteobacteria - Enterobacteria;Escherichia
eoc	Escherichia coli O7:K1 CE10	Prokaryotes;Bacteria;Gammaproteobacteria - Enterobacteria;Escherichia
eum	Escherichia coli O17:K52:H18 UMN026 (ExPEC)	Prokaryotes;Bacteria;Gammaproteobacteria - Enterobacteria;Escherichia
ecz	Escherichia coli O45:K1:H7 S88 (ExPEC)	Prokaryotes;Bacteria;Gammaproteobacteria - Enterobacteria;Escherichia
elo	Escherichia coli O44:H18 042 (EAEC)	Prokaryotes;Bacteria;Gammaproteobacteria - Enterobacteria;Escherichia
eln	Escherichia coli O83:H1 NRG 857C	Prokaryotes;Bacteria;Gammaproteobacteria - Enterobacteria;Escherichia
ese	Escherichia coli O150:H5 SE15 (commensal)	Prokaryotes;Bacteria;Gammaproteobacteria - Enterobacteria;Escherichia
ecl	Escherichia coli ATCC 8739	Prokaryotes;Bacteria;Gammaproteobacteria - Enterobacteria;Escherichia
ebr	Escherichia coli B REL606	Prokaryotes;Bacteria;Gammaproteobacteria - Enterobacteria;Escherichia
ebd	Escherichia coli BL21-Gold(DE3)pLysS AG	Prokaryotes;Bacteria;Gammaproteobacteria - Enterobacteria;Escherichia
eko	Escherichia coli KO11FL	Prokaryotes;Bacteria;Gammaproteobacteria - Enterobacteria;Escherichia
ekf	Escherichia coli KO11FL	Prokaryotes;Bacteria;Gammaproteobacteria - Enterobacteria;Escherichia
eab	Escherichia coli ABU 83972	Prokaryotes;Bacteria;Gammaproteobacteria - Enterobacteria;Escherichia
edh	Escherichia coli DH1	Prokaryotes;Bacteria;Gammaproteobacteria - Enterobacteria;Escherichia
edj	Escherichia coli DH1	Prokaryotes;Bacteria;Gammaproteobacteria - Enterobacteria;Escherichia
eih	Escherichia coli IHE3034	Prokaryotes;Bacteria;Gammaproteobacteria - Enterobacteria;Escherichia
ena	Escherichia coli NA114 (UPEC)	Prokaryotes;Bacteria;Gammaproteobacteria - Enterobacteria;Escherichia
elu	Escherichia coli UM146	Prokaryotes;Bacteria;Gammaproteobacteria - Enterobacteria;Escherichia
elw	Escherichia coli W	Prokaryotes;Bacteria;Gammaproteobacteria - Enterobacteria;Escherichia
ell	Escherichia coli W	Prokaryotes;Bacteria;Gammaproteobacteria - Enterobacteria;Escherichia
elc	Escherichia coli clone D i14	Prokaryotes;Bacteria;Gammaproteobacteria - Enterobacteria;Escherichia
eld	Escherichia coli clone D i2	Prokaryotes;Bacteria;Gammaproteobacteria - Enterobacteria;Escherichia
elp	Escherichia coli P12b	Prokaryotes;Bacteria;Gammaproteobacteria - Enterobacteria;Escherichia
ebl	Escherichia coli BL21(DE3)	Prokaryotes;Bacteria;Gammaproteobacteria - Enterobacteria;Escherichia
ebe	Escherichia coli BL21(DE3)	Prokaryotes;Bacteria;Gammaproteobacteria - Enterobacteria;Escherichia
elf	Escherichia coli LF82	Prokaryotes;Bacteria;Gammaproteobacteria - Enterobacteria;Escherichia
ecoa	Escherichia coli APEC O78	Prokaryotes;Bacteria;Gammaproteobacteria - Enterobacteria;Escherichia
ecol	Escherichia coli LY180	Prokaryotes;Bacteria;Gammaproteobacteria - Enterobacteria;Escherichia
ecoi	Escherichia coli PMV-1	Prokaryotes;Bacteria;Gammaproteobacteria - Enterobacteria;Escherichia
ecoj	Escherichia coli JJ1886	Prokaryotes;Bacteria;Gammaproteobacteria - Enterobacteria;Escherichia
ecos	Escherichia coli O25b:K100:H4-ST131 EC958 (UPEC)	Prokaryotes;Bacteria;Gammaproteobacteria - Enterobacteria;Escherichia
efe	Escherichia fergusonii	Prokaryotes;Bacteria;Gammaproteobacteria - Enterobacteria;Escherichia
eal	Escherichia albertii	Prokaryotes;Bacteria;Gammaproteobacteria - Enterobacteria;Escherichia
ema	Escherichia marmotae	Prokaryotes;Bacteria;Gammaproteobacteria - Enterobacteria;Escherichia
sty	Salmonella enterica subsp. enterica serovar Typhi CT18	Prokaryotes;Bacteria;Gammaproteobacteria - Enterobacteria;Salmonella
stt	Salmonella enterica subsp. enterica serovar Typhi Ty2	Prokaryotes;Bacteria;Gammaproteobacteria - Enterobacteria;Salmonella
sex	Salmonella enterica subsp. enterica serovar Typhi P-stx-12	Prokaryotes;Bacteria;Gammaproteobacteria - Enterobacteria;Salmonella
sent	Salmonella enterica subsp. enterica serovar Typhi Ty21a	Prokaryotes;Bacteria;Gammaproteobacteria - Enterobacteria;Salmonella
stm	Salmonella enterica subsp. enterica serovar Typhimurium LT2	Prokaryotes;Bacteria;Gammaproteobacteria - Enterobacteria;Salmonella
seo	Salmonella enterica subsp. enterica serovar Typhimurium 14028S	Prokaryotes;Bacteria;Gammaproteobacteria - Enterobacteria;Salmonella
sev	Salmonella enterica subsp. enterica serovar Typhimurium D23580	Prokaryotes;Bacteria;Gammaproteobacteria - Enterobacteria;Salmonella
sey	Salmonella enterica subsp. enterica serovar Typhimurium SL1344	Prokaryotes;Bacteria;Gammaproteobacteria - Enterobacteria;Salmonella
sem	Salmonella enterica subsp. enterica serovar Typhimurium T000240	Prokaryotes;Bacteria;Gammaproteobacteria - Enterobacteria;Salmonella
sej	Salmonella enterica subsp. enterica serovar Typhimurium UK-1	Prokaryotes;Bacteria;Gammaproteobacteria - Enterobacteria;Salmonella
seb	Salmonella enterica subsp. enterica serovar Typhimurium ST4/74	Prokaryotes;Bacteria;Gammaproteobacteria - Enterobacteria;Salmonella
sef	Salmonella enterica subsp. enterica serovar Typhimurium 798	Prokaryotes;Bacteria;Gammaproteobacteria - Enterobacteria;Salmonella
setu	Salmonella enterica subsp. enterica serovar Typhimurium U288	Prokaryotes;Bacteria;Gammaproteobacteria - Enterobacteria;Salmonella
setc	Salmonella enterica subsp. enterica serovar Typhimurium var. 5- CFSAN001921	Prokaryotes;Bacteria;Gammaproteobacteria - Enterobacteria;Salmonella
senr	Salmonella enterica subsp. enterica serovar Typhimurium DT2	Prokaryotes;Bacteria;Gammaproteobacteria - Enterobacteria;Salmonella
send	Salmonella enterica subsp. enterica serovar Typhimurium DT104	Prokaryotes;Bacteria;Gammaproteobacteria - Enterobacteria;Salmonella
seni	Salmonella enterica subsp. enterica serovar Typhimurium 138736	Prokaryotes;Bacteria;Gammaproteobacteria - Enterobacteria;Salmonella
seen	Salmonella enterica subsp. enterica serovar 4,[5],12:i:- str. 08-1736	Prokaryotes;Bacteria;Gammaproteobacteria - Enterobacteria;Salmonella
spt	Salmonella enterica subsp. enterica serovar Paratyphi A ATCC9150	Prokaryotes;Bacteria;Gammaproteobacteria - Enterobacteria;Salmonella
sek	Salmonella enterica subsp. enterica serovar Paratyphi A AKU12601	Prokaryotes;Bacteria;Gammaproteobacteria - Enterobacteria;Salmonella
spq	Salmonella enterica subsp. enterica serovar Paratyphi B	Prokaryotes;Bacteria;Gammaproteobacteria - Enterobacteria;Salmonella
sei	Salmonella enterica subsp. enterica serovar Paratyphi C	Prokaryotes;Bacteria;Gammaproteobacteria - Enterobacteria;Salmonella
sec	Salmonella enterica subsp. enterica serovar Choleraesuis	Prokaryotes;Bacteria;Gammaproteobacteria - Enterobacteria;Salmonella
seh	Salmonella enterica subsp. enterica serovar Heidelberg SL476	Prokaryotes;Bacteria;Gammaproteobacteria - Enterobacteria;Salmonella
shb	Salmonella enterica subsp. enterica serovar Heidelberg B182	Prokaryotes;Bacteria;Gammaproteobacteria - Enterobacteria;Salmonella
senh	Salmonella enterica subsp. enterica serovar Heidelberg CFSAN002069	Prokaryotes;Bacteria;Gammaproteobacteria - Enterobacteria;Salmonella
seeh	Salmonella enterica subsp. enterica serovar Heidelberg 41578	Prokaryotes;Bacteria;Gammaproteobacteria - Enterobacteria;Salmonella
see	Salmonella enterica subsp. enterica serovar Newport SL254	Prokaryotes;Bacteria;Gammaproteobacteria - Enterobacteria;Salmonella
senn	Salmonella enterica subsp. enterica serovar Newport USMARC-S3124.1	Prokaryotes;Bacteria;Gammaproteobacteria - Enterobacteria;Salmonella
sew	Salmonella enterica subsp. enterica serovar Schwarzengrund	Prokaryotes;Bacteria;Gammaproteobacteria - Enterobacteria;Salmonella
sea	Salmonella enterica subsp. enterica serovar Agona SL483	Prokaryotes;Bacteria;Gammaproteobacteria - Enterobacteria;Salmonella
sens	Salmonella enterica subsp. enterica serovar Agona 24249	Prokaryotes;Bacteria;Gammaproteobacteria - Enterobacteria;Salmonella
sed	Salmonella enterica subsp. enterica serovar Dublin	Prokaryotes;Bacteria;Gammaproteobacteria - Enterobacteria;Salmonella
seg	Salmonella enterica subsp. enterica serovar Gallinarum 287/91	Prokaryotes;Bacteria;Gammaproteobacteria - Enterobacteria;Salmonella
sel	Salmonella enterica subsp. enterica serovar Gallinarum/pullorum RKS5078	Prokaryotes;Bacteria;Gammaproteobacteria - Enterobacteria;Salmonella
sega	Salmonella enterica subsp. enterica serovar Gallinarum/pullorum CDC1983-67	Prokaryotes;Bacteria;Gammaproteobacteria - Enterobacteria;Salmonella
set	Salmonella enterica subsp. enterica serovar Enteritidis P125109	Prokaryotes;Bacteria;Gammaproteobacteria - Enterobacteria;Salmonella
sena	Salmonella enterica subsp. enterica serovar Enteritidis EC20090135	Prokaryotes;Bacteria;Gammaproteobacteria - Enterobacteria;Salmonella
seno	Salmonella enterica subsp. enterica serovar Enteritidis EC20090193	Prokaryotes;Bacteria;Gammaproteobacteria - Enterobacteria;Salmonella
senv	Salmonella enterica subsp. enterica serovar Enteritidis EC20090332	Prokaryotes;Bacteria;Gammaproteobacteria - Enterobacteria;Salmonella
senq	Salmonella enterica subsp. enterica serovar Enteritidis EC20090531	Prokaryotes;Bacteria;Gammaproteobacteria - Enterobacteria;Salmonella
senl	Salmonella enterica subsp. enterica serovar Enteritidis OLF-SE1-1019-1	Prokaryotes;Bacteria;Gammaproteobacteria - Enterobacteria;Salmonella
senj	Salmonella enterica subsp. enterica serovar Javiana	Prokaryotes;Bacteria;Gammaproteobacteria - Enterobacteria;Salmonella
seec	Salmonella enterica subsp. enterica serovar Cubana	Prokaryotes;Bacteria;Gammaproteobacteria - Enterobacteria;Salmonella
seeb	Salmonella enterica subsp. enterica serovar Bareilly	Prokaryotes;Bacteria;Gammaproteobacteria - Enterobacteria;Salmonella
seep	Salmonella enterica subsp. enterica serovar Pullorum	Prokaryotes;Bacteria;Gammaproteobacteria - Enterobacteria;Salmonella
senb	Salmonella enterica subsp. enterica serovar Bovismorbificans	Prokaryotes;Bacteria;Gammaproteobacteria - Enterobacteria;Salmonella
sene	Salmonella enterica subsp. enterica serovar Thompson	Prokaryotes;Bacteria;Gammaproteobacteria - Enterobacteria;Salmonella
senc	Salmonella enterica subsp. enterica serovar Tennessee	Prokaryotes;Bacteria;Gammaproteobacteria - Enterobacteria;Salmonella
ses	Salmonella enterica subsp. arizonae	Prokaryotes;Bacteria;Gammaproteobacteria - Enterobacteria;Salmonella
sbg	Salmonella bongori NCTC 12419	Prokaryotes;Bacteria;Gammaproteobacteria - Enterobacteria;Salmonella
sbz	Salmonella bongori N268-08	Prokaryotes;Bacteria;Gammaproteobacteria - Enterobacteria;Salmonella
sbv	Salmonella bongori serovar 48:z41:--	Prokaryotes;Bacteria;Gammaproteobacteria - Enterobacteria;Salmonella
sfl	Shigella flexneri 301 (serotype 2a)	Prokaryotes;Bacteria;Gammaproteobacteria - Enterobacteria;Shigella
sfx	Shigella flexneri 2457T (serotype 2a)	Prokaryotes;Bacteria;Gammaproteobacteria - Enterobacteria;Shigella
sfv	Shigella flexneri 8401 (serotype 5b)	Prokaryotes;Bacteria;Gammaproteobacteria - Enterobacteria;Shigella
sfe	Shigella flexneri 2002017 (serotype Fxv)	Prokaryotes;Bacteria;Gammaproteobacteria - Enterobacteria;Shigella
sfn	Shigella flexneri 2003036	Prokaryotes;Bacteria;Gammaproteobacteria - Enterobacteria;Shigella
sfs	Shigella flexneri Shi06HN006 (serotype Yv)	Prokaryotes;Bacteria;Gammaproteobacteria - Enterobacteria;Shigella
sft	Shigella flexneri NCTC1 (serotype 2a)	Prokaryotes;Bacteria;Gammaproteobacteria - Enterobacteria;Shigella
ssn	Shigella sonnei Ss046	Prokaryotes;Bacteria;Gammaproteobacteria - Enterobacteria;Shigella
sbo	Shigella boydii Sb227 (serotype 4)	Prokaryotes;Bacteria;Gammaproteobacteria - Enterobacteria;Shigella
sbc	Shigella boydii CDC 3083-94 (serotype 18)	Prokaryotes;Bacteria;Gammaproteobacteria - Enterobacteria;Shigella
sdy	Shigella dysenteriae Sd197	Prokaryotes;Bacteria;Gammaproteobacteria - Enterobacteria;Shigella
sdz	Shigella dysenteriae 1617 (serotype 1)	Prokaryotes;Bacteria;Gammaproteobacteria - Enterobacteria;Shigella
shq	Shigella sp. PAMC 28760	Prokaryotes;Bacteria;Gammaproteobacteria - Enterobacteria;Shigella
ent	Enterobacter sp. 638	Prokaryotes;Bacteria;Gammaproteobacteria - Enterobacteria;Enterobacter
enc	Enterobacter cloacae subsp. cloacae ATCC 13047	Prokaryotes;Bacteria;Gammaproteobacteria - Enterobacteria;Enterobacter
eno	Enterobacter cloacae subsp. cloacae ENHKU01	Prokaryotes;Bacteria;Gammaproteobacteria - Enterobacteria;Enterobacter
eclo	Enterobacter cloacae subsp. cloacae NCTC 9394	Prokaryotes;Bacteria;Gammaproteobacteria - Enterobacteria;Enterobacter
enl	Enterobacter cloacae subsp. dissolvens SDM	Prokaryotes;Bacteria;Gammaproteobacteria - Enterobacteria;Enterobacter
eclg	Enterobacter cloacae GGT036	Prokaryotes;Bacteria;Gammaproteobacteria - Enterobacteria;Enterobacter
ecle	Enterobacter cloacae ECNIH2	Prokaryotes;Bacteria;Gammaproteobacteria - Enterobacteria;Enterobacter
ecln	Enterobacter cloacae ECNIH4	Prokaryotes;Bacteria;Gammaproteobacteria - Enterobacteria;Enterobacter
ecli	Enterobacter cloacae ECNIH5	Prokaryotes;Bacteria;Gammaproteobacteria - Enterobacteria;Enterobacter
eclx	Enterobacter hormaechei subsp. xiangfangensis	Prokaryotes;Bacteria;Gammaproteobacteria - Enterobacteria;Enterobacter
ecly	Enterobacter hormaechei subsp. steigerwaltii	Prokaryotes;Bacteria;Gammaproteobacteria - Enterobacteria;Enterobacter
eclz	Enterobacter hormaechei subsp. hormaechei	Prokaryotes;Bacteria;Gammaproteobacteria - Enterobacteria;Enterobacter
ehm	Enterobacter hormaechei CAV1176	Prokaryotes;Bacteria;Gammaproteobacteria - Enterobacteria;Enterobacter
exf	Enterobacter hormaechei subsp. xiangfangensis	Prokaryotes;Bacteria;Gammaproteobacteria - Enterobacteria;Enterobacter
ecla	Enterobacter hormaechei subsp. hoffmannii ECNIH3	Prokaryotes;Bacteria;Gammaproteobacteria - Enterobacteria;Enterobacter
eclc	Enterobacter hormaechei subsp. hoffmannii ECR091	Prokaryotes;Bacteria;Gammaproteobacteria - Enterobacteria;Enterobacter
eau	Enterobacter asburiae L1	Prokaryotes;Bacteria;Gammaproteobacteria - Enterobacteria;Enterobacter
ekb	Enterobacter kobei	Prokaryotes;Bacteria;Gammaproteobacteria - Enterobacteria;Enterobacter
eec	Enterobacter ludwigii EcWSU1	Prokaryotes;Bacteria;Gammaproteobacteria - Enterobacteria;Enterobacter
elg	Enterobacter ludwigii EN-119	Prokaryotes;Bacteria;Gammaproteobacteria - Enterobacteria;Enterobacter
ecan	Enterobacter cancerogenus	Prokaryotes;Bacteria;Gammaproteobacteria - Enterobacteria;Enterobacter
ern	Enterobacter roggenkampii	Prokaryotes;Bacteria;Gammaproteobacteria - Enterobacteria;Enterobacter
ecls	Enterobacter cloacae complex sp. 35734	Prokaryotes;Bacteria;Gammaproteobacteria - Enterobacteria;Enterobacter
eas	Enterobacter soli	Prokaryotes;Bacteria;Gammaproteobacteria - Enterobacteria;Enterobacter
enr	Enterobacter sp. R4-368	Prokaryotes;Bacteria;Gammaproteobacteria - Enterobacteria;Enterobacter
enx	Enterobacter sp. E20	Prokaryotes;Bacteria;Gammaproteobacteria - Enterobacteria;Enterobacter
enf	Enterobacter sp. FY-07	Prokaryotes;Bacteria;Gammaproteobacteria - Enterobacteria;Enterobacter
esa	Cronobacter sakazakii ATCC BAA-894	Prokaryotes;Bacteria;Gammaproteobacteria - Enterobacteria;Cronobacter
csk	Cronobacter sakazakii ES15	Prokaryotes;Bacteria;Gammaproteobacteria - Enterobacteria;Cronobacter
csz	Cronobacter sakazakii Sp291	Prokaryotes;Bacteria;Gammaproteobacteria - Enterobacteria;Cronobacter
csj	Cronobacter sakazakii ATCC 29544	Prokaryotes;Bacteria;Gammaproteobacteria - Enterobacteria;Cronobacter
ccon	Cronobacter condimenti	Prokaryotes;Bacteria;Gammaproteobacteria - Enterobacteria;Cronobacter
cdm	Cronobacter dublinensis	Prokaryotes;Bacteria;Gammaproteobacteria - Enterobacteria;Cronobacter
csi	Cronobacter malonaticus CMCC45402	Prokaryotes;Bacteria;Gammaproteobacteria - Enterobacteria;Cronobacter
cmj	Cronobacter malonaticus LMG 23826	Prokaryotes;Bacteria;Gammaproteobacteria - Enterobacteria;Cronobacter
cui	Cronobacter universalis	Prokaryotes;Bacteria;Gammaproteobacteria - Enterobacteria;Cronobacter
cmw	Cronobacter muytjensii	Prokaryotes;Bacteria;Gammaproteobacteria - Enterobacteria;Cronobacter
ctu	Cronobacter turicensis	Prokaryotes;Bacteria;Gammaproteobacteria - Enterobacteria;Cronobacter
kpn	Klebsiella pneumoniae subsp. pneumoniae MGH 78578 (serotype K52)	Prokaryotes;Bacteria;Gammaproteobacteria - Enterobacteria;Klebsiella
kpu	Klebsiella pneumoniae subsp. pneumoniae NTUH-K2044 (serotype K1)	Prokaryotes;Bacteria;Gammaproteobacteria - Enterobacteria;Klebsiella
kpm	Klebsiella pneumoniae subsp. pneumoniae HS11286	Prokaryotes;Bacteria;Gammaproteobacteria - Enterobacteria;Klebsiella
kpp	Klebsiella pneumoniae subsp. pneumoniae 1084 (serotype K1)	Prokaryotes;Bacteria;Gammaproteobacteria - Enterobacteria;Klebsiella
kph	Klebsiella pneumoniae subsp. pneumoniae KPNIH24	Prokaryotes;Bacteria;Gammaproteobacteria - Enterobacteria;Klebsiella
kpz	Klebsiella pneumoniae subsp. pneumoniae KPNIH27	Prokaryotes;Bacteria;Gammaproteobacteria - Enterobacteria;Klebsiella
kpv	Klebsiella pneumoniae subsp. pneumoniae KPNIH29	Prokaryotes;Bacteria;Gammaproteobacteria - Enterobacteria;Klebsiella
kpw	Klebsiella pneumoniae subsp. pneumoniae KPNIH30	Prokaryotes;Bacteria;Gammaproteobacteria - Enterobacteria;Klebsiella
kpy	Klebsiella pneumoniae subsp. pneumoniae KPNIH31	Prokaryotes;Bacteria;Gammaproteobacteria - Enterobacteria;Klebsiella
kpg	Klebsiella pneumoniae subsp. pneumoniae KPNIH32	Prokaryotes;Bacteria;Gammaproteobacteria - Enterobacteria;Klebsiella
kpc	Klebsiella pneumoniae subsp. pneumoniae KPNIH10	Prokaryotes;Bacteria;Gammaproteobacteria - Enterobacteria;Klebsiella
kpq	Klebsiella pneumoniae subsp. pneumoniae KPR0928	Prokaryotes;Bacteria;Gammaproteobacteria - Enterobacteria;Klebsiella
kpt	Klebsiella pneumoniae subsp. pneumoniae ATCC 43816 KPPR1	Prokaryotes;Bacteria;Gammaproteobacteria - Enterobacteria;Klebsiella
kpe	Klebsiella pneumoniae 342	Prokaryotes;Bacteria;Gammaproteobacteria - Enterobacteria;Klebsiella
kpo	Klebsiella pneumoniae KCTC 2242	Prokaryotes;Bacteria;Gammaproteobacteria - Enterobacteria;Klebsiella
kpr	Klebsiella pneumoniae subsp. rhinoscleromatis SB3432	Prokaryotes;Bacteria;Gammaproteobacteria - Enterobacteria;Klebsiella
kpj	Klebsiella pneumoniae JM45	Prokaryotes;Bacteria;Gammaproteobacteria - Enterobacteria;Klebsiella
kpi	Klebsiella pneumoniae CG43	Prokaryotes;Bacteria;Gammaproteobacteria - Enterobacteria;Klebsiella
kpa	Klebsiella pneumoniae 30660/NJST258_1	Prokaryotes;Bacteria;Gammaproteobacteria - Enterobacteria;Klebsiella
kps	Klebsiella pneumoniae 30684/NJST258_2	Prokaryotes;Bacteria;Gammaproteobacteria - Enterobacteria;Klebsiella
kpx	Klebsiella pneumoniae PMK1	Prokaryotes;Bacteria;Gammaproteobacteria - Enterobacteria;Klebsiella
kpb	Klebsiella pneumoniae blaNDM-1	Prokaryotes;Bacteria;Gammaproteobacteria - Enterobacteria;Klebsiella
kpne	Klebsiella pneumoniae 32192	Prokaryotes;Bacteria;Gammaproteobacteria - Enterobacteria;Klebsiella
kpnu	Klebsiella pneumoniae 34618	Prokaryotes;Bacteria;Gammaproteobacteria - Enterobacteria;Klebsiella
kpnk	Klebsiella pneumoniae Kp52.145	Prokaryotes;Bacteria;Gammaproteobacteria - Enterobacteria;Klebsiella
kva	Klebsiella variicola At-22	Prokaryotes;Bacteria;Gammaproteobacteria - Enterobacteria;Klebsiella
kpk	Klebsiella variicola KP5-1	Prokaryotes;Bacteria;Gammaproteobacteria - Enterobacteria;Klebsiella
kvd	Klebsiella variicola DX120E	Prokaryotes;Bacteria;Gammaproteobacteria - Enterobacteria;Klebsiella
kvq	Klebsiella variicola DSM 15968	Prokaryotes;Bacteria;Gammaproteobacteria - Enterobacteria;Klebsiella
kox	Klebsiella michiganensis KCTC 1686	Prokaryotes;Bacteria;Gammaproteobacteria - Enterobacteria;Klebsiella
koe	Klebsiella michiganensis E718	Prokaryotes;Bacteria;Gammaproteobacteria - Enterobacteria;Klebsiella
koy	Klebsiella michiganensis HKOPL1	Prokaryotes;Bacteria;Gammaproteobacteria - Enterobacteria;Klebsiella
kom	Klebsiella michiganensis M1	Prokaryotes;Bacteria;Gammaproteobacteria - Enterobacteria;Klebsiella
kmi	Klebsiella michiganensis RC10	Prokaryotes;Bacteria;Gammaproteobacteria - Enterobacteria;Klebsiella
kok	Klebsiella oxytoca KONIH1	Prokaryotes;Bacteria;Gammaproteobacteria - Enterobacteria;Klebsiella
koc	Klebsiella oxytoca CAV1374	Prokaryotes;Bacteria;Gammaproteobacteria - Enterobacteria;Klebsiella
kqu	Klebsiella quasipneumoniae	Prokaryotes;Bacteria;Gammaproteobacteria - Enterobacteria;Klebsiella
eae	Klebsiella aerogenes KCTC 2190	Prokaryotes;Bacteria;Gammaproteobacteria - Enterobacteria;Klebsiella
ear	Klebsiella aerogenes EA1509E	Prokaryotes;Bacteria;Gammaproteobacteria - Enterobacteria;Klebsiella
kqv	Klebsiella quasivariicola	Prokaryotes;Bacteria;Gammaproteobacteria - Enterobacteria;Klebsiella
kll	Klebsiella sp. LTGPAF-6F	Prokaryotes;Bacteria;Gammaproteobacteria - Enterobacteria;Klebsiella
klw	Klebsiella sp. WCHKl090001	Prokaryotes;Bacteria;Gammaproteobacteria - Enterobacteria;Klebsiella
cko	Citrobacter koseri	Prokaryotes;Bacteria;Gammaproteobacteria - Enterobacteria;Citrobacter
cro	Citrobacter rodentium	Prokaryotes;Bacteria;Gammaproteobacteria - Enterobacteria;Citrobacter
cfd	Citrobacter freundii	Prokaryotes;Bacteria;Gammaproteobacteria - Enterobacteria;Citrobacter
cbra	Citrobacter braakii	Prokaryotes;Bacteria;Gammaproteobacteria - Enterobacteria;Citrobacter
cwe	Citrobacter werkmanii	Prokaryotes;Bacteria;Gammaproteobacteria - Enterobacteria;Citrobacter
cyo	Citrobacter youngae	Prokaryotes;Bacteria;Gammaproteobacteria - Enterobacteria;Citrobacter
cama	Citrobacter amalonaticus Y19	Prokaryotes;Bacteria;Gammaproteobacteria - Enterobacteria;Citrobacter
caf	Citrobacter amalonaticus FDAARGOS_165	Prokaryotes;Bacteria;Gammaproteobacteria - Enterobacteria;Citrobacter
cif	Citrobacter sp. FDAARGOS_156	Prokaryotes;Bacteria;Gammaproteobacteria - Enterobacteria;Citrobacter
cfar	Citrobacter farmeri	Prokaryotes;Bacteria;Gammaproteobacteria - Enterobacteria;Citrobacter
cir	Citrobacter sp. CFNIH10	Prokaryotes;Bacteria;Gammaproteobacteria - Enterobacteria;Citrobacter
cie	Citrobacter sp. CRE-46	Prokaryotes;Bacteria;Gammaproteobacteria - Enterobacteria;Citrobacter
cpar	Citrobacter pasteurii	Prokaryotes;Bacteria;Gammaproteobacteria - Enterobacteria;Citrobacter
gqu	Gibbsiella quercinecans	Prokaryotes;Bacteria;Gammaproteobacteria - Enterobacteria;Gibbsiella
bfl	Candidatus Blochmannia floridanus (Camponotus floridanus)	Prokaryotes;Bacteria;Gammaproteobacteria - Enterobacteria;Blochmannia
bpn	Candidatus Blochmannia pennsylvanicus (Camponotus pennsylvanicus)	Prokaryotes;Bacteria;Gammaproteobacteria - Enterobacteria;Blochmannia
bva	Candidatus Blochmannia vafer (Camponotus vafer)	Prokaryotes;Bacteria;Gammaproteobacteria - Enterobacteria;Blochmannia
bchr	Candidatus Blochmannia chromaiodes (Camponotus chromaiodes)	Prokaryotes;Bacteria;Gammaproteobacteria - Enterobacteria;Blochmannia
ben	Blochmannia endosymbiont of Camponotus (Colobopsis) obliquus 757	Prokaryotes;Bacteria;Gammaproteobacteria - Enterobacteria;Blochmannia
bed	Blochmannia endosymbiont of Polyrhachis (Hedomyrma) turneri 675	Prokaryotes;Bacteria;Gammaproteobacteria - Enterobacteria;Blochmannia
hde	Candidatus Hamiltonella defensa (Acyrthosiphon pisum)	Prokaryotes;Bacteria;Gammaproteobacteria - Enterobacteria;Hamiltonella
sect	Secondary endosymbiont of Ctenarytaina eucalypti	Prokaryotes;Bacteria;Gammaproteobacteria - Enterobacteria;Unclassified aphid symbionts
sehc	Secondary endosymbiont of Heteropsylla cubana	Prokaryotes;Bacteria;Gammaproteobacteria - Enterobacteria;Unclassified aphid symbionts
senm	Secondary endosymbiont of Trabutina mannipara	Prokaryotes;Bacteria;Gammaproteobacteria - Enterobacteria;Unclassified mealybug symbionts
rip	Candidatus Riesia pediculicola	Prokaryotes;Bacteria;Gammaproteobacteria - Enterobacteria;Riesia
rig	Candidatus Riesia sp. GBBU	Prokaryotes;Bacteria;Gammaproteobacteria - Enterobacteria;Riesia
men	Candidatus Moranella endobia PCIT	Prokaryotes;Bacteria;Gammaproteobacteria - Enterobacteria;Moranella
meo	Candidatus Moranella endobia PCVAL	Prokaryotes;Bacteria;Gammaproteobacteria - Enterobacteria;Moranella
ebt	Shimwellia blattae	Prokaryotes;Bacteria;Gammaproteobacteria - Enterobacteria;Shimwellia
ror	Raoultella ornithinolytica B6	Prokaryotes;Bacteria;Gammaproteobacteria - Enterobacteria;Raoultella
ron	Raoultella ornithinolytica S12	Prokaryotes;Bacteria;Gammaproteobacteria - Enterobacteria;Raoultella
rpln	Raoultella planticola	Prokaryotes;Bacteria;Gammaproteobacteria - Enterobacteria;Raoultella
rao	Raoultella sp. X13	Prokaryotes;Bacteria;Gammaproteobacteria - Enterobacteria;Raoultella
cnt	Cedecea neteri SSMD04	Prokaryotes;Bacteria;Gammaproteobacteria - Enterobacteria;Cedecea
cem	Cedecea neteri M006	Prokaryotes;Bacteria;Gammaproteobacteria - Enterobacteria;Cedecea
cen	Cedecea neteri ND14a	Prokaryotes;Bacteria;Gammaproteobacteria - Enterobacteria;Cedecea
clap	Cedecea lapagei	Prokaryotes;Bacteria;Gammaproteobacteria - Enterobacteria;Cedecea
pge	Pluralibacter gergoviae	Prokaryotes;Bacteria;Gammaproteobacteria - Enterobacteria;Pluralibacter
esc	Enterobacter lignolyticus SCF1	Prokaryotes;Bacteria;Gammaproteobacteria - Enterobacteria;Pluralibacter
kle	Enterobacter lignolyticus G5	Prokaryotes;Bacteria;Gammaproteobacteria - Enterobacteria;Pluralibacter
ksa	Kosakonia sacchari	Prokaryotes;Bacteria;Gammaproteobacteria - Enterobacteria;Kosakonia
kor	Kosakonia oryzae	Prokaryotes;Bacteria;Gammaproteobacteria - Enterobacteria;Kosakonia
krd	Kosakonia radicincitans	Prokaryotes;Bacteria;Gammaproteobacteria - Enterobacteria;Kosakonia
kco	Kosakonia cowanii	Prokaryotes;Bacteria;Gammaproteobacteria - Enterobacteria;Kosakonia
kot	Kosakonia sp. CCTCC M2018092	Prokaryotes;Bacteria;Gammaproteobacteria - Enterobacteria;Kosakonia
kgo	Kluyvera georgiana	Prokaryotes;Bacteria;Gammaproteobacteria - Enterobacteria;Kluyvera
icp	Candidatus Ishikawaella capsulata	Prokaryotes;Bacteria;Gammaproteobacteria - Enterobacteria;Ishikawaella
lax	Leclercia adecarboxylata	Prokaryotes;Bacteria;Gammaproteobacteria - Enterobacteria;Leclercia
lei	Leclercia sp. LSNIH1	Prokaryotes;Bacteria;Gammaproteobacteria - Enterobacteria;Leclercia
leh	Leclercia sp. LSNIH3	Prokaryotes;Bacteria;Gammaproteobacteria - Enterobacteria;Leclercia
laz	Lelliottia amnigena	Prokaryotes;Bacteria;Gammaproteobacteria - Enterobacteria;Lelliottia
lef	Lelliottia jeotgali	Prokaryotes;Bacteria;Gammaproteobacteria - Enterobacteria;Lelliottia
lni	Lelliottia nimipressuralis	Prokaryotes;Bacteria;Gammaproteobacteria - Enterobacteria;Lelliottia
lew	Lelliottia sp. WB101	Prokaryotes;Bacteria;Gammaproteobacteria - Enterobacteria;Lelliottia
lpv	Limnobaculum parvum	Prokaryotes;Bacteria;Gammaproteobacteria - Enterobacteria;Limnobaculum
buf	Buttiauxella sp. 3AFRM03	Prokaryotes;Bacteria;Gammaproteobacteria - Enterobacteria;Buttiauxella
sbw	Candidatus Tachikawaea gelatinosa	Prokaryotes;Bacteria;Gammaproteobacteria - Enterobacteria;Tachikawaea
den	Candidatus Doolittlea endobia	Prokaryotes;Bacteria;Gammaproteobacteria - Enterobacteria;Doolittlea
hed	Candidatus Hoaglandella endobia	Prokaryotes;Bacteria;Gammaproteobacteria - Enterobacteria;Hoaglandella
ged	Candidatus Gullanella endobia	Prokaryotes;Bacteria;Gammaproteobacteria - Enterobacteria;Gullanella
cmik	Candidatus Mikella endobia	Prokaryotes;Bacteria;Gammaproteobacteria - Enterobacteria;Mikella
ppet	Candidatus Purcelliella pentastirinorum	Prokaryotes;Bacteria;Gammaproteobacteria - Enterobacteria;Purcelliella
mety	Metakosakonia sp. MRY16-398	Prokaryotes;Bacteria;Gammaproteobacteria - Enterobacteria;Metakosakonia
ahn	Atlantibacter hermannii	Prokaryotes;Bacteria;Gammaproteobacteria - Enterobacteria;Atlantibacter
izh	Izhakiella sp. KSNA2	Prokaryotes;Bacteria;Gammaproteobacteria - Enterobacteria;Izhakiella
ebf	Enterobacteriaceae bacterium FGI 57	Prokaryotes;Bacteria;Gammaproteobacteria - Enterobacteria;Unclassified Enterobacteria
ebc	Enterobacteriaceae bacterium ENNIH2	Prokaryotes;Bacteria;Gammaproteobacteria - Enterobacteria;Unclassified Enterobacteria
ebu	Enterobacteriaceae bacterium S05	Prokaryotes;Bacteria;Gammaproteobacteria - Enterobacteria;Unclassified Enterobacteria
psts	Plautia stali symbiont	Prokaryotes;Bacteria;Gammaproteobacteria - Enterobacteria;Unclassified Enterobacteria
ype	Yersinia pestis CO92 (biovar Orientalis)	Prokaryotes;Bacteria;Gammaproteobacteria - Enterobacteria;Yersinia
ypk	Yersinia pestis KIM10+ (biovar Mediaevalis)	Prokaryotes;Bacteria;Gammaproteobacteria - Enterobacteria;Yersinia
yph	Yersinia pestis Harbin 35 (biovar Medievalis)	Prokaryotes;Bacteria;Gammaproteobacteria - Enterobacteria;Yersinia
ypa	Yersinia pestis Antiqua (biovar Antiqua)	Prokaryotes;Bacteria;Gammaproteobacteria - Enterobacteria;Yersinia
ypn	Yersinia pestis Nepal516 (biovar Antiqua)	Prokaryotes;Bacteria;Gammaproteobacteria - Enterobacteria;Yersinia
ypm	Yersinia pestis 91001 (biovar Microtus)	Prokaryotes;Bacteria;Gammaproteobacteria - Enterobacteria;Yersinia
ypp	Yersinia pestis Pestoides F (biovar Antiqua)	Prokaryotes;Bacteria;Gammaproteobacteria - Enterobacteria;Yersinia
ypg	Yersinia pestis Angola	Prokaryotes;Bacteria;Gammaproteobacteria - Enterobacteria;Yersinia
ypz	Yersinia pestis Z176003	Prokaryotes;Bacteria;Gammaproteobacteria - Enterobacteria;Yersinia
ypt	Yersinia pestis A1122	Prokaryotes;Bacteria;Gammaproteobacteria - Enterobacteria;Yersinia
ypd	Yersinia pestis D106004	Prokaryotes;Bacteria;Gammaproteobacteria - Enterobacteria;Yersinia
ypx	Yersinia pestis D182038	Prokaryotes;Bacteria;Gammaproteobacteria - Enterobacteria;Yersinia
ypw	Yersinia pestis PBM19	Prokaryotes;Bacteria;Gammaproteobacteria - Enterobacteria;Yersinia
ypj	Yersinia pestis Harbin35	Prokaryotes;Bacteria;Gammaproteobacteria - Enterobacteria;Yersinia
ypv	Yersinia pestis Shasta	Prokaryotes;Bacteria;Gammaproteobacteria - Enterobacteria;Yersinia
ypl	Yersinia pestis El Dorado	Prokaryotes;Bacteria;Gammaproteobacteria - Enterobacteria;Yersinia
yps	Yersinia pseudotuberculosis IP 32953 (serotype I)	Prokaryotes;Bacteria;Gammaproteobacteria - Enterobacteria;Yersinia
ypo	Yersinia pseudotuberculosis IP 32953 (serotype 1)	Prokaryotes;Bacteria;Gammaproteobacteria - Enterobacteria;Yersinia
ypi	Yersinia pseudotuberculosis IP 31758 (serotype O:1b)	Prokaryotes;Bacteria;Gammaproteobacteria - Enterobacteria;Yersinia
ypy	Yersinia pseudotuberculosis YPIII (serotype O:3)	Prokaryotes;Bacteria;Gammaproteobacteria - Enterobacteria;Yersinia
ypb	Yersinia pseudotuberculosis PB1/+ (serotype 1B)	Prokaryotes;Bacteria;Gammaproteobacteria - Enterobacteria;Yersinia
ypq	Yersinia pseudotuberculosis ATCC 6904	Prokaryotes;Bacteria;Gammaproteobacteria - Enterobacteria;Yersinia
ypu	Yersinia pseudotuberculosis MD67	Prokaryotes;Bacteria;Gammaproteobacteria - Enterobacteria;Yersinia
ypr	Yersinia pseudotuberculosis EP2/+	Prokaryotes;Bacteria;Gammaproteobacteria - Enterobacteria;Yersinia
ypc	Yersinia pseudotuberculosis 1	Prokaryotes;Bacteria;Gammaproteobacteria - Enterobacteria;Yersinia
ypf	Yersinia pseudotuberculosis PA3606	Prokaryotes;Bacteria;Gammaproteobacteria - Enterobacteria;Yersinia
yen	Yersinia enterocolitica subsp. enterocolitica 8081 (serotype 0:8)	Prokaryotes;Bacteria;Gammaproteobacteria - Enterobacteria;Yersinia
yep	Yersinia enterocolitica subsp. palearctica 105.5R(r) (serotype:O:9)	Prokaryotes;Bacteria;Gammaproteobacteria - Enterobacteria;Yersinia
yey	Yersinia enterocolitica subsp. palearctica Y11 (serotype:0:3)	Prokaryotes;Bacteria;Gammaproteobacteria - Enterobacteria;Yersinia
yel	Yersinia enterocolitica LC20	Prokaryotes;Bacteria;Gammaproteobacteria - Enterobacteria;Yersinia
yew	Yersinia enterocolitica WA	Prokaryotes;Bacteria;Gammaproteobacteria - Enterobacteria;Yersinia
yet	Yersinia enterocolitica 2516-87	Prokaryotes;Bacteria;Gammaproteobacteria - Enterobacteria;Yersinia
yef	Yersinia enterocolitica FORC_002	Prokaryotes;Bacteria;Gammaproteobacteria - Enterobacteria;Yersinia
yee	Yersinia enterocolitica (type O:5) YE53/03	Prokaryotes;Bacteria;Gammaproteobacteria - Enterobacteria;Yersinia
ysi	Yersinia similis	Prokaryotes;Bacteria;Gammaproteobacteria - Enterobacteria;Yersinia
yal	Yersinia aldovae	Prokaryotes;Bacteria;Gammaproteobacteria - Enterobacteria;Yersinia
yfr	Yersinia frederiksenii	Prokaryotes;Bacteria;Gammaproteobacteria - Enterobacteria;Yersinia
yin	Yersinia intermedia	Prokaryotes;Bacteria;Gammaproteobacteria - Enterobacteria;Yersinia
ykr	Yersinia kristensenii	Prokaryotes;Bacteria;Gammaproteobacteria - Enterobacteria;Yersinia
yro	Yersinia rohdei	Prokaryotes;Bacteria;Gammaproteobacteria - Enterobacteria;Yersinia
yru	Yersinia ruckeri YRB	Prokaryotes;Bacteria;Gammaproteobacteria - Enterobacteria;Yersinia
yrb	Yersinia ruckeri Big Creek 74 (serotype O2)	Prokaryotes;Bacteria;Gammaproteobacteria - Enterobacteria;Yersinia
yak	Yersinia aleksiciae	Prokaryotes;Bacteria;Gammaproteobacteria - Enterobacteria;Yersinia
yma	Yersinia massiliensis	Prokaryotes;Bacteria;Gammaproteobacteria - Enterobacteria;Yersinia
yhi	Yersinia hibernica	Prokaryotes;Bacteria;Gammaproteobacteria - Enterobacteria;Yersinia
spe	Serratia proteamaculans	Prokaryotes;Bacteria;Gammaproteobacteria - Enterobacteria;Serratia
srr	Serratia plymuthica AS9	Prokaryotes;Bacteria;Gammaproteobacteria - Enterobacteria;Serratia
srl	Serratia plymuthica 4Rx13	Prokaryotes;Bacteria;Gammaproteobacteria - Enterobacteria;Serratia
sry	Serratia plymuthica S13	Prokaryotes;Bacteria;Gammaproteobacteria - Enterobacteria;Serratia
sply	Serratia plymuthica PRI-2C	Prokaryotes;Bacteria;Gammaproteobacteria - Enterobacteria;Serratia
srs	Serratia sp. AS12	Prokaryotes;Bacteria;Gammaproteobacteria - Enterobacteria;Serratia
sra	Serratia sp. AS13	Prokaryotes;Bacteria;Gammaproteobacteria - Enterobacteria;Serratia
ssz	Serratia symbiotica	Prokaryotes;Bacteria;Gammaproteobacteria - Enterobacteria;Serratia
smaf	Serratia sp. FGI94	Prokaryotes;Bacteria;Gammaproteobacteria - Enterobacteria;Serratia
smw	Serratia marcescens WW4	Prokaryotes;Bacteria;Gammaproteobacteria - Enterobacteria;Serratia
smar	Serratia marcescens SM39	Prokaryotes;Bacteria;Gammaproteobacteria - Enterobacteria;Serratia
smac	Serratia marcescens subsp. marcescens Db11	Prokaryotes;Bacteria;Gammaproteobacteria - Enterobacteria;Serratia
slq	Serratia liquefaciens	Prokaryotes;Bacteria;Gammaproteobacteria - Enterobacteria;Serratia
serf	Serratia sp. FS14	Prokaryotes;Bacteria;Gammaproteobacteria - Enterobacteria;Serratia
sers	Serratia sp. SCBI	Prokaryotes;Bacteria;Gammaproteobacteria - Enterobacteria;Serratia
sfw	Serratia fonticola DSM 4576	Prokaryotes;Bacteria;Gammaproteobacteria - Enterobacteria;Serratia
sfg	Serratia fonticola GS2	Prokaryotes;Bacteria;Gammaproteobacteria - Enterobacteria;Serratia
srz	Serratia rubidaea	Prokaryotes;Bacteria;Gammaproteobacteria - Enterobacteria;Serratia
sera	Serratia sp. ATCC 39006	Prokaryotes;Bacteria;Gammaproteobacteria - Enterobacteria;Serratia
serq	Serratia sp. ATCC 39006	Prokaryotes;Bacteria;Gammaproteobacteria - Enterobacteria;Serratia
serm	Serratia sp. MYb239	Prokaryotes;Bacteria;Gammaproteobacteria - Enterobacteria;Serratia
squ	Serratia quinivorans	Prokaryotes;Bacteria;Gammaproteobacteria - Enterobacteria;Serratia
sfo	Chania multitudinisentens	Prokaryotes;Bacteria;Gammaproteobacteria - Enterobacteria;Chania
rah	Rahnella sp. Y9602	Prokaryotes;Bacteria;Gammaproteobacteria - Enterobacteria;Rahnella
raq	Rahnella aquatilis CIP 78.65 = ATCC 33071	Prokaryotes;Bacteria;Gammaproteobacteria - Enterobacteria;Rahnella
raa	Rahnella aquatilis HX2	Prokaryotes;Bacteria;Gammaproteobacteria - Enterobacteria;Rahnella
rox	Rahnella sp. ERMR1:05	Prokaryotes;Bacteria;Gammaproteobacteria - Enterobacteria;Rahnella
eca	Pectobacterium atrosepticum SCRI1043	Prokaryotes;Bacteria;Gammaproteobacteria - Enterobacteria;Pectobacterium
patr	Pectobacterium atrosepticum JG10-08	Prokaryotes;Bacteria;Gammaproteobacteria - Enterobacteria;Pectobacterium
pato	Pectobacterium atrosepticum 21A	Prokaryotes;Bacteria;Gammaproteobacteria - Enterobacteria;Pectobacterium
pct	Pectobacterium carotovorum subsp. carotovorum PC1	Prokaryotes;Bacteria;Gammaproteobacteria - Enterobacteria;Pectobacterium
pcc	Pectobacterium carotovorum subsp. carotovorum PCC21	Prokaryotes;Bacteria;Gammaproteobacteria - Enterobacteria;Pectobacterium
pcv	Pectobacterium carotovorum subsp. odoriferum	Prokaryotes;Bacteria;Gammaproteobacteria - Enterobacteria;Pectobacterium
pwa	Pectobacterium parmentieri WPP163	Prokaryotes;Bacteria;Gammaproteobacteria - Enterobacteria;Pectobacterium
ppar	Pectobacterium parmentieri RNS08.42.1A	Prokaryotes;Bacteria;Gammaproteobacteria - Enterobacteria;Pectobacterium
pec	Pectobacterium parmentieri SCC3193	Prokaryotes;Bacteria;Gammaproteobacteria - Enterobacteria;Pectobacterium
pws	Pectobacterium wasabiae	Prokaryotes;Bacteria;Gammaproteobacteria - Enterobacteria;Pectobacterium
ppoa	Pectobacterium polaris	Prokaryotes;Bacteria;Gammaproteobacteria - Enterobacteria;Pectobacterium
sgl	Sodalis glossinidius (Glossina spp.)	Prokaryotes;Bacteria;Gammaproteobacteria - Enterobacteria;Sodalis
sod	Sodalis praecaptivus	Prokaryotes;Bacteria;Gammaproteobacteria - Enterobacteria;Sodalis
pes	Candidatus Sodalis pierantonius	Prokaryotes;Bacteria;Gammaproteobacteria - Enterobacteria;Sodalis
seny	Sodalis endosymbiont of Henestaris halophilus	Prokaryotes;Bacteria;Gammaproteobacteria - Enterobacteria;Sodalis
dda	Dickeya paradisiaca	Prokaryotes;Bacteria;Gammaproteobacteria - Enterobacteria;Dickeya
ddd	Dickeya dadantii 3937	Prokaryotes;Bacteria;Gammaproteobacteria - Enterobacteria;Dickeya
dze	Dickeya chrysanthemi	Prokaryotes;Bacteria;Gammaproteobacteria - Enterobacteria;Dickeya
ddc	Dickeya zeae Ech586	Prokaryotes;Bacteria;Gammaproteobacteria - Enterobacteria;Dickeya
dzc	Dickeya zeae EC1	Prokaryotes;Bacteria;Gammaproteobacteria - Enterobacteria;Dickeya
dso	Dickeya solani IPO 2222	Prokaryotes;Bacteria;Gammaproteobacteria - Enterobacteria;Dickeya
ced	Dickeya solani ND14b	Prokaryotes;Bacteria;Gammaproteobacteria - Enterobacteria;Dickeya
ddq	Dickeya dianthicola	Prokaryotes;Bacteria;Gammaproteobacteria - Enterobacteria;Dickeya
dfn	Dickeya fangzhongdai	Prokaryotes;Bacteria;Gammaproteobacteria - Enterobacteria;Dickeya
bgj	Brenneria goodwinii	Prokaryotes;Bacteria;Gammaproteobacteria - Enterobacteria;Brenneria
brb	Brenneria rubrifaciens	Prokaryotes;Bacteria;Gammaproteobacteria - Enterobacteria;Brenneria
lbq	Lonsdalea britannica	Prokaryotes;Bacteria;Gammaproteobacteria - Enterobacteria;Lonsdalea
eta	Erwinia tasmaniensis	Prokaryotes;Bacteria;Gammaproteobacteria - Enterobacteria;Erwinia
epy	Erwinia pyrifoliae Ep1/96	Prokaryotes;Bacteria;Gammaproteobacteria - Enterobacteria;Erwinia
epr	Erwinia pyrifoliae DSM 12163	Prokaryotes;Bacteria;Gammaproteobacteria - Enterobacteria;Erwinia
eam	Erwinia amylovora CFBP1430	Prokaryotes;Bacteria;Gammaproteobacteria - Enterobacteria;Erwinia
eay	Erwinia amylovora ATCC 49946	Prokaryotes;Bacteria;Gammaproteobacteria - Enterobacteria;Erwinia
ebi	Erwinia billingiae	Prokaryotes;Bacteria;Gammaproteobacteria - Enterobacteria;Erwinia
erj	Erwinia sp. Ejp617	Prokaryotes;Bacteria;Gammaproteobacteria - Enterobacteria;Erwinia
ege	Erwinia gerundensis	Prokaryotes;Bacteria;Gammaproteobacteria - Enterobacteria;Erwinia
epe	Erwinia persicina	Prokaryotes;Bacteria;Gammaproteobacteria - Enterobacteria;Erwinia
buc	Buchnera aphidicola APS (Acyrthosiphon pisum)	Prokaryotes;Bacteria;Gammaproteobacteria - Enterobacteria;Buchnera
bap	Buchnera aphidicola 5A (Acyrthosiphon pisum)	Prokaryotes;Bacteria;Gammaproteobacteria - Enterobacteria;Buchnera
bau	Buchnera aphidicola Tuc7 (Acyrthosiphon pisum)	Prokaryotes;Bacteria;Gammaproteobacteria - Enterobacteria;Buchnera
baw	Buchnera aphidicola JF98 (Acyrthosiphon pisum)	Prokaryotes;Bacteria;Gammaproteobacteria - Enterobacteria;Buchnera
bajc	Buchnera aphidicola JF99 (Acyrthosiphon pisum)	Prokaryotes;Bacteria;Gammaproteobacteria - Enterobacteria;Buchnera
bua	Buchnera aphidicola LL01 (Acyrthosiphon pisum)	Prokaryotes;Bacteria;Gammaproteobacteria - Enterobacteria;Buchnera
bup	Buchnera aphidicola TLW03 (Acyrthosiphon pisum)	Prokaryotes;Bacteria;Gammaproteobacteria - Enterobacteria;Buchnera
bak	Buchnera aphidicola Ak (Acyrthosiphon kondoi)	Prokaryotes;Bacteria;Gammaproteobacteria - Enterobacteria;Buchnera
buh	Buchnera aphidicola Ua (Uroleucon ambrosiae)	Prokaryotes;Bacteria;Gammaproteobacteria - Enterobacteria;Buchnera
bapf	Buchnera aphidicola F009 (Myzus persicae)	Prokaryotes;Bacteria;Gammaproteobacteria - Enterobacteria;Buchnera
bapg	Buchnera aphidicola G002 (Myzus persicae)	Prokaryotes;Bacteria;Gammaproteobacteria - Enterobacteria;Buchnera
bapu	Buchnera aphidicola USDA (Myzus persicae)	Prokaryotes;Bacteria;Gammaproteobacteria - Enterobacteria;Buchnera
bapw	Buchnera aphidicola W106 (Myzus persicae)	Prokaryotes;Bacteria;Gammaproteobacteria - Enterobacteria;Buchnera
bas	Buchnera aphidicola Sg (Schizaphis graminum)	Prokaryotes;Bacteria;Gammaproteobacteria - Enterobacteria;Buchnera
bab	Buchnera aphidicola Bp (Baizongia pistaciae)	Prokaryotes;Bacteria;Gammaproteobacteria - Enterobacteria;Buchnera
bcc	Buchnera aphidicola BCc	Prokaryotes;Bacteria;Gammaproteobacteria - Enterobacteria;Buchnera
baj	Buchnera aphidicola (Cinara tujafilina)	Prokaryotes;Bacteria;Gammaproteobacteria - Enterobacteria;Buchnera
baph	Buchnera aphidicola (Aphis glycines)	Prokaryotes;Bacteria;Gammaproteobacteria - Enterobacteria;Buchnera
wbr	Wigglesworthia glossinidia brevipalpis (Glossina brevipalpis)	Prokaryotes;Bacteria;Gammaproteobacteria - Enterobacteria;Wigglesworthia
wgl	Wigglesworthia glossinidia morsitans (Glossina morsitans)	Prokaryotes;Bacteria;Gammaproteobacteria - Enterobacteria;Wigglesworthia
pam	Pantoea ananatis LMG 20103	Prokaryotes;Bacteria;Gammaproteobacteria - Enterobacteria;Pantoea
plf	Pantoea ananatis LMG 5342	Prokaryotes;Bacteria;Gammaproteobacteria - Enterobacteria;Pantoea
paj	Pantoea ananatis AJ13355	Prokaryotes;Bacteria;Gammaproteobacteria - Enterobacteria;Pantoea
paq	Pantoea ananatis PA13	Prokaryotes;Bacteria;Gammaproteobacteria - Enterobacteria;Pantoea
pva	Pantoea vagans C9-1	Prokaryotes;Bacteria;Gammaproteobacteria - Enterobacteria;Pantoea
pagg	Pantoea vagans FDAARGOS_160	Prokaryotes;Bacteria;Gammaproteobacteria - Enterobacteria;Pantoea
pao	Pantoea sp. At-9b	Prokaryotes;Bacteria;Gammaproteobacteria - Enterobacteria;Pantoea
kln	Pantoea rwandensis	Prokaryotes;Bacteria;Gammaproteobacteria - Enterobacteria;Pantoea
pant	Pantoea sp. PSNIH1	Prokaryotes;Bacteria;Gammaproteobacteria - Enterobacteria;Pantoea
panp	Pantoea sp. PSNIH2	Prokaryotes;Bacteria;Gammaproteobacteria - Enterobacteria;Pantoea
hhs	Candidatus Pantoea carbekii	Prokaryotes;Bacteria;Gammaproteobacteria - Enterobacteria;Pantoea
pck	Candidatus Pantoea carbekii US	Prokaryotes;Bacteria;Gammaproteobacteria - Enterobacteria;Pantoea
pagc	Pantoea agglomerans C410P1	Prokaryotes;Bacteria;Gammaproteobacteria - Enterobacteria;Pantoea
pstw	Pantoea stewartii subsp. stewartii	Prokaryotes;Bacteria;Gammaproteobacteria - Enterobacteria;Pantoea
palh	Pantoea alhagi	Prokaryotes;Bacteria;Gammaproteobacteria - Enterobacteria;Pantoea
pgz	Mixta gaviniae	Prokaryotes;Bacteria;Gammaproteobacteria - Enterobacteria;Mixta
pcd	Mixta calida	Prokaryotes;Bacteria;Gammaproteobacteria - Enterobacteria;Mixta
tci	Tatumella citrea	Prokaryotes;Bacteria;Gammaproteobacteria - Enterobacteria;Tatumella
tpty	Tatumella ptyseos	Prokaryotes;Bacteria;Gammaproteobacteria - Enterobacteria;Tatumella
plu	Photorhabdus laumondii subsp. laumondii TTO1	Prokaryotes;Bacteria;Gammaproteobacteria - Enterobacteria;Photorhabdus
plum	Photorhabdus laumondii subsp. laumondii DSPV002N	Prokaryotes;Bacteria;Gammaproteobacteria - Enterobacteria;Photorhabdus
pay	Photorhabdus asymbiotica	Prokaryotes;Bacteria;Gammaproteobacteria - Enterobacteria;Photorhabdus
ptt	Photorhabdus thracensis	Prokaryotes;Bacteria;Gammaproteobacteria - Enterobacteria;Photorhabdus
pmr	Proteus mirabilis HI4320	Prokaryotes;Bacteria;Gammaproteobacteria - Enterobacteria;Proteus
pmib	Proteus mirabilis BB2000	Prokaryotes;Bacteria;Gammaproteobacteria - Enterobacteria;Proteus
pvl	Proteus mirabilis CYPV1	Prokaryotes;Bacteria;Gammaproteobacteria - Enterobacteria;Proteus
pvg	Proteus vulgaris	Prokaryotes;Bacteria;Gammaproteobacteria - Enterobacteria;Proteus
phau	Proteus hauseri	Prokaryotes;Bacteria;Gammaproteobacteria - Enterobacteria;Proteus
xbo	Xenorhabdus bovienii SS-2004	Prokaryotes;Bacteria;Gammaproteobacteria - Enterobacteria;Xenorhabdus
xbv	Xenorhabdus bovienii CS03	Prokaryotes;Bacteria;Gammaproteobacteria - Enterobacteria;Xenorhabdus
xne	Xenorhabdus nematophila ATCC 19061	Prokaryotes;Bacteria;Gammaproteobacteria - Enterobacteria;Xenorhabdus
xnm	Xenorhabdus nematophila AN6/1	Prokaryotes;Bacteria;Gammaproteobacteria - Enterobacteria;Xenorhabdus
xdo	Xenorhabdus doucetiae	Prokaryotes;Bacteria;Gammaproteobacteria - Enterobacteria;Xenorhabdus
xpo	Xenorhabdus poinarii	Prokaryotes;Bacteria;Gammaproteobacteria - Enterobacteria;Xenorhabdus
xho	Xenorhabdus hominickii	Prokaryotes;Bacteria;Gammaproteobacteria - Enterobacteria;Xenorhabdus
psi	Providencia stuartii MRSN 2154	Prokaryotes;Bacteria;Gammaproteobacteria - Enterobacteria;Providencia
psx	Providencia stuartii ATCC 33672	Prokaryotes;Bacteria;Gammaproteobacteria - Enterobacteria;Providencia
psta	Providencia stuartii BE2467	Prokaryotes;Bacteria;Gammaproteobacteria - Enterobacteria;Providencia
prg	Providencia rettgeri	Prokaryotes;Bacteria;Gammaproteobacteria - Enterobacteria;Providencia
pala	Providencia alcalifaciens	Prokaryotes;Bacteria;Gammaproteobacteria - Enterobacteria;Providencia
phei	Providencia heimbachae	Prokaryotes;Bacteria;Gammaproteobacteria - Enterobacteria;Providencia
prq	Providencia sp. WCHPr000369	Prokaryotes;Bacteria;Gammaproteobacteria - Enterobacteria;Providencia
mmk	Morganella morganii	Prokaryotes;Bacteria;Gammaproteobacteria - Enterobacteria;Morganella
asy	Candidatus Arsenophonus lipoptenae	Prokaryotes;Bacteria;Gammaproteobacteria - Enterobacteria;Arsenophonus
aen	Arsenophonus endosymbiont of Aleurodicus dispersus	Prokaryotes;Bacteria;Gammaproteobacteria - Enterobacteria;Arsenophonus
eic	Edwardsiella ictaluri	Prokaryotes;Bacteria;Gammaproteobacteria - Enterobacteria;Edwardsiella
etr	Edwardsiella tarda EIB202	Prokaryotes;Bacteria;Gammaproteobacteria - Enterobacteria;Edwardsiella
etd	Edwardsiella tarda FL6-60	Prokaryotes;Bacteria;Gammaproteobacteria - Enterobacteria;Edwardsiella
ete	Edwardsiella anguillarum	Prokaryotes;Bacteria;Gammaproteobacteria - Enterobacteria;Edwardsiella
etc	Edwardsiella piscicida C07-087	Prokaryotes;Bacteria;Gammaproteobacteria - Enterobacteria;Edwardsiella
edw	Edwardsiella sp. EA181011	Prokaryotes;Bacteria;Gammaproteobacteria - Enterobacteria;Edwardsiella
edl	Edwardsiella sp. LADL05-105	Prokaryotes;Bacteria;Gammaproteobacteria - Enterobacteria;Edwardsiella
eho	Edwardsiella hoshinae	Prokaryotes;Bacteria;Gammaproteobacteria - Enterobacteria;Edwardsiella
hav	Hafnia alvei	Prokaryotes;Bacteria;Gammaproteobacteria - Enterobacteria;Hafnia
hpar	Hafnia paralvei	Prokaryotes;Bacteria;Gammaproteobacteria - Enterobacteria;Hafnia
opo	Obesumbacterium proteus	Prokaryotes;Bacteria;Gammaproteobacteria - Enterobacteria;Obesumbacterium
pfq	Pragia fontium	Prokaryotes;Bacteria;Gammaproteobacteria - Enterobacteria;Pragia
lri	Leminorella richardii	Prokaryotes;Bacteria;Gammaproteobacteria - Enterobacteria;Leminorella
kin	Phytobacter ursingii	Prokaryotes;Bacteria;Gammaproteobacteria - Enterobacteria;Phytobacter
pshi	Plesiomonas shigelloides	Prokaryotes;Bacteria;Gammaproteobacteria - Enterobacteria;Plesiomonas
hin	Haemophilus influenzae Rd KW20 (serotype d)	Prokaryotes;Bacteria;Gammaproteobacteria - Others;Haemophilus
hit	Haemophilus influenzae 86-028NP (nontypeable)	Prokaryotes;Bacteria;Gammaproteobacteria - Others;Haemophilus
hip	Haemophilus influenzae PittEE (nontypeable)	Prokaryotes;Bacteria;Gammaproteobacteria - Others;Haemophilus
hiq	Haemophilus influenzae PittGG (nontypeable)	Prokaryotes;Bacteria;Gammaproteobacteria - Others;Haemophilus
hif	Haemophilus influenzae F3031 (nontypeable)	Prokaryotes;Bacteria;Gammaproteobacteria - Others;Haemophilus
hil	Haemophilus influenzae F3047 (nontypeable)	Prokaryotes;Bacteria;Gammaproteobacteria - Others;Haemophilus
hiu	Haemophilus influenzae 10810 (serotype b)	Prokaryotes;Bacteria;Gammaproteobacteria - Others;Haemophilus
hie	Haemophilus influenzae R2846 (nontypeable)	Prokaryotes;Bacteria;Gammaproteobacteria - Others;Haemophilus
hiz	Haemophilus influenzae R2866 (nontypeable)	Prokaryotes;Bacteria;Gammaproteobacteria - Others;Haemophilus
hik	Haemophilus influenzae KR494 (serotype f)	Prokaryotes;Bacteria;Gammaproteobacteria - Others;Haemophilus
hia	Haemophilus influenzae CGSHiCZ412602	Prokaryotes;Bacteria;Gammaproteobacteria - Others;Haemophilus
hih	Haemophilus influenzae Hi375	Prokaryotes;Bacteria;Gammaproteobacteria - Others;Haemophilus
hiw	Haemophilus influenzae 477	Prokaryotes;Bacteria;Gammaproteobacteria - Others;Haemophilus
hic	Haemophilus influenzae C486	Prokaryotes;Bacteria;Gammaproteobacteria - Others;Haemophilus
hix	Haemophilus influenzae 723	Prokaryotes;Bacteria;Gammaproteobacteria - Others;Haemophilus
hpr	Haemophilus parainfluenzae	Prokaryotes;Bacteria;Gammaproteobacteria - Others;Haemophilus
hdu	Haemophilus ducreyi	Prokaryotes;Bacteria;Gammaproteobacteria - Others;Haemophilus
hay	Haemophilus sp. oral taxon 036	Prokaryotes;Bacteria;Gammaproteobacteria - Others;Haemophilus
hap	Glaesserella parasuis SH0165	Prokaryotes;Bacteria;Gammaproteobacteria - Others;Glaesserella
hpaz	Glaesserella parasuis ZJ0906	Prokaryotes;Bacteria;Gammaproteobacteria - Others;Glaesserella
hpas	Glaesserella parasuis SH03	Prokaryotes;Bacteria;Gammaproteobacteria - Others;Glaesserella
hpak	Glaesserella parasuis KL0318	Prokaryotes;Bacteria;Gammaproteobacteria - Others;Glaesserella
gle	Glaesserella sp. 15-184	Prokaryotes;Bacteria;Gammaproteobacteria - Others;Glaesserella
hso	Histophilus somni 129PT	Prokaryotes;Bacteria;Gammaproteobacteria - Others;Histophilus
hsm	Histophilus somni 2336	Prokaryotes;Bacteria;Gammaproteobacteria - Others;Histophilus
pmu	Pasteurella multocida subsp. multocida Pm70	Prokaryotes;Bacteria;Gammaproteobacteria - Others;Pasteurella
pmv	Pasteurella multocida subsp. multocida HN06	Prokaryotes;Bacteria;Gammaproteobacteria - Others;Pasteurella
pul	Pasteurella multocida subsp. multocida 3480	Prokaryotes;Bacteria;Gammaproteobacteria - Others;Pasteurella
pmp	Pasteurella multocida 36950	Prokaryotes;Bacteria;Gammaproteobacteria - Others;Pasteurella
pmul	Pasteurella multocida ATCC 43137	Prokaryotes;Bacteria;Gammaproteobacteria - Others;Pasteurella
pdag	Pasteurella dagmatis	Prokaryotes;Bacteria;Gammaproteobacteria - Others;Pasteurella
msu	Mannheimia succiniciproducens	Prokaryotes;Bacteria;Gammaproteobacteria - Others;Basfia
mht	Mannheimia haemolytica USDA-ARS-USMARC-185	Prokaryotes;Bacteria;Gammaproteobacteria - Others;Mannheimia
mhq	Mannheimia haemolytica USDA-ARS-USMARC-183	Prokaryotes;Bacteria;Gammaproteobacteria - Others;Mannheimia
mhat	Mannheimia haemolytica USDA-ARS-USMARC-184	Prokaryotes;Bacteria;Gammaproteobacteria - Others;Mannheimia
mhx	Mannheimia haemolytica M42548	Prokaryotes;Bacteria;Gammaproteobacteria - Others;Mannheimia
mhae	Mannheimia haemolytica D153	Prokaryotes;Bacteria;Gammaproteobacteria - Others;Mannheimia
mham	Mannheimia haemolytica D171	Prokaryotes;Bacteria;Gammaproteobacteria - Others;Mannheimia
mhao	Mannheimia haemolytica D174	Prokaryotes;Bacteria;Gammaproteobacteria - Others;Mannheimia
mhal	Mannheimia haemolytica USMARC_2286	Prokaryotes;Bacteria;Gammaproteobacteria - Others;Mannheimia
mhaq	Mannheimia haemolytica 89010807N	Prokaryotes;Bacteria;Gammaproteobacteria - Others;Mannheimia
mhay	Mannheimia haemolytica 89010807N lktA-	Prokaryotes;Bacteria;Gammaproteobacteria - Others;Mannheimia
mvr	Mannheimia sp. USDA-ARS-USMARC-1261	Prokaryotes;Bacteria;Gammaproteobacteria - Others;Mannheimia
mvi	Mannheimia varigena USDA-ARS-USMARC-1296	Prokaryotes;Bacteria;Gammaproteobacteria - Others;Mannheimia
mvg	Mannheimia varigena USDA-ARS-USMARC-1312	Prokaryotes;Bacteria;Gammaproteobacteria - Others;Mannheimia
mve	Mannheimia varigena USDA-ARS-USMARC-1388	Prokaryotes;Bacteria;Gammaproteobacteria - Others;Mannheimia
apl	Actinobacillus pleuropneumoniae L20 (serotype 5b)	Prokaryotes;Bacteria;Gammaproteobacteria - Others;Actinobacillus
apj	Actinobacillus pleuropneumoniae JL03 (serotype 3)	Prokaryotes;Bacteria;Gammaproteobacteria - Others;Actinobacillus
apa	Actinobacillus pleuropneumoniae AP76 (serotype 7)	Prokaryotes;Bacteria;Gammaproteobacteria - Others;Actinobacillus
asu	Actinobacillus succinogenes	Prokaryotes;Bacteria;Gammaproteobacteria - Others;Actinobacillus
asi	Actinobacillus suis H91-0380	Prokaryotes;Bacteria;Gammaproteobacteria - Others;Actinobacillus
ass	Actinobacillus suis ATCC 33415	Prokaryotes;Bacteria;Gammaproteobacteria - Others;Actinobacillus
aeu	Actinobacillus equuli	Prokaryotes;Bacteria;Gammaproteobacteria - Others;Actinobacillus
apor	Actinobacillus porcitonsillarum	Prokaryotes;Bacteria;Gammaproteobacteria - Others;Actinobacillus
aio	Actinobacillus indolicus	Prokaryotes;Bacteria;Gammaproteobacteria - Others;Actinobacillus
aap	Aggregatibacter aphrophilus NJ8700	Prokaryotes;Bacteria;Gammaproteobacteria - Others;Aggregatibacter
aaz	Aggregatibacter aphrophilus W10433	Prokaryotes;Bacteria;Gammaproteobacteria - Others;Aggregatibacter
aat	Aggregatibacter actinomycetemcomitans D11S-1	Prokaryotes;Bacteria;Gammaproteobacteria - Others;Aggregatibacter
aao	Aggregatibacter actinomycetemcomitans ANH9381	Prokaryotes;Bacteria;Gammaproteobacteria - Others;Aggregatibacter
aan	Aggregatibacter actinomycetemcomitans D7S-1	Prokaryotes;Bacteria;Gammaproteobacteria - Others;Aggregatibacter
aah	Aggregatibacter actinomycetemcomitans HK1651	Prokaryotes;Bacteria;Gammaproteobacteria - Others;Aggregatibacter
aacn	Aggregatibacter actinomycetemcomitans NUM4039	Prokaryotes;Bacteria;Gammaproteobacteria - Others;Aggregatibacter
aact	Aggregatibacter actinomycetemcomitans 624	Prokaryotes;Bacteria;Gammaproteobacteria - Others;Aggregatibacter
gan	Gallibacterium anatis	Prokaryotes;Bacteria;Gammaproteobacteria - Others;Gallibacterium
bto	Bibersteinia trehalosi USDA-ARS-USMARC-192	Prokaryotes;Bacteria;Gammaproteobacteria - Others;Bibersteinia
btre	Bibersteinia trehalosi USDA-ARS-USMARC-188	Prokaryotes;Bacteria;Gammaproteobacteria - Others;Bibersteinia
btrh	Bibersteinia trehalosi USDA-ARS-USMARC-189	Prokaryotes;Bacteria;Gammaproteobacteria - Others;Bibersteinia
btra	Bibersteinia trehalosi USDA-ARS-USMARC-190	Prokaryotes;Bacteria;Gammaproteobacteria - Others;Bibersteinia
apag	Avibacterium paragallinarum	Prokaryotes;Bacteria;Gammaproteobacteria - Others;Avibacterium
rpne	Rodentibacter pneumotropicus	Prokaryotes;Bacteria;Gammaproteobacteria - Others;Rodentibacter
xfa	Xylella fastidiosa 9a5c	Prokaryotes;Bacteria;Gammaproteobacteria - Others;Xylella
xft	Xylella fastidiosa Temecula1	Prokaryotes;Bacteria;Gammaproteobacteria - Others;Xylella
xfm	Xylella fastidiosa M12	Prokaryotes;Bacteria;Gammaproteobacteria - Others;Xylella
xfn	Xylella fastidiosa M23	Prokaryotes;Bacteria;Gammaproteobacteria - Others;Xylella
xff	Xylella fastidiosa subsp. fastidiosa GB514	Prokaryotes;Bacteria;Gammaproteobacteria - Others;Xylella
xfl	Xylella fastidiosa MUL0034	Prokaryotes;Bacteria;Gammaproteobacteria - Others;Xylella
xfs	Xylella fastidiosa subsp. sandyi Ann-1	Prokaryotes;Bacteria;Gammaproteobacteria - Others;Xylella
xfh	Xylella fastidiosa Hib4	Prokaryotes;Bacteria;Gammaproteobacteria - Others;Xylella
xtw	Xylella taiwanensis	Prokaryotes;Bacteria;Gammaproteobacteria - Others;Xylella
xcc	Xanthomonas campestris pv. campestris ATCC 33913	Prokaryotes;Bacteria;Gammaproteobacteria - Others;Xanthomonas
xcb	Xanthomonas campestris pv. campestris 8004	Prokaryotes;Bacteria;Gammaproteobacteria - Others;Xanthomonas
xca	Xanthomonas campestris pv. campestris B100	Prokaryotes;Bacteria;Gammaproteobacteria - Others;Xanthomonas
xcp	Xanthomonas campestris pv. raphani	Prokaryotes;Bacteria;Gammaproteobacteria - Others;Xanthomonas
xcv	Xanthomonas campestris pv. vesicatoria	Prokaryotes;Bacteria;Gammaproteobacteria - Others;Xanthomonas
xax	Xanthomonas axonopodis pv. citrumelo F1	Prokaryotes;Bacteria;Gammaproteobacteria - Others;Xanthomonas
xac	Xanthomonas citri pv. citri 306	Prokaryotes;Bacteria;Gammaproteobacteria - Others;Xanthomonas
xci	Xanthomonas citri subsp. citri Aw12879	Prokaryotes;Bacteria;Gammaproteobacteria - Others;Xanthomonas
xct	Xanthomonas citri subsp. citri A306	Prokaryotes;Bacteria;Gammaproteobacteria - Others;Xanthomonas
xcj	Xanthomonas citri subsp. citri UI6	Prokaryotes;Bacteria;Gammaproteobacteria - Others;Xanthomonas
xcu	Xanthomonas citri pv. citri UI7	Prokaryotes;Bacteria;Gammaproteobacteria - Others;Xanthomonas
xcn	Xanthomonas citri pv. citri NT17	Prokaryotes;Bacteria;Gammaproteobacteria - Others;Xanthomonas
xcw	Xanthomonas citri pv. citri MN10	Prokaryotes;Bacteria;Gammaproteobacteria - Others;Xanthomonas
xcr	Xanthomonas citri pv. citri MN11	Prokaryotes;Bacteria;Gammaproteobacteria - Others;Xanthomonas
xcm	Xanthomonas citri pv. citri MN12	Prokaryotes;Bacteria;Gammaproteobacteria - Others;Xanthomonas
xcf	Xanthomonas citri pv. citri mf20	Prokaryotes;Bacteria;Gammaproteobacteria - Others;Xanthomonas
xfu	Xanthomonas citri pv. fuscans	Prokaryotes;Bacteria;Gammaproteobacteria - Others;Xanthomonas
xao	Xanthomonas axonopodis Xac29-1	Prokaryotes;Bacteria;Gammaproteobacteria - Others;Xanthomonas
xoo	Xanthomonas oryzae pv. oryzae KACC 10331	Prokaryotes;Bacteria;Gammaproteobacteria - Others;Xanthomonas
xom	Xanthomonas oryzae pv. oryzae MAFF 311018	Prokaryotes;Bacteria;Gammaproteobacteria - Others;Xanthomonas
xop	Xanthomonas oryzae pv. oryzae PXO99A	Prokaryotes;Bacteria;Gammaproteobacteria - Others;Xanthomonas
xoy	Xanthomonas oryzae pv. oryzae PXO86	Prokaryotes;Bacteria;Gammaproteobacteria - Others;Xanthomonas
xor	Xanthomonas oryzae pv. oryzicola BLS256	Prokaryotes;Bacteria;Gammaproteobacteria - Others;Xanthomonas
xoz	Xanthomonas oryzae pv. oryzicola CFBP7342	Prokaryotes;Bacteria;Gammaproteobacteria - Others;Xanthomonas
xal	Xanthomonas albilineans	Prokaryotes;Bacteria;Gammaproteobacteria - Others;Xanthomonas
xsa	Xanthomonas sacchari	Prokaryotes;Bacteria;Gammaproteobacteria - Others;Xanthomonas
xtn	Xanthomonas translucens	Prokaryotes;Bacteria;Gammaproteobacteria - Others;Xanthomonas
xfr	Xanthomonas fragariae	Prokaryotes;Bacteria;Gammaproteobacteria - Others;Xanthomonas
xga	Xanthomonas gardneri	Prokaryotes;Bacteria;Gammaproteobacteria - Others;Xanthomonas
xve	Xanthomonas vesicatoria	Prokaryotes;Bacteria;Gammaproteobacteria - Others;Xanthomonas
xpe	Xanthomonas perforans	Prokaryotes;Bacteria;Gammaproteobacteria - Others;Xanthomonas
xhr	Xanthomonas hortorum	Prokaryotes;Bacteria;Gammaproteobacteria - Others;Xanthomonas
xph	Xanthomonas phaseoli	Prokaryotes;Bacteria;Gammaproteobacteria - Others;Xanthomonas
xva	Xanthomonas vasicola	Prokaryotes;Bacteria;Gammaproteobacteria - Others;Xanthomonas
sml	Stenotrophomonas maltophilia K279a	Prokaryotes;Bacteria;Gammaproteobacteria - Others;Stenotrophomonas
smt	Stenotrophomonas maltophilia R551-3	Prokaryotes;Bacteria;Gammaproteobacteria - Others;Stenotrophomonas
buj	Stenotrophomonas maltophilia JV3	Prokaryotes;Bacteria;Gammaproteobacteria - Others;Stenotrophomonas
smz	Stenotrophomonas maltophilia D457	Prokaryotes;Bacteria;Gammaproteobacteria - Others;Stenotrophomonas
sacz	Stenotrophomonas acidaminiphila	Prokaryotes;Bacteria;Gammaproteobacteria - Others;Stenotrophomonas
stek	Stenotrophomonas sp. KCTC 12332	Prokaryotes;Bacteria;Gammaproteobacteria - Others;Stenotrophomonas
srh	Stenotrophomonas rhizophila	Prokaryotes;Bacteria;Gammaproteobacteria - Others;Stenotrophomonas
slm	Stenotrophomonas sp. LM091	Prokaryotes;Bacteria;Gammaproteobacteria - Others;Stenotrophomonas
sten	Stenotrophomonas sp. WZN-1	Prokaryotes;Bacteria;Gammaproteobacteria - Others;Stenotrophomonas
stem	Stenotrophomonas sp. MYb57	Prokaryotes;Bacteria;Gammaproteobacteria - Others;Stenotrophomonas
psu	Pseudoxanthomonas suwonensis 11-1	Prokaryotes;Bacteria;Gammaproteobacteria - Others;Pseudoxanthomonas
psuw	Pseudoxanthomonas suwonensis J1	Prokaryotes;Bacteria;Gammaproteobacteria - Others;Pseudoxanthomonas
psd	Pseudoxanthomonas spadix	Prokaryotes;Bacteria;Gammaproteobacteria - Others;Pseudoxanthomonas
lab	Lysobacter antibioticus 76	Prokaryotes;Bacteria;Gammaproteobacteria - Others;Lysobacter
laq	Lysobacter antibioticus ATCC 29479	Prokaryotes;Bacteria;Gammaproteobacteria - Others;Lysobacter
lcp	Lysobacter capsici	Prokaryotes;Bacteria;Gammaproteobacteria - Others;Lysobacter
lgu	Lysobacter gummosus	Prokaryotes;Bacteria;Gammaproteobacteria - Others;Lysobacter
lez	Lysobacter enzymogenes C3	Prokaryotes;Bacteria;Gammaproteobacteria - Others;Lysobacter
lem	Lysobacter enzymogenes M497-1	Prokaryotes;Bacteria;Gammaproteobacteria - Others;Lysobacter
lmb	Lysobacter maris	Prokaryotes;Bacteria;Gammaproteobacteria - Others;Lysobacter
lyt	Lysobacter sp. TY2-98	Prokaryotes;Bacteria;Gammaproteobacteria - Others;Lysobacter
lum	Luteimonas sp. 100111	Prokaryotes;Bacteria;Gammaproteobacteria - Others;Luteimonas
lue	Luteimonas sp. 83-4	Prokaryotes;Bacteria;Gammaproteobacteria - Others;Luteimonas
lus	Luteimonas sp. S-1072	Prokaryotes;Bacteria;Gammaproteobacteria - Others;Luteimonas
fau	Frateuria aurantia	Prokaryotes;Bacteria;Gammaproteobacteria - Others;Frateuria
rhd	Rhodanobacter denitrificans	Prokaryotes;Bacteria;Gammaproteobacteria - Others;Rhodanobacter
dji	Dyella jiangningensis	Prokaryotes;Bacteria;Gammaproteobacteria - Others;Dyella
dja	Dyella japonica	Prokaryotes;Bacteria;Gammaproteobacteria - Others;Dyella
dtx	Dyella thiooxydans	Prokaryotes;Bacteria;Gammaproteobacteria - Others;Dyella
dye	Dyella sp. M7H15-1	Prokaryotes;Bacteria;Gammaproteobacteria - Others;Dyella
dko	Dokdonella koreensis	Prokaryotes;Bacteria;Gammaproteobacteria - Others;Dokdonella
lrz	Luteibacter rhizovicinus DSM 16549	Prokaryotes;Bacteria;Gammaproteobacteria - Others;Luteibacter
xba	Ahniella affigens	Prokaryotes;Bacteria;Gammaproteobacteria - Others;Ahniella
vch	Vibrio cholerae O1 El Tor N16961	Prokaryotes;Bacteria;Gammaproteobacteria - Others;Vibrio
vcf	Vibrio cholerae O1 El Tor FJ147	Prokaryotes;Bacteria;Gammaproteobacteria - Others;Vibrio
vcs	Vibrio cholerae O1 El Tor MS6	Prokaryotes;Bacteria;Gammaproteobacteria - Others;Vibrio
vce	Vibrio cholerae O1 2010EL-1786	Prokaryotes;Bacteria;Gammaproteobacteria - Others;Vibrio
vcq	Vibrio cholerae O1 2012EL-2176	Prokaryotes;Bacteria;Gammaproteobacteria - Others;Vibrio
vcj	Vibrio cholerae O1 MJ-1236	Prokaryotes;Bacteria;Gammaproteobacteria - Others;Vibrio
vci	Vibrio cholerae O1 IEC224	Prokaryotes;Bacteria;Gammaproteobacteria - Others;Vibrio
vco	Vibrio cholerae O1 O395	Prokaryotes;Bacteria;Gammaproteobacteria - Others;Vibrio
vcr	Vibrio cholerae O1 O395	Prokaryotes;Bacteria;Gammaproteobacteria - Others;Vibrio
vcm	Vibrio cholerae O1 M66-2	Prokaryotes;Bacteria;Gammaproteobacteria - Others;Vibrio
vcl	Vibrio cholerae O1 LMA3984-4	Prokaryotes;Bacteria;Gammaproteobacteria - Others;Vibrio
vcx	Vibrio cholerae O49 1154-74	Prokaryotes;Bacteria;Gammaproteobacteria - Others;Vibrio
vcz	Vibrio cholerae O27 10432-62	Prokaryotes;Bacteria;Gammaproteobacteria - Others;Vibrio
vvu	Vibrio vulnificus CMCP6	Prokaryotes;Bacteria;Gammaproteobacteria - Others;Vibrio
vvy	Vibrio vulnificus YJ016	Prokaryotes;Bacteria;Gammaproteobacteria - Others;Vibrio
vvm	Vibrio vulnificus MO6-24/O	Prokaryotes;Bacteria;Gammaproteobacteria - Others;Vibrio
vvl	Vibrio vulnificus 93U204	Prokaryotes;Bacteria;Gammaproteobacteria - Others;Vibrio
vpa	Vibrio parahaemolyticus RIMD 2210633	Prokaryotes;Bacteria;Gammaproteobacteria - Others;Vibrio
vpb	Vibrio parahaemolyticus BB22OP	Prokaryotes;Bacteria;Gammaproteobacteria - Others;Vibrio
vpk	Vibrio parahaemolyticus O1:K33 CDC_K4557	Prokaryotes;Bacteria;Gammaproteobacteria - Others;Vibrio
vpf	Vibrio parahaemolyticus O1:Kuk FDA_R31	Prokaryotes;Bacteria;Gammaproteobacteria - Others;Vibrio
vph	Vibrio parahaemolyticus UCM-V493	Prokaryotes;Bacteria;Gammaproteobacteria - Others;Vibrio
vha	Vibrio campbellii	Prokaryotes;Bacteria;Gammaproteobacteria - Others;Vibrio
vca	Vibrio campbellii	Prokaryotes;Bacteria;Gammaproteobacteria - Others;Vibrio
vag	Vibrio alginolyticus	Prokaryotes;Bacteria;Gammaproteobacteria - Others;Vibrio
vex	Vibrio antiquarius	Prokaryotes;Bacteria;Gammaproteobacteria - Others;Vibrio
vdb	Vibrio diabolicus	Prokaryotes;Bacteria;Gammaproteobacteria - Others;Vibrio
vhr	Vibrio harveyi	Prokaryotes;Bacteria;Gammaproteobacteria - Others;Vibrio
vna	Vibrio natriegens	Prokaryotes;Bacteria;Gammaproteobacteria - Others;Vibrio
vow	Vibrio owensii	Prokaryotes;Bacteria;Gammaproteobacteria - Others;Vibrio
vro	Vibrio rotiferianus	Prokaryotes;Bacteria;Gammaproteobacteria - Others;Vibrio
vsp	Vibrio tasmaniensis	Prokaryotes;Bacteria;Gammaproteobacteria - Others;Vibrio
vej	Vibrio sp. EJY3	Prokaryotes;Bacteria;Gammaproteobacteria - Others;Vibrio
vfu	Vibrio furnissii	Prokaryotes;Bacteria;Gammaproteobacteria - Others;Vibrio
vni	Vibrio nigripulchritudo	Prokaryotes;Bacteria;Gammaproteobacteria - Others;Vibrio
van	Vibrio anguillarum 775	Prokaryotes;Bacteria;Gammaproteobacteria - Others;Vibrio
lag	Vibrio anguillarum M3	Prokaryotes;Bacteria;Gammaproteobacteria - Others;Vibrio
vau	Vibrio anguillarum NB10	Prokaryotes;Bacteria;Gammaproteobacteria - Others;Vibrio
vcy	Vibrio coralliilyticus RE98	Prokaryotes;Bacteria;Gammaproteobacteria - Others;Vibrio
vct	Vibrio coralliilyticus OCN014	Prokaryotes;Bacteria;Gammaproteobacteria - Others;Vibrio
vtu	Vibrio tubiashii	Prokaryotes;Bacteria;Gammaproteobacteria - Others;Vibrio
vfl	Vibrio fluvialis	Prokaryotes;Bacteria;Gammaproteobacteria - Others;Vibrio
vmi	Vibrio mimicus	Prokaryotes;Bacteria;Gammaproteobacteria - Others;Vibrio
vbr	Vibrio breoganii	Prokaryotes;Bacteria;Gammaproteobacteria - Others;Vibrio
vsc	Vibrio scophthalmi	Prokaryotes;Bacteria;Gammaproteobacteria - Others;Vibrio
vga	Vibrio gazogenes	Prokaryotes;Bacteria;Gammaproteobacteria - Others;Vibrio
vsh	Vibrio mediterranei	Prokaryotes;Bacteria;Gammaproteobacteria - Others;Vibrio
vqi	Vibrio qinghaiensis	Prokaryotes;Bacteria;Gammaproteobacteria - Others;Vibrio
vta	Vibrio tapetis	Prokaryotes;Bacteria;Gammaproteobacteria - Others;Vibrio
vaf	Vibrio alfacsensis	Prokaryotes;Bacteria;Gammaproteobacteria - Others;Vibrio
vfi	Aliivibrio fischeri ES114	Prokaryotes;Bacteria;Gammaproteobacteria - Others;Aliivibrio
vfm	Aliivibrio fischeri MJ11	Prokaryotes;Bacteria;Gammaproteobacteria - Others;Aliivibrio
vsa	Aliivibrio salmonicida	Prokaryotes;Bacteria;Gammaproteobacteria - Others;Aliivibrio
awd	Aliivibrio wodanis	Prokaryotes;Bacteria;Gammaproteobacteria - Others;Aliivibrio
ppr	Photobacterium profundum	Prokaryotes;Bacteria;Gammaproteobacteria - Others;Photobacterium
pgb	Photobacterium gaetbulicola	Prokaryotes;Bacteria;Gammaproteobacteria - Others;Photobacterium
pds	Photobacterium damselae subsp. damselae	Prokaryotes;Bacteria;Gammaproteobacteria - Others;Photobacterium
gho	Grimontia hollisae	Prokaryotes;Bacteria;Gammaproteobacteria - Others;Grimontia
pmai	Paraphotobacterium marinum	Prokaryotes;Bacteria;Gammaproteobacteria - Others;Paraphotobacterium
saly	Salinivibrio sp. YCSC6	Prokaryotes;Bacteria;Gammaproteobacteria - Others;Salinivibrio
sks	Salinivibrio kushneri	Prokaryotes;Bacteria;Gammaproteobacteria - Others;Salinivibrio
pae	Pseudomonas aeruginosa PAO1	Prokaryotes;Bacteria;Gammaproteobacteria - Others;Pseudomonas
paev	Pseudomonas aeruginosa PAO1-VE13	Prokaryotes;Bacteria;Gammaproteobacteria - Others;Pseudomonas
paei	Pseudomonas aeruginosa PAO1-VE2	Prokaryotes;Bacteria;Gammaproteobacteria - Others;Pseudomonas
pau	Pseudomonas aeruginosa UCBPP-PA14	Prokaryotes;Bacteria;Gammaproteobacteria - Others;Pseudomonas
pap	Pseudomonas aeruginosa PA7	Prokaryotes;Bacteria;Gammaproteobacteria - Others;Pseudomonas
pag	Pseudomonas aeruginosa LESB58	Prokaryotes;Bacteria;Gammaproteobacteria - Others;Pseudomonas
paf	Pseudomonas aeruginosa M18	Prokaryotes;Bacteria;Gammaproteobacteria - Others;Pseudomonas
pnc	Pseudomonas aeruginosa NCGM2.S1	Prokaryotes;Bacteria;Gammaproteobacteria - Others;Pseudomonas
paeb	Pseudomonas aeruginosa NCGM 1900	Prokaryotes;Bacteria;Gammaproteobacteria - Others;Pseudomonas
pdk	Pseudomonas aeruginosa DK2	Prokaryotes;Bacteria;Gammaproteobacteria - Others;Pseudomonas
psg	Pseudomonas aeruginosa B136-33	Prokaryotes;Bacteria;Gammaproteobacteria - Others;Pseudomonas
prp	Pseudomonas aeruginosa RP73	Prokaryotes;Bacteria;Gammaproteobacteria - Others;Pseudomonas
paep	Pseudomonas aeruginosa PA1	Prokaryotes;Bacteria;Gammaproteobacteria - Others;Pseudomonas
paer	Pseudomonas aeruginosa PA1R	Prokaryotes;Bacteria;Gammaproteobacteria - Others;Pseudomonas
paem	Pseudomonas aeruginosa MTB-1	Prokaryotes;Bacteria;Gammaproteobacteria - Others;Pseudomonas
pael	Pseudomonas aeruginosa LES431	Prokaryotes;Bacteria;Gammaproteobacteria - Others;Pseudomonas
paes	Pseudomonas aeruginosa SCV20265	Prokaryotes;Bacteria;Gammaproteobacteria - Others;Pseudomonas
paeu	Pseudomonas aeruginosa PA38182	Prokaryotes;Bacteria;Gammaproteobacteria - Others;Pseudomonas
paeg	Pseudomonas aeruginosa YL84	Prokaryotes;Bacteria;Gammaproteobacteria - Others;Pseudomonas
paec	Pseudomonas aeruginosa c7447m	Prokaryotes;Bacteria;Gammaproteobacteria - Others;Pseudomonas
paeo	Pseudomonas aeruginosa PAO581	Prokaryotes;Bacteria;Gammaproteobacteria - Others;Pseudomonas
pmy	Pseudomonas mendocina ymp	Prokaryotes;Bacteria;Gammaproteobacteria - Others;Pseudomonas
pmk	Pseudomonas mendocina NK-01	Prokaryotes;Bacteria;Gammaproteobacteria - Others;Pseudomonas
pre	Pseudomonas resinovorans	Prokaryotes;Bacteria;Gammaproteobacteria - Others;Pseudomonas
ppse	Pseudomonas pseudoalcaligenes	Prokaryotes;Bacteria;Gammaproteobacteria - Others;Pseudomonas
palc	Pseudomonas alcaligenes	Prokaryotes;Bacteria;Gammaproteobacteria - Others;Pseudomonas
pcq	Pseudomonas citronellolis	Prokaryotes;Bacteria;Gammaproteobacteria - Others;Pseudomonas
ppu	Pseudomonas putida KT2440	Prokaryotes;Bacteria;Gammaproteobacteria - Others;Pseudomonas
ppf	Pseudomonas putida F1	Prokaryotes;Bacteria;Gammaproteobacteria - Others;Pseudomonas
ppg	Pseudomonas putida GB-1	Prokaryotes;Bacteria;Gammaproteobacteria - Others;Pseudomonas
ppw	Pseudomonas putida W619	Prokaryotes;Bacteria;Gammaproteobacteria - Others;Pseudomonas
ppt	Pseudomonas putida S16	Prokaryotes;Bacteria;Gammaproteobacteria - Others;Pseudomonas
ppb	Pseudomonas putida BIRD-1	Prokaryotes;Bacteria;Gammaproteobacteria - Others;Pseudomonas
ppi	Pseudomonas putida ND6	Prokaryotes;Bacteria;Gammaproteobacteria - Others;Pseudomonas
ppx	Pseudomonas putida DOT-T1E	Prokaryotes;Bacteria;Gammaproteobacteria - Others;Pseudomonas
ppuh	Pseudomonas putida HB3267	Prokaryotes;Bacteria;Gammaproteobacteria - Others;Pseudomonas
pput	Pseudomonas putida H8234	Prokaryotes;Bacteria;Gammaproteobacteria - Others;Pseudomonas
ppun	Pseudomonas putida NBRC 14164	Prokaryotes;Bacteria;Gammaproteobacteria - Others;Pseudomonas
ppud	Pseudomonas putida DLL-E4	Prokaryotes;Bacteria;Gammaproteobacteria - Others;Pseudomonas
pfv	Pseudomonas fulva	Prokaryotes;Bacteria;Gammaproteobacteria - Others;Pseudomonas
pmon	Pseudomonas monteilii SB3078	Prokaryotes;Bacteria;Gammaproteobacteria - Others;Pseudomonas
pmot	Pseudomonas monteilii SB3101	Prokaryotes;Bacteria;Gammaproteobacteria - Others;Pseudomonas
pmos	Pseudomonas soli	Prokaryotes;Bacteria;Gammaproteobacteria - Others;Pseudomonas
ppj	Pseudomonas plecoglossicida	Prokaryotes;Bacteria;Gammaproteobacteria - Others;Pseudomonas
por	Pseudomonas oryzihabitans	Prokaryotes;Bacteria;Gammaproteobacteria - Others;Pseudomonas
pst	Pseudomonas syringae pv. tomato DC3000	Prokaryotes;Bacteria;Gammaproteobacteria - Others;Pseudomonas
psb	Pseudomonas syringae pv. syringae B728a	Prokaryotes;Bacteria;Gammaproteobacteria - Others;Pseudomonas
psyr	Pseudomonas syringae CC1557	Prokaryotes;Bacteria;Gammaproteobacteria - Others;Pseudomonas
psp	Pseudomonas savastanoi pv. phaseolicola 1448A	Prokaryotes;Bacteria;Gammaproteobacteria - Others;Pseudomonas
pamg	Pseudomonas amygdali	Prokaryotes;Bacteria;Gammaproteobacteria - Others;Pseudomonas
pci	Pseudomonas cichorii	Prokaryotes;Bacteria;Gammaproteobacteria - Others;Pseudomonas
pavl	Pseudomonas avellanae	Prokaryotes;Bacteria;Gammaproteobacteria - Others;Pseudomonas
pfl	Pseudomonas protegens Pf-5	Prokaryotes;Bacteria;Gammaproteobacteria - Others;Pseudomonas
pprc	Pseudomonas protegens CHA0	Prokaryotes;Bacteria;Gammaproteobacteria - Others;Pseudomonas
ppro	Pseudomonas protegens Cab57	Prokaryotes;Bacteria;Gammaproteobacteria - Others;Pseudomonas
pfo	Pseudomonas fluorescens Pf0-1	Prokaryotes;Bacteria;Gammaproteobacteria - Others;Pseudomonas
pfs	Pseudomonas fluorescens SBW25	Prokaryotes;Bacteria;Gammaproteobacteria - Others;Pseudomonas
pfe	Pseudomonas fluorescens F113	Prokaryotes;Bacteria;Gammaproteobacteria - Others;Pseudomonas
pfc	Pseudomonas fluorescens A506	Prokaryotes;Bacteria;Gammaproteobacteria - Others;Pseudomonas
pfn	Pseudomonas fluorescens UK4	Prokaryotes;Bacteria;Gammaproteobacteria - Others;Pseudomonas
pfw	Pseudomonas fluorescens PCL1751	Prokaryotes;Bacteria;Gammaproteobacteria - Others;Pseudomonas
pff	Pseudomonas fluorescens PICF7	Prokaryotes;Bacteria;Gammaproteobacteria - Others;Pseudomonas
pfx	Pseudomonas fluorescens L228	Prokaryotes;Bacteria;Gammaproteobacteria - Others;Pseudomonas
ppz	Pseudomonas poae	Prokaryotes;Bacteria;Gammaproteobacteria - Others;Pseudomonas
pfb	Pseudomonas synxantha LBUM223	Prokaryotes;Bacteria;Gammaproteobacteria - Others;Pseudomonas
pman	Pseudomonas mandelii	Prokaryotes;Bacteria;Gammaproteobacteria - Others;Pseudomonas
ptv	Pseudomonas trivialis	Prokaryotes;Bacteria;Gammaproteobacteria - Others;Pseudomonas
pcg	Pseudomonas corrugata	Prokaryotes;Bacteria;Gammaproteobacteria - Others;Pseudomonas
pvr	Pseudomonas veronii	Prokaryotes;Bacteria;Gammaproteobacteria - Others;Pseudomonas
pazo	Pseudomonas azotoformans	Prokaryotes;Bacteria;Gammaproteobacteria - Others;Pseudomonas
poi	Pseudomonas orientalis	Prokaryotes;Bacteria;Gammaproteobacteria - Others;Pseudomonas
pen	Pseudomonas entomophila	Prokaryotes;Bacteria;Gammaproteobacteria - Others;Pseudomonas
psa	Pseudomonas stutzeri A1501	Prokaryotes;Bacteria;Gammaproteobacteria - Others;Pseudomonas
psz	Pseudomonas stutzeri ATCC 17588	Prokaryotes;Bacteria;Gammaproteobacteria - Others;Pseudomonas
psr	Pseudomonas stutzeri DSM 4166	Prokaryotes;Bacteria;Gammaproteobacteria - Others;Pseudomonas
psc	Pseudomonas stutzeri CCUG 29243	Prokaryotes;Bacteria;Gammaproteobacteria - Others;Pseudomonas
psj	Pseudomonas stutzeri DSM 10701	Prokaryotes;Bacteria;Gammaproteobacteria - Others;Pseudomonas
psh	Pseudomonas stutzeri RCH2	Prokaryotes;Bacteria;Gammaproteobacteria - Others;Pseudomonas
pstu	Pseudomonas stutzeri 19SMN4	Prokaryotes;Bacteria;Gammaproteobacteria - Others;Pseudomonas
pstt	Pseudomonas stutzeri 28a24	Prokaryotes;Bacteria;Gammaproteobacteria - Others;Pseudomonas
pbm	Pseudomonas balearica	Prokaryotes;Bacteria;Gammaproteobacteria - Others;Pseudomonas
pba	Pseudomonas brassicacearum subsp. brassicacearum NFM421	Prokaryotes;Bacteria;Gammaproteobacteria - Others;Pseudomonas
pbc	Pseudomonas brassicacearum DF41	Prokaryotes;Bacteria;Gammaproteobacteria - Others;Pseudomonas
ppuu	Pseudomonas sp. UW4	Prokaryotes;Bacteria;Gammaproteobacteria - Others;Pseudomonas
pdr	Pseudomonas sp. ATCC 13867	Prokaryotes;Bacteria;Gammaproteobacteria - Others;Pseudomonas
psv	Pseudomonas sp. VLB120	Prokaryotes;Bacteria;Gammaproteobacteria - Others;Pseudomonas
psk	Pseudomonas sp. TKP	Prokaryotes;Bacteria;Gammaproteobacteria - Others;Pseudomonas
pkc	Pseudomonas knackmussii	Prokaryotes;Bacteria;Gammaproteobacteria - Others;Pseudomonas
pch	Pseudomonas chlororaphis PA23	Prokaryotes;Bacteria;Gammaproteobacteria - Others;Pseudomonas
pcz	Pseudomonas chlororaphis PCL1606	Prokaryotes;Bacteria;Gammaproteobacteria - Others;Pseudomonas
pcp	Pseudomonas chlororaphis subsp. aurantiaca	Prokaryotes;Bacteria;Gammaproteobacteria - Others;Pseudomonas
pfz	Pseudomonas fragi	Prokaryotes;Bacteria;Gammaproteobacteria - Others;Pseudomonas
plq	Pseudomonas lundensis	Prokaryotes;Bacteria;Gammaproteobacteria - Others;Pseudomonas
palk	Pseudomonas alkylphenolica	Prokaryotes;Bacteria;Gammaproteobacteria - Others;Pseudomonas
prh	Pseudomonas rhizosphaerae	Prokaryotes;Bacteria;Gammaproteobacteria - Others;Pseudomonas
psw	Pseudomonas cremoricolorata	Prokaryotes;Bacteria;Gammaproteobacteria - Others;Pseudomonas
ppv	Pseudomonas parafulva	Prokaryotes;Bacteria;Gammaproteobacteria - Others;Pseudomonas
pses	Pseudomonas sp. StFLB209	Prokaryotes;Bacteria;Gammaproteobacteria - Others;Pseudomonas
psem	Pseudomonas sp. MRSN12121	Prokaryotes;Bacteria;Gammaproteobacteria - Others;Pseudomonas
psec	Pseudomonas sp. CCOS 191	Prokaryotes;Bacteria;Gammaproteobacteria - Others;Pseudomonas
ppsy	Pseudomonas versuta	Prokaryotes;Bacteria;Gammaproteobacteria - Others;Pseudomonas
psos	Pseudomonas sp. Os17	Prokaryotes;Bacteria;Gammaproteobacteria - Others;Pseudomonas
pkr	Pseudomonas koreensis	Prokaryotes;Bacteria;Gammaproteobacteria - Others;Pseudomonas
pfk	Pseudomonas frederiksbergensis	Prokaryotes;Bacteria;Gammaproteobacteria - Others;Pseudomonas
panr	Pseudomonas antarctica	Prokaryotes;Bacteria;Gammaproteobacteria - Others;Pseudomonas
ppsl	Pseudomonas psychrotolerans	Prokaryotes;Bacteria;Gammaproteobacteria - Others;Pseudomonas
pset	Pseudomonas sp. TCU-HL1	Prokaryotes;Bacteria;Gammaproteobacteria - Others;Pseudomonas
psil	Pseudomonas silesiensis	Prokaryotes;Bacteria;Gammaproteobacteria - Others;Pseudomonas
pym	Pseudomonas yamanorum	Prokaryotes;Bacteria;Gammaproteobacteria - Others;Pseudomonas
pade	Candidatus Pseudomonas adelgestsugas (Adelges tsugae)	Prokaryotes;Bacteria;Gammaproteobacteria - Others;Pseudomonas
psed	Pseudomonas sp. R2A2	Prokaryotes;Bacteria;Gammaproteobacteria - Others;Pseudomonas
avn	Azotobacter vinelandii DJ	Prokaryotes;Bacteria;Gammaproteobacteria - Others;Azotobacter
avl	Azotobacter vinelandii CA	Prokaryotes;Bacteria;Gammaproteobacteria - Others;Azotobacter
avd	Azotobacter vinelandii CA6	Prokaryotes;Bacteria;Gammaproteobacteria - Others;Azotobacter
acx	Azotobacter chroococcum	Prokaryotes;Bacteria;Gammaproteobacteria - Others;Azotobacter
pbb	Oblitimonas alkaliphila	Prokaryotes;Bacteria;Gammaproteobacteria - Others;Oblitimonas
par	Psychrobacter arcticus	Prokaryotes;Bacteria;Gammaproteobacteria - Others;Psychrobacter
pcr	Psychrobacter cryohalolentis	Prokaryotes;Bacteria;Gammaproteobacteria - Others;Psychrobacter
prw	Psychrobacter sp. PRwf-1	Prokaryotes;Bacteria;Gammaproteobacteria - Others;Psychrobacter
pso	Psychrobacter sp. G	Prokaryotes;Bacteria;Gammaproteobacteria - Others;Psychrobacter
pur	Psychrobacter urativorans	Prokaryotes;Bacteria;Gammaproteobacteria - Others;Psychrobacter
pali	Psychrobacter alimentarius	Prokaryotes;Bacteria;Gammaproteobacteria - Others;Psychrobacter
pspg	Psychrobacter sp. P2G3	Prokaryotes;Bacteria;Gammaproteobacteria - Others;Psychrobacter
psyg	Psychrobacter sp. P11G5	Prokaryotes;Bacteria;Gammaproteobacteria - Others;Psychrobacter
psyc	Psychrobacter sp. DAB_AL43B	Prokaryotes;Bacteria;Gammaproteobacteria - Others;Psychrobacter
psya	Psychrobacter sp. AntiMn-1	Prokaryotes;Bacteria;Gammaproteobacteria - Others;Psychrobacter
psyy	Psychrobacter sp. YP14	Prokaryotes;Bacteria;Gammaproteobacteria - Others;Psychrobacter
acb	Acinetobacter baumannii ATCC 17978	Prokaryotes;Bacteria;Gammaproteobacteria - Others;Acinetobacter
abm	Acinetobacter baumannii SDF	Prokaryotes;Bacteria;Gammaproteobacteria - Others;Acinetobacter
aby	Acinetobacter baumannii AYE	Prokaryotes;Bacteria;Gammaproteobacteria - Others;Acinetobacter
abc	Acinetobacter baumannii ACICU	Prokaryotes;Bacteria;Gammaproteobacteria - Others;Acinetobacter
abn	Acinetobacter baumannii AB0057	Prokaryotes;Bacteria;Gammaproteobacteria - Others;Acinetobacter
abb	Acinetobacter baumannii AB307-0294	Prokaryotes;Bacteria;Gammaproteobacteria - Others;Acinetobacter
abx	Acinetobacter baumannii 1656-2	Prokaryotes;Bacteria;Gammaproteobacteria - Others;Acinetobacter
abz	Acinetobacter baumannii MDR-ZJ06	Prokaryotes;Bacteria;Gammaproteobacteria - Others;Acinetobacter
abr	Acinetobacter baumannii MDR-TJ	Prokaryotes;Bacteria;Gammaproteobacteria - Others;Acinetobacter
abd	Acinetobacter baumannii TCDC-AB0715	Prokaryotes;Bacteria;Gammaproteobacteria - Others;Acinetobacter
abh	Acinetobacter baumannii TYTH-1	Prokaryotes;Bacteria;Gammaproteobacteria - Others;Acinetobacter
abad	Acinetobacter baumannii D1279779	Prokaryotes;Bacteria;Gammaproteobacteria - Others;Acinetobacter
abj	Acinetobacter baumannii BJAB07104	Prokaryotes;Bacteria;Gammaproteobacteria - Others;Acinetobacter
abab	Acinetobacter baumannii BJAB0715	Prokaryotes;Bacteria;Gammaproteobacteria - Others;Acinetobacter
abaj	Acinetobacter baumannii BJAB0868	Prokaryotes;Bacteria;Gammaproteobacteria - Others;Acinetobacter
abaz	Acinetobacter baumannii ZW85-1	Prokaryotes;Bacteria;Gammaproteobacteria - Others;Acinetobacter
abk	Acinetobacter baumannii AbH12O-A2	Prokaryotes;Bacteria;Gammaproteobacteria - Others;Acinetobacter
abau	Acinetobacter baumannii AB030	Prokaryotes;Bacteria;Gammaproteobacteria - Others;Acinetobacter
abaa	Acinetobacter baumannii AB031	Prokaryotes;Bacteria;Gammaproteobacteria - Others;Acinetobacter
abw	Acinetobacter baumannii AC29	Prokaryotes;Bacteria;Gammaproteobacteria - Others;Acinetobacter
abal	Acinetobacter baumannii LAC-4	Prokaryotes;Bacteria;Gammaproteobacteria - Others;Acinetobacter
acc	Acinetobacter pittii	Prokaryotes;Bacteria;Gammaproteobacteria - Others;Acinetobacter
ano	Acinetobacter nosocomialis	Prokaryotes;Bacteria;Gammaproteobacteria - Others;Acinetobacter
alc	Acinetobacter lactucae	Prokaryotes;Bacteria;Gammaproteobacteria - Others;Acinetobacter
acal	Acinetobacter calcoaceticus	Prokaryotes;Bacteria;Gammaproteobacteria - Others;Acinetobacter
acd	Acinetobacter oleivorans	Prokaryotes;Bacteria;Gammaproteobacteria - Others;Acinetobacter
aci	Acinetobacter baylyi	Prokaryotes;Bacteria;Gammaproteobacteria - Others;Acinetobacter
att	Acinetobacter sp. TTH0-4	Prokaryotes;Bacteria;Gammaproteobacteria - Others;Acinetobacter
aei	Acinetobacter equi	Prokaryotes;Bacteria;Gammaproteobacteria - Others;Acinetobacter
ajo	Acinetobacter johnsonii	Prokaryotes;Bacteria;Gammaproteobacteria - Others;Acinetobacter
acw	Acinetobacter sp. DUT-2	Prokaryotes;Bacteria;Gammaproteobacteria - Others;Acinetobacter
acv	Acinetobacter sp. TGL-Y2	Prokaryotes;Bacteria;Gammaproteobacteria - Others;Acinetobacter
ahl	Acinetobacter haemolyticus	Prokaryotes;Bacteria;Gammaproteobacteria - Others;Acinetobacter
ajn	Acinetobacter junii	Prokaryotes;Bacteria;Gammaproteobacteria - Others;Acinetobacter
asol	Acinetobacter soli	Prokaryotes;Bacteria;Gammaproteobacteria - Others;Acinetobacter
ala	Acinetobacter larvae	Prokaryotes;Bacteria;Gammaproteobacteria - Others;Acinetobacter
asj	Acinetobacter schindleri	Prokaryotes;Bacteria;Gammaproteobacteria - Others;Acinetobacter
aid	Acinetobacter indicus	Prokaryotes;Bacteria;Gammaproteobacteria - Others;Acinetobacter
adv	Acinetobacter defluvii	Prokaryotes;Bacteria;Gammaproteobacteria - Others;Acinetobacter
arj	Acinetobacter radioresistens	Prokaryotes;Bacteria;Gammaproteobacteria - Others;Acinetobacter
awu	Acinetobacter wuhouensis	Prokaryotes;Bacteria;Gammaproteobacteria - Others;Acinetobacter
mct	Moraxella catarrhalis BBH18	Prokaryotes;Bacteria;Gammaproteobacteria - Others;Moraxella
mcs	Moraxella catarrhalis 25240	Prokaryotes;Bacteria;Gammaproteobacteria - Others;Moraxella
mcat	Moraxella catarrhalis 25239	Prokaryotes;Bacteria;Gammaproteobacteria - Others;Moraxella
moi	Moraxella ovis	Prokaryotes;Bacteria;Gammaproteobacteria - Others;Moraxella
mos	Moraxella osloensis	Prokaryotes;Bacteria;Gammaproteobacteria - Others;Moraxella
mbl	Moraxella bovoculi	Prokaryotes;Bacteria;Gammaproteobacteria - Others;Moraxella
mboi	Moraxella bovis	Prokaryotes;Bacteria;Gammaproteobacteria - Others;Moraxella
mbah	Moraxellaceae bacterium HYN0046	Prokaryotes;Bacteria;Gammaproteobacteria - Others;Unclassified Moraxellaceae
son	Shewanella oneidensis	Prokaryotes;Bacteria;Gammaproteobacteria - Others;Shewanella
sdn	Shewanella denitrificans	Prokaryotes;Bacteria;Gammaproteobacteria - Others;Shewanella
sfr	Shewanella frigidimarina	Prokaryotes;Bacteria;Gammaproteobacteria - Others;Shewanella
saz	Shewanella amazonensis	Prokaryotes;Bacteria;Gammaproteobacteria - Others;Shewanella
sbl	Shewanella baltica OS155	Prokaryotes;Bacteria;Gammaproteobacteria - Others;Shewanella
sbm	Shewanella baltica OS185	Prokaryotes;Bacteria;Gammaproteobacteria - Others;Shewanella
sbn	Shewanella baltica OS195	Prokaryotes;Bacteria;Gammaproteobacteria - Others;Shewanella
sbp	Shewanella baltica OS223	Prokaryotes;Bacteria;Gammaproteobacteria - Others;Shewanella
sbt	Shewanella baltica OS678	Prokaryotes;Bacteria;Gammaproteobacteria - Others;Shewanella
sbs	Shewanella baltica OS117	Prokaryotes;Bacteria;Gammaproteobacteria - Others;Shewanella
sbb	Shewanella baltica BA175	Prokaryotes;Bacteria;Gammaproteobacteria - Others;Shewanella
slo	Shewanella loihica	Prokaryotes;Bacteria;Gammaproteobacteria - Others;Shewanella
spc	Shewanella putrefaciens CN-32	Prokaryotes;Bacteria;Gammaproteobacteria - Others;Shewanella
shp	Shewanella putrefaciens 200	Prokaryotes;Bacteria;Gammaproteobacteria - Others;Shewanella
sse	Shewanella sediminis	Prokaryotes;Bacteria;Gammaproteobacteria - Others;Shewanella
spl	Shewanella pealeana	Prokaryotes;Bacteria;Gammaproteobacteria - Others;Shewanella
she	Shewanella sp. MR-4	Prokaryotes;Bacteria;Gammaproteobacteria - Others;Shewanella
shm	Shewanella sp. MR-7	Prokaryotes;Bacteria;Gammaproteobacteria - Others;Shewanella
shn	Shewanella sp. ANA-3	Prokaryotes;Bacteria;Gammaproteobacteria - Others;Shewanella
shw	Shewanella sp. W3-18-1	Prokaryotes;Bacteria;Gammaproteobacteria - Others;Shewanella
shl	Shewanella halifaxensis	Prokaryotes;Bacteria;Gammaproteobacteria - Others;Shewanella
swd	Shewanella woodyi	Prokaryotes;Bacteria;Gammaproteobacteria - Others;Shewanella
swp	Shewanella piezotolerans	Prokaryotes;Bacteria;Gammaproteobacteria - Others;Shewanella
svo	Shewanella violacea	Prokaryotes;Bacteria;Gammaproteobacteria - Others;Shewanella
shf	Shewanella sp. FDAARGOS_354	Prokaryotes;Bacteria;Gammaproteobacteria - Others;Shewanella
sja	Shewanella japonica	Prokaryotes;Bacteria;Gammaproteobacteria - Others;Shewanella
spsw	Shewanella psychrophila	Prokaryotes;Bacteria;Gammaproteobacteria - Others;Shewanella
sbj	Shewanella bicestrii	Prokaryotes;Bacteria;Gammaproteobacteria - Others;Shewanella
smav	Shewanella marisflavi	Prokaryotes;Bacteria;Gammaproteobacteria - Others;Shewanella
shew	Shewanella sp. WE21	Prokaryotes;Bacteria;Gammaproteobacteria - Others;Shewanella
salg	Shewanella algae	Prokaryotes;Bacteria;Gammaproteobacteria - Others;Shewanella
slj	Shewanella livingstonensis	Prokaryotes;Bacteria;Gammaproteobacteria - Others;Shewanella
ilo	Idiomarina loihiensis L2TR	Prokaryotes;Bacteria;Gammaproteobacteria - Others;Idiomarina
ili	Idiomarina loihiensis GSL 199	Prokaryotes;Bacteria;Gammaproteobacteria - Others;Idiomarina
ipi	Idiomarina piscisalsi	Prokaryotes;Bacteria;Gammaproteobacteria - Others;Idiomarina
idi	Idiomarina sp. X4	Prokaryotes;Bacteria;Gammaproteobacteria - Others;Idiomarina
idt	Idiomarina sp. OT37-5b	Prokaryotes;Bacteria;Gammaproteobacteria - Others;Idiomarina
cps	Colwellia psychrerythraea	Prokaryotes;Bacteria;Gammaproteobacteria - Others;Colwellia
com	Colwellia sp. MT41	Prokaryotes;Bacteria;Gammaproteobacteria - Others;Colwellia
coz	Colwellia sp. PAMC 20917	Prokaryotes;Bacteria;Gammaproteobacteria - Others;Colwellia
colw	Colwellia sp. PAMC 21821	Prokaryotes;Bacteria;Gammaproteobacteria - Others;Colwellia
cola	Colwellia sp. Arc7-D	Prokaryotes;Bacteria;Gammaproteobacteria - Others;Colwellia
cber	Colwellia beringensis	Prokaryotes;Bacteria;Gammaproteobacteria - Others;Colwellia
lsd	Litorilituus sediminis	Prokaryotes;Bacteria;Gammaproteobacteria - Others;Litorilituus
tht	Thalassotalea sp. HSM 43	Prokaryotes;Bacteria;Gammaproteobacteria - Others;Thalassotalea
pha	Pseudoalteromonas haloplanktis	Prokaryotes;Bacteria;Gammaproteobacteria - Others;Pseudoalteromonas
pat	Pseudoalteromonas atlantica	Prokaryotes;Bacteria;Gammaproteobacteria - Others;Pseudoalteromonas
psm	Pseudoalteromonas sp. SM9913	Prokaryotes;Bacteria;Gammaproteobacteria - Others;Pseudoalteromonas
pseo	Pseudoalteromonas piratica OCN003	Prokaryotes;Bacteria;Gammaproteobacteria - Others;Pseudoalteromonas
pia	Pseudoalteromonas issachenkonii	Prokaryotes;Bacteria;Gammaproteobacteria - Others;Pseudoalteromonas
pphe	Pseudoalteromonas phenolica	Prokaryotes;Bacteria;Gammaproteobacteria - Others;Pseudoalteromonas
pbw	Pseudoalteromonas sp. Bsw20308	Prokaryotes;Bacteria;Gammaproteobacteria - Others;Pseudoalteromonas
prr	Pseudoalteromonas rubra	Prokaryotes;Bacteria;Gammaproteobacteria - Others;Pseudoalteromonas
ptn	Pseudoalteromonas translucida	Prokaryotes;Bacteria;Gammaproteobacteria - Others;Pseudoalteromonas
plz	Pseudoalteromonas luteoviolacea	Prokaryotes;Bacteria;Gammaproteobacteria - Others;Pseudoalteromonas
paln	Pseudoalteromonas aliena	Prokaryotes;Bacteria;Gammaproteobacteria - Others;Pseudoalteromonas
ppis	Pseudoalteromonas piscicida	Prokaryotes;Bacteria;Gammaproteobacteria - Others;Pseudoalteromonas
pea	Pseudoalteromonas espejiana	Prokaryotes;Bacteria;Gammaproteobacteria - Others;Pseudoalteromonas
pspo	Pseudoalteromonas spongiae	Prokaryotes;Bacteria;Gammaproteobacteria - Others;Pseudoalteromonas
part	Pseudoalteromonas arctica	Prokaryotes;Bacteria;Gammaproteobacteria - Others;Pseudoalteromonas
ptu	Pseudoalteromonas tunicata	Prokaryotes;Bacteria;Gammaproteobacteria - Others;Pseudoalteromonas
png	Pseudoalteromonas nigrifaciens	Prokaryotes;Bacteria;Gammaproteobacteria - Others;Pseudoalteromonas
ptd	Pseudoalteromonas tetraodonis	Prokaryotes;Bacteria;Gammaproteobacteria - Others;Pseudoalteromonas
psen	Pseudoalteromonas sp. NC201	Prokaryotes;Bacteria;Gammaproteobacteria - Others;Pseudoalteromonas
pdj	Pseudoalteromonas donghaensis	Prokaryotes;Bacteria;Gammaproteobacteria - Others;Pseudoalteromonas
maq	Marinobacter hydrocarbonoclasticus VT8	Prokaryotes;Bacteria;Gammaproteobacteria - Others;Marinobacter
mhc	Marinobacter hydrocarbonoclasticus ATCC 49840	Prokaryotes;Bacteria;Gammaproteobacteria - Others;Marinobacter
mad	Marinobacter adhaerens	Prokaryotes;Bacteria;Gammaproteobacteria - Others;Marinobacter
mbs	Marinobacter sp. BSs20148	Prokaryotes;Bacteria;Gammaproteobacteria - Others;Marinobacter
msr	Marinobacter salarius	Prokaryotes;Bacteria;Gammaproteobacteria - Others;Marinobacter
msx	Marinobacter similis	Prokaryotes;Bacteria;Gammaproteobacteria - Others;Marinobacter
mpq	Marinobacter psychrophilus	Prokaryotes;Bacteria;Gammaproteobacteria - Others;Marinobacter
mari	Marinobacter sp. CP1	Prokaryotes;Bacteria;Gammaproteobacteria - Others;Marinobacter
mlq	Marinobacter sp. LQ44	Prokaryotes;Bacteria;Gammaproteobacteria - Others;Marinobacter
msq	Marinobacter salinus	Prokaryotes;Bacteria;Gammaproteobacteria - Others;Marinobacter
mara	Marinobacter sp. Arc7-DN-1	Prokaryotes;Bacteria;Gammaproteobacteria - Others;Marinobacter
amc	Alteromonas mediterranea DE	Prokaryotes;Bacteria;Gammaproteobacteria - Others;Alteromonas
amh	Alteromonas mediterranea 615	Prokaryotes;Bacteria;Gammaproteobacteria - Others;Alteromonas
amaa	Alteromonas mediterranea DE1	Prokaryotes;Bacteria;Gammaproteobacteria - Others;Alteromonas
amal	Alteromonas mediterranea U4	Prokaryotes;Bacteria;Gammaproteobacteria - Others;Alteromonas
amae	Alteromonas mediterranea U7	Prokaryotes;Bacteria;Gammaproteobacteria - Others;Alteromonas
amao	Alteromonas mediterranea U8	Prokaryotes;Bacteria;Gammaproteobacteria - Others;Alteromonas
amad	Alteromonas mediterranea UM4b	Prokaryotes;Bacteria;Gammaproteobacteria - Others;Alteromonas
amai	Alteromonas mediterranea UM7	Prokaryotes;Bacteria;Gammaproteobacteria - Others;Alteromonas
amag	Alteromonas mediterranea MED64	Prokaryotes;Bacteria;Gammaproteobacteria - Others;Alteromonas
amac	Alteromonas macleodii ATCC 27126	Prokaryotes;Bacteria;Gammaproteobacteria - Others;Alteromonas
amb	Alteromonas macleodii Balearic Sea AD45	Prokaryotes;Bacteria;Gammaproteobacteria - Others;Alteromonas
amg	Alteromonas macleodii English Channel 673	Prokaryotes;Bacteria;Gammaproteobacteria - Others;Alteromonas
amk	Alteromonas macleodii Black Sea 11	Prokaryotes;Bacteria;Gammaproteobacteria - Others;Alteromonas
alt	Alteromonas naphthalenivorans	Prokaryotes;Bacteria;Gammaproteobacteria - Others;Alteromonas
aal	Alteromonas australica H 17	Prokaryotes;Bacteria;Gammaproteobacteria - Others;Alteromonas
aaus	Alteromonas australica DE170	Prokaryotes;Bacteria;Gammaproteobacteria - Others;Alteromonas
asp	Alteromonas stellipolaris LMG 21856	Prokaryotes;Bacteria;Gammaproteobacteria - Others;Alteromonas
asq	Alteromonas stellipolaris LMG 21861	Prokaryotes;Bacteria;Gammaproteobacteria - Others;Alteromonas
aaw	Alteromonas addita	Prokaryotes;Bacteria;Gammaproteobacteria - Others;Alteromonas
alr	Alteromonas sp. RKMC-009	Prokaryotes;Bacteria;Gammaproteobacteria - Others;Alteromonas
ale	Alteromonas sp. Mac1	Prokaryotes;Bacteria;Gammaproteobacteria - Others;Alteromonas
alz	Alteromonas sp. Mac2	Prokaryotes;Bacteria;Gammaproteobacteria - Others;Alteromonas
gag	Glaciecola sp. 4H-3-7+YE-5	Prokaryotes;Bacteria;Gammaproteobacteria - Others;Glaciecola
gni	Glaciecola nitratireducens	Prokaryotes;Bacteria;Gammaproteobacteria - Others;Glaciecola
gps	Paraglaciecola psychrophila	Prokaryotes;Bacteria;Gammaproteobacteria - Others;Paraglaciecola
lal	Lacimicrobium alkaliphilum	Prokaryotes;Bacteria;Gammaproteobacteria - Others;Lacimicrobium
cate	Catenovulum sp. CCB-QB4	Prokaryotes;Bacteria;Gammaproteobacteria - Others;Catenovulum
salh	Salinimonas sp. HMF8227	Prokaryotes;Bacteria;Gammaproteobacteria - Others;Salinimonas
salm	Salinimonas sp. N102	Prokaryotes;Bacteria;Gammaproteobacteria - Others;Salinimonas
pin	Psychromonas ingrahamii	Prokaryotes;Bacteria;Gammaproteobacteria - Others;Psychromonas
psy	Psychromonas sp. CNPT3	Prokaryotes;Bacteria;Gammaproteobacteria - Others;Psychromonas
fbl	Ferrimonas balearica	Prokaryotes;Bacteria;Gammaproteobacteria - Others;Ferrimonas
mvs	Moritella viscosa	Prokaryotes;Bacteria;Gammaproteobacteria - Others;Moritella
mya	Moritella yayanosii	Prokaryotes;Bacteria;Gammaproteobacteria - Others;Moritella
cja	Cellvibrio japonicus	Prokaryotes;Bacteria;Gammaproteobacteria - Others;Cellvibrio
ceb	Cellvibrio sp. PSBB023	Prokaryotes;Bacteria;Gammaproteobacteria - Others;Cellvibrio
cell	Cellvibrio sp. PSBB006	Prokaryotes;Bacteria;Gammaproteobacteria - Others;Cellvibrio
sde	Saccharophagus degradans	Prokaryotes;Bacteria;Gammaproteobacteria - Others;Saccharophagus
ttu	Teredinibacter turnerae	Prokaryotes;Bacteria;Gammaproteobacteria - Others;Teredinibacter
saga	Simiduia agarivorans	Prokaryotes;Bacteria;Gammaproteobacteria - Others;Simiduia
spoi	Spongiibacter sp. IMCC21906	Prokaryotes;Bacteria;Gammaproteobacteria - Others;Spongiibacter
zal	Zhongshania aliphaticivorans	Prokaryotes;Bacteria;Gammaproteobacteria - Others;Zhongshania
osg	Oceanicoccus sagamiensis	Prokaryotes;Bacteria;Gammaproteobacteria - Others;Oceanicoccus
mthd	Microbulbifer thermotolerans	Prokaryotes;Bacteria;Gammaproteobacteria - Others;Microbulbifer
micc	Microbulbifer aggregans	Prokaryotes;Bacteria;Gammaproteobacteria - Others;Microbulbifer
maga	Microbulbifer agarilyticus	Prokaryotes;Bacteria;Gammaproteobacteria - Others;Microbulbifer
mii	Microbulbifer sp. A4B17	Prokaryotes;Bacteria;Gammaproteobacteria - Others;Microbulbifer
hja	Halioglobus japonicus	Prokaryotes;Bacteria;Gammaproteobacteria - Others;Halioglobus
cbu	Coxiella burnetii RSA 493	Prokaryotes;Bacteria;Gammaproteobacteria - Others;Coxiella
cbs	Coxiella burnetii RSA 331	Prokaryotes;Bacteria;Gammaproteobacteria - Others;Coxiella
cbd	Coxiella burnetii Dugway 5J108-111	Prokaryotes;Bacteria;Gammaproteobacteria - Others;Coxiella
cbg	Coxiella burnetii CbuG_Q212	Prokaryotes;Bacteria;Gammaproteobacteria - Others;Coxiella
cbc	Coxiella burnetii CbuK_Q154	Prokaryotes;Bacteria;Gammaproteobacteria - Others;Coxiella
cea	Coxiella endosymbiont of Amblyomma americanum	Prokaryotes;Bacteria;Gammaproteobacteria - Others;Coxiella
cey	Coxiella mudrowiae	Prokaryotes;Bacteria;Gammaproteobacteria - Others;Coxiella
rvi	Candidatus Rickettsiella viridis	Prokaryotes;Bacteria;Gammaproteobacteria - Others;Rickettsiella
lpn	Legionella pneumophila subsp. pneumophila Philadelphia 1 (serogroup 1)	Prokaryotes;Bacteria;Gammaproteobacteria - Others;Legionella
lph	Legionella pneumophila subsp. pneumophila HL06041035 (serogroup 1)	Prokaryotes;Bacteria;Gammaproteobacteria - Others;Legionella
lpo	Legionella pneumophila subsp. pneumophila Lorraine (serogroup 1)	Prokaryotes;Bacteria;Gammaproteobacteria - Others;Legionella
lpu	Legionella pneumophila subsp. pneumophila LPE509	Prokaryotes;Bacteria;Gammaproteobacteria - Others;Legionella
lpm	Legionella pneumophila subsp. pneumophila Thunder Bay	Prokaryotes;Bacteria;Gammaproteobacteria - Others;Legionella
lpf	Legionella pneumophila Lens (serogroup 1)	Prokaryotes;Bacteria;Gammaproteobacteria - Others;Legionella
lpp	Legionella pneumophila Paris (serogroup 1)	Prokaryotes;Bacteria;Gammaproteobacteria - Others;Legionella
lpc	Legionella pneumophila Corby	Prokaryotes;Bacteria;Gammaproteobacteria - Others;Legionella
lpa	Legionella pneumophila 2300/99 Alcoy (serogroup 1)	Prokaryotes;Bacteria;Gammaproteobacteria - Others;Legionella
lpe	Legionella pneumophila subsp. pneumophila ATCC 43290 (serogroup 12)	Prokaryotes;Bacteria;Gammaproteobacteria - Others;Legionella
llo	Legionella longbeachae	Prokaryotes;Bacteria;Gammaproteobacteria - Others;Legionella
lfa	Legionella fallonii	Prokaryotes;Bacteria;Gammaproteobacteria - Others;Legionella
lha	Legionella hackeliae	Prokaryotes;Bacteria;Gammaproteobacteria - Others;Legionella
lok	Legionella oakridgensis	Prokaryotes;Bacteria;Gammaproteobacteria - Others;Legionella
lcd	Legionella clemsonensis	Prokaryotes;Bacteria;Gammaproteobacteria - Others;Legionella
les	Legionella endosymbiont of Polyplax serrata	Prokaryotes;Bacteria;Gammaproteobacteria - Others;Legionella
lsh	Legionella sainthelensi	Prokaryotes;Bacteria;Gammaproteobacteria - Others;Legionella
llg	Legionella lansingensis	Prokaryotes;Bacteria;Gammaproteobacteria - Others;Legionella
lib	Legionella israelensis	Prokaryotes;Bacteria;Gammaproteobacteria - Others;Legionella
tmc	Tatlockia micdadei	Prokaryotes;Bacteria;Gammaproteobacteria - Others;Tatlockia
mca	Methylococcus capsulatus	Prokaryotes;Bacteria;Gammaproteobacteria - Others;Methylococcus
mmt	Methylomonas methanica	Prokaryotes;Bacteria;Gammaproteobacteria - Others;Methylomonas
mdn	Methylomonas denitrificans	Prokaryotes;Bacteria;Gammaproteobacteria - Others;Methylomonas
mdh	Methylomonas sp. DH-1	Prokaryotes;Bacteria;Gammaproteobacteria - Others;Methylomonas
mko	Methylomonas koyamae	Prokaryotes;Bacteria;Gammaproteobacteria - Others;Methylomonas
metl	Methylomonas sp. LW13	Prokaryotes;Bacteria;Gammaproteobacteria - Others;Methylomonas
mah	Methylomicrobium alcaliphilum	Prokaryotes;Bacteria;Gammaproteobacteria - Others;Methylomicrobium
mpsy	Methylovulum psychrotolerans	Prokaryotes;Bacteria;Gammaproteobacteria - Others;Methylovulum
mmai	Methylocaldum marinum	Prokaryotes;Bacteria;Gammaproteobacteria - Others;Methylocaldum
ftu	Francisella tularensis subsp. tularensis SCHU S4	Prokaryotes;Bacteria;Gammaproteobacteria - Others;Francisella
ftq	Francisella tularensis subsp. tularensis SCHU S4 NR-28534	Prokaryotes;Bacteria;Gammaproteobacteria - Others;Francisella
ftf	Francisella tularensis subsp. tularensis FSC198	Prokaryotes;Bacteria;Gammaproteobacteria - Others;Francisella
ftw	Francisella tularensis subsp. tularensis WY96-3418	Prokaryotes;Bacteria;Gammaproteobacteria - Others;Francisella
ftr	Francisella tularensis subsp. tularensis NE061598	Prokaryotes;Bacteria;Gammaproteobacteria - Others;Francisella
ftt	Francisella tularensis subsp. tularensis TI0902	Prokaryotes;Bacteria;Gammaproteobacteria - Others;Francisella
ftg	Francisella tularensis subsp. tularensis TIGB03	Prokaryotes;Bacteria;Gammaproteobacteria - Others;Francisella
ftl	Francisella tularensis subsp. holarctica LVS	Prokaryotes;Bacteria;Gammaproteobacteria - Others;Francisella
fth	Francisella tularensis subsp. holarctica OSU18	Prokaryotes;Bacteria;Gammaproteobacteria - Others;Francisella
fta	Francisella tularensis subsp. holarctica FTNF002-00	Prokaryotes;Bacteria;Gammaproteobacteria - Others;Francisella
fts	Francisella tularensis subsp. holarctica F92	Prokaryotes;Bacteria;Gammaproteobacteria - Others;Francisella
fti	Francisella tularensis subsp. holarctica FSC200	Prokaryotes;Bacteria;Gammaproteobacteria - Others;Francisella
fto	Francisella tularensis subsp. holarctica PHIT-FT049	Prokaryotes;Bacteria;Gammaproteobacteria - Others;Francisella
ftc	Francisella tularensis subsp. holarctica FTT_1	Prokaryotes;Bacteria;Gammaproteobacteria - Others;Francisella
ftv	Francisella tularensis subsp. holarctica VT68	Prokaryotes;Bacteria;Gammaproteobacteria - Others;Francisella
ftz	Francisella tularensis subsp. holarctica 425	Prokaryotes;Bacteria;Gammaproteobacteria - Others;Francisella
ftm	Francisella tularensis subsp. mediasiatica FSC147	Prokaryotes;Bacteria;Gammaproteobacteria - Others;Francisella
ftn	Francisella tularensis subsp. novicida U112	Prokaryotes;Bacteria;Gammaproteobacteria - Others;Francisella
ftx	Francisella tularensis subsp. novicida U112	Prokaryotes;Bacteria;Gammaproteobacteria - Others;Francisella
ftd	Francisella tularensis subsp. novicida F6168	Prokaryotes;Bacteria;Gammaproteobacteria - Others;Francisella
fty	Francisella tularensis subsp. novicida DPG 3A-IS	Prokaryotes;Bacteria;Gammaproteobacteria - Others;Francisella
fcf	Francisella cf. novicida Fx1	Prokaryotes;Bacteria;Gammaproteobacteria - Others;Francisella
fcn	Francisella hispaniensis 3523	Prokaryotes;Bacteria;Gammaproteobacteria - Others;Francisella
fhi	Francisella hispaniensis FSC454	Prokaryotes;Bacteria;Gammaproteobacteria - Others;Francisella
fph	Francisella philomiragia subsp. philomiragia ATCC 25017	Prokaryotes;Bacteria;Gammaproteobacteria - Others;Francisella
fpt	Francisella philomiragia subsp. philomiragia ATCC 25015 O#319L	Prokaryotes;Bacteria;Gammaproteobacteria - Others;Francisella
fpi	Francisella philomiragia O#319-029	Prokaryotes;Bacteria;Gammaproteobacteria - Others;Francisella
fpm	Francisella philomiragia O#319-036	Prokaryotes;Bacteria;Gammaproteobacteria - Others;Francisella
fpx	Francisella philomiragia O#319-067	Prokaryotes;Bacteria;Gammaproteobacteria - Others;Francisella
fpz	Francisella philomiragia GA01-2794	Prokaryotes;Bacteria;Gammaproteobacteria - Others;Francisella
fpj	Francisella philomiragia GA01-2801	Prokaryotes;Bacteria;Gammaproteobacteria - Others;Francisella
frt	Francisella sp. TX077308	Prokaryotes;Bacteria;Gammaproteobacteria - Others;Francisella
fna	Francisella noatunensis subsp. orientalis Toba 04	Prokaryotes;Bacteria;Gammaproteobacteria - Others;Francisella
fnl	Francisella noatunensis subsp. orientalis LADL--07-285A	Prokaryotes;Bacteria;Gammaproteobacteria - Others;Francisella
frf	Francisella sp. FSC1006	Prokaryotes;Bacteria;Gammaproteobacteria - Others;Francisella
fper	Francisella persica	Prokaryotes;Bacteria;Gammaproteobacteria - Others;Francisella
fha	Francisella halioticida	Prokaryotes;Bacteria;Gammaproteobacteria - Others;Francisella
frx	Francisella sp. TX077310	Prokaryotes;Bacteria;Gammaproteobacteria - Others;Francisella
frm	Francisella sp. MA067296	Prokaryotes;Bacteria;Gammaproteobacteria - Others;Francisella
frc	Francisella sp. CA97-1460	Prokaryotes;Bacteria;Gammaproteobacteria - Others;Francisella
fgu	Allofrancisella guangzhouensis	Prokaryotes;Bacteria;Gammaproteobacteria - Others;Allofrancisella
tcx	Hydrogenovibrio crunogenus	Prokaryotes;Bacteria;Gammaproteobacteria - Others;Hydrogenovibrio
htr	Hydrogenovibrio thermophilus	Prokaryotes;Bacteria;Gammaproteobacteria - Others;Hydrogenovibrio
tcy	Thiomicrospira cyclica	Prokaryotes;Bacteria;Gammaproteobacteria - Others;Thiomicrospira
tao	Thiomicrospira aerophila	Prokaryotes;Bacteria;Gammaproteobacteria - Others;Thiomicrospira
thio	Thiomicrospira sp. S5	Prokaryotes;Bacteria;Gammaproteobacteria - Others;Thiomicrospira
mej	Methylophaga nitratireducenticrescens	Prokaryotes;Bacteria;Gammaproteobacteria - Others;Methylophaga
mec	Methylophaga frappieri	Prokaryotes;Bacteria;Gammaproteobacteria - Others;Methylophaga
cyq	Cycloclasticus sp. P1	Prokaryotes;Bacteria;Gammaproteobacteria - Others;Cycloclasticus
cza	Cycloclasticus zancles	Prokaryotes;Bacteria;Gammaproteobacteria - Others;Cycloclasticus
cyy	Cycloclasticus sp. PY97N	Prokaryotes;Bacteria;Gammaproteobacteria - Others;Cycloclasticus
psal	Piscirickettsia salmonis	Prokaryotes;Bacteria;Gammaproteobacteria - Others;Piscirickettsia
tig	Thioploca ingrica	Prokaryotes;Bacteria;Gammaproteobacteria - Others;Thioploca
blep	Beggiatoa leptomitiformis	Prokaryotes;Bacteria;Gammaproteobacteria - Others;Beggiatoa
noc	Nitrosococcus oceani	Prokaryotes;Bacteria;Gammaproteobacteria - Others;Nitrosococcus
nhl	Nitrosococcus halophilus	Prokaryotes;Bacteria;Gammaproteobacteria - Others;Nitrosococcus
nwa	Nitrosococcus watsonii	Prokaryotes;Bacteria;Gammaproteobacteria - Others;Nitrosococcus
nwr	Nitrosococcus wardiae	Prokaryotes;Bacteria;Gammaproteobacteria - Others;Nitrosococcus
alv	Allochromatium vinosum	Prokaryotes;Bacteria;Gammaproteobacteria - Others;Allochromatium
tvi	Thiocystis violascens	Prokaryotes;Bacteria;Gammaproteobacteria - Others;Thiocystis
tmb	Thioflavicoccus mobilis	Prokaryotes;Bacteria;Gammaproteobacteria - Others;Thioflavicoccus
mpur	Marichromatium purpuratum	Prokaryotes;Bacteria;Gammaproteobacteria - Others;Marichromatium
tee	Candidatus Tenderia electrophaga	Prokaryotes;Bacteria;Gammaproteobacteria - Others;Tenderia
ntt	Candidatus Nitrosoglobus terrae	Prokaryotes;Bacteria;Gammaproteobacteria - Others;Nitrosoglobus
tsy	Candidatus Thiodictyon syntrophicum	Prokaryotes;Bacteria;Gammaproteobacteria - Others;Thiodictyon
rhh	Rheinheimera sp. D18	Prokaryotes;Bacteria;Gammaproteobacteria - Others;Rheinheimera
aeh	Alkalilimnicola ehrlichii	Prokaryotes;Bacteria;Gammaproteobacteria - Others;Alkalilimnicola
hha	Halorhodospira halophila	Prokaryotes;Bacteria;Gammaproteobacteria - Others;Halorhodospira
hhc	Halorhodospira halochloris	Prokaryotes;Bacteria;Gammaproteobacteria - Others;Halorhodospira
tgr	Thioalkalivibrio sulfidiphilus	Prokaryotes;Bacteria;Gammaproteobacteria - Others;Thioalkalivibrio
tkm	Thioalkalivibrio sp. K90mix	Prokaryotes;Bacteria;Gammaproteobacteria - Others;Thioalkalivibrio
tni	Thioalkalivibrio nitratireducens	Prokaryotes;Bacteria;Gammaproteobacteria - Others;Thioalkalivibrio
tti	Thioalkalivibrio paradoxus	Prokaryotes;Bacteria;Gammaproteobacteria - Others;Thioalkalivibrio
tvr	Thioalkalivibrio versutus	Prokaryotes;Bacteria;Gammaproteobacteria - Others;Thioalkalivibrio
ssal	Spiribacter salinus	Prokaryotes;Bacteria;Gammaproteobacteria - Others;Spiribacter
spiu	Spiribacter sp. UAH-SP71	Prokaryotes;Bacteria;Gammaproteobacteria - Others;Spiribacter
ebs	Ectothiorhodospira sp. BSL-9	Prokaryotes;Bacteria;Gammaproteobacteria - Others;Ectothiorhodospira
aprs	Acidihalobacter prosperus	Prokaryotes;Bacteria;Gammaproteobacteria - Others;Acidihalobacter
hna	Halothiobacillus neapolitanus	Prokaryotes;Bacteria;Gammaproteobacteria - Others;Halothiobacillus
haz	Halothiobacillus sp. LS2	Prokaryotes;Bacteria;Gammaproteobacteria - Others;Halothiobacillus
wma	Wenzhouxiangella marina	Prokaryotes;Bacteria;Gammaproteobacteria - Others;Wenzhouxiangella
woc	Woeseia oceani	Prokaryotes;Bacteria;Gammaproteobacteria - Others;Woeseia
gai	Granulosicoccus antarcticus	Prokaryotes;Bacteria;Gammaproteobacteria - Others;Granulosicoccus
ttc	Thiohalobacter thiocyanaticus	Prokaryotes;Bacteria;Gammaproteobacteria - Others;Thiohalobacter
hch	Hahella chejuensis	Prokaryotes;Bacteria;Gammaproteobacteria - Others;Hahella
hahe	Hahella sp. KA22	Prokaryotes;Bacteria;Gammaproteobacteria - Others;Hahella
csa	Chromohalobacter salexigens	Prokaryotes;Bacteria;Gammaproteobacteria - Others;Chromohalobacter
hel	Halomonas elongata	Prokaryotes;Bacteria;Gammaproteobacteria - Others;Halomonas
hcs	Halomonas campaniensis	Prokaryotes;Bacteria;Gammaproteobacteria - Others;Halomonas
hak	Halomonas sp. KO116	Prokaryotes;Bacteria;Gammaproteobacteria - Others;Halomonas
ham	Halomonas sp. R57-5	Prokaryotes;Bacteria;Gammaproteobacteria - Others;Halomonas
hhu	Halomonas huangheensis	Prokaryotes;Bacteria;Gammaproteobacteria - Others;Halomonas
hco	Halomonas chromatireducens	Prokaryotes;Bacteria;Gammaproteobacteria - Others;Halomonas
hsi	Halomonas aestuarii	Prokaryotes;Bacteria;Gammaproteobacteria - Others;Halomonas
halo	Halomonas sp. 1513	Prokaryotes;Bacteria;Gammaproteobacteria - Others;Halomonas
hhh	Halomonas hydrothermalis	Prokaryotes;Bacteria;Gammaproteobacteria - Others;Halomonas
hbe	Halomonas beimenensis	Prokaryotes;Bacteria;Gammaproteobacteria - Others;Halomonas
hag	Halomonas sp. GFAJ-1	Prokaryotes;Bacteria;Gammaproteobacteria - Others;Halomonas
haf	Halomonas sp. SF2003	Prokaryotes;Bacteria;Gammaproteobacteria - Others;Halomonas
halk	Halomonas alkaliphila	Prokaryotes;Bacteria;Gammaproteobacteria - Others;Halomonas
hvn	Halomonas venusta	Prokaryotes;Bacteria;Gammaproteobacteria - Others;Halomonas
ple	Candidatus Portiera aleyrodidarum BT-B	Prokaryotes;Bacteria;Gammaproteobacteria - Others;Portiera
ply	Candidatus Portiera aleyrodidarum BT-B-HRs	Prokaryotes;Bacteria;Gammaproteobacteria - Others;Portiera
plr	Candidatus Portiera aleyrodidarum BT-QVLC	Prokaryotes;Bacteria;Gammaproteobacteria - Others;Portiera
plo	Candidatus Portiera aleyrodidarum BT-QVLC	Prokaryotes;Bacteria;Gammaproteobacteria - Others;Portiera
pld	Candidatus Portiera aleyrodidarum TV	Prokaryotes;Bacteria;Gammaproteobacteria - Others;Portiera
plb	Candidatus Portiera aleyrodidarum TV-BCN	Prokaryotes;Bacteria;Gammaproteobacteria - Others;Portiera
plc	Candidatus Portiera aleyrodidarum AD-CAI	Prokaryotes;Bacteria;Gammaproteobacteria - Others;Portiera
pli	Candidatus Portiera aleyrodidarum AF-CAI	Prokaryotes;Bacteria;Gammaproteobacteria - Others;Portiera
paly	Candidatus Portiera aleyrodidarum MED	Prokaryotes;Bacteria;Gammaproteobacteria - Others;Portiera
crp	Candidatus Carsonella ruddii PV (Pachypsylla venusta)	Prokaryotes;Bacteria;Gammaproteobacteria - Others;Carsonella
cru	Candidatus Carsonella ruddii CE (Ctenarytaina eucalypti)	Prokaryotes;Bacteria;Gammaproteobacteria - Others;Carsonella
crc	Candidatus Carsonella ruddii CS (Ctenarytaina spatulata)	Prokaryotes;Bacteria;Gammaproteobacteria - Others;Carsonella
crt	Candidatus Carsonella ruddii HT (Heteropsylla texana)	Prokaryotes;Bacteria;Gammaproteobacteria - Others;Carsonella
crh	Candidatus Carsonella ruddii HC (Heteropsylla cubana)	Prokaryotes;Bacteria;Gammaproteobacteria - Others;Carsonella
crv	Candidatus Carsonella ruddii PC (Pachypsylla celtidis)	Prokaryotes;Bacteria;Gammaproteobacteria - Others;Carsonella
cri	Candidatus Carsonella ruddii DC (Diaphorina citri)	Prokaryotes;Bacteria;Gammaproteobacteria - Others;Carsonella
eme	Candidatus Evansia muelleri	Prokaryotes;Bacteria;Gammaproteobacteria - Others;Evansia
zpl	Zymobacter palmae	Prokaryotes;Bacteria;Gammaproteobacteria - Others;Zymobacter
haa	Halotalea alkalilenta	Prokaryotes;Bacteria;Gammaproteobacteria - Others;Halotalea
cmai	Cobetia marina	Prokaryotes;Bacteria;Gammaproteobacteria - Others;Cobetia
kus	Kushneria konosiri	Prokaryotes;Bacteria;Gammaproteobacteria - Others;Kushneria
kma	Kushneria marisflavi	Prokaryotes;Bacteria;Gammaproteobacteria - Others;Kushneria
abo	Alcanivorax borkumensis	Prokaryotes;Bacteria;Gammaproteobacteria - Others;Alcanivorax
adi	Alcanivorax dieselolei	Prokaryotes;Bacteria;Gammaproteobacteria - Others;Alcanivorax
apac	Alcanivorax pacificus	Prokaryotes;Bacteria;Gammaproteobacteria - Others;Alcanivorax
aln	Alcanivorax sp. NBRC 101098	Prokaryotes;Bacteria;Gammaproteobacteria - Others;Alcanivorax
axe	Alcanivorax xenomutans	Prokaryotes;Bacteria;Gammaproteobacteria - Others;Alcanivorax
kak	Ketobacter alkanivorans	Prokaryotes;Bacteria;Gammaproteobacteria - Others;Ketobacter
kko	Kangiella koreensis	Prokaryotes;Bacteria;Gammaproteobacteria - Others;Kangiella
kge	Kangiella geojedonensis	Prokaryotes;Bacteria;Gammaproteobacteria - Others;Kangiella
ksd	Kangiella sediminilitoris	Prokaryotes;Bacteria;Gammaproteobacteria - Others;Kangiella
kpd	Kangiella profundi	Prokaryotes;Bacteria;Gammaproteobacteria - Others;Kangiella
mmw	Marinomonas sp. MWYL1	Prokaryotes;Bacteria;Gammaproteobacteria - Others;Marinomonas
mme	Marinomonas mediterranea	Prokaryotes;Bacteria;Gammaproteobacteria - Others;Marinomonas
mpc	Marinomonas posidonica	Prokaryotes;Bacteria;Gammaproteobacteria - Others;Marinomonas
tol	Thalassolituus oleivorans MIL-1	Prokaryotes;Bacteria;Gammaproteobacteria - Others;Thalassolituus
tor	Thalassolituus oleivorans R6-15	Prokaryotes;Bacteria;Gammaproteobacteria - Others;Thalassolituus
oai	Oleispira antarctica	Prokaryotes;Bacteria;Gammaproteobacteria - Others;Oleispira
mars	Marinobacterium aestuarii	Prokaryotes;Bacteria;Gammaproteobacteria - Others;Marinobacterium
bsan	Bacterioplanes sanyensis	Prokaryotes;Bacteria;Gammaproteobacteria - Others;Bacterioplanes
gsn	Gynuella sunshinyii	Prokaryotes;Bacteria;Gammaproteobacteria - Others;Gynuella
rfo	Reinekea forsetii	Prokaryotes;Bacteria;Gammaproteobacteria - Others;Reinekea
ome	Oleiphilus messinensis	Prokaryotes;Bacteria;Gammaproteobacteria - Others;Oleiphilus
aha	Aeromonas hydrophila subsp. hydrophila ATCC 7966	Prokaryotes;Bacteria;Gammaproteobacteria - Others;Aeromonas
ahy	Aeromonas hydrophila ML09-119	Prokaryotes;Bacteria;Gammaproteobacteria - Others;Aeromonas
ahd	Aeromonas hydrophila YL17	Prokaryotes;Bacteria;Gammaproteobacteria - Others;Aeromonas
ahr	Aeromonas hydrophila AL09-71	Prokaryotes;Bacteria;Gammaproteobacteria - Others;Aeromonas
ahp	Aeromonas hydrophila pc104A	Prokaryotes;Bacteria;Gammaproteobacteria - Others;Aeromonas
ahj	Aeromonas hydrophila J-1	Prokaryotes;Bacteria;Gammaproteobacteria - Others;Aeromonas
ahh	Aeromonas hydrophila AL06-06	Prokaryotes;Bacteria;Gammaproteobacteria - Others;Aeromonas
ahi	Aeromonas hydrophila AH10	Prokaryotes;Bacteria;Gammaproteobacteria - Others;Aeromonas
aaj	Aeromonas hydrophila MX16A	Prokaryotes;Bacteria;Gammaproteobacteria - Others;Aeromonas
asa	Aeromonas salmonicida subsp. salmonicida A449	Prokaryotes;Bacteria;Gammaproteobacteria - Others;Aeromonas
aeo	Aeromonas salmonicida O23A	Prokaryotes;Bacteria;Gammaproteobacteria - Others;Aeromonas
avr	Aeromonas veronii B565	Prokaryotes;Bacteria;Gammaproteobacteria - Others;Aeromonas
avo	Aeromonas veronii TH0426	Prokaryotes;Bacteria;Gammaproteobacteria - Others;Aeromonas
amed	Aeromonas media	Prokaryotes;Bacteria;Gammaproteobacteria - Others;Aeromonas
asr	Aeromonas schubertii	Prokaryotes;Bacteria;Gammaproteobacteria - Others;Aeromonas
adh	Aeromonas dhakensis	Prokaryotes;Bacteria;Gammaproteobacteria - Others;Aeromonas
acav	Aeromonas caviae	Prokaryotes;Bacteria;Gammaproteobacteria - Others;Aeromonas
aem	Aeromonas sp. CU5	Prokaryotes;Bacteria;Gammaproteobacteria - Others;Aeromonas
aea	Aeromonas sp. ASNIH3	Prokaryotes;Bacteria;Gammaproteobacteria - Others;Aeromonas
arv	Aeromonas rivipollensis	Prokaryotes;Bacteria;Gammaproteobacteria - Others;Aeromonas
aes	Aeromonas sp. ASNIH5	Prokaryotes;Bacteria;Gammaproteobacteria - Others;Aeromonas
tau	Tolumonas auensis	Prokaryotes;Bacteria;Gammaproteobacteria - Others;Tolumonas
oce	Oceanimonas sp. GK1	Prokaryotes;Bacteria;Gammaproteobacteria - Others;Oceanimonas
ocm	Oceanisphaera avium	Prokaryotes;Bacteria;Gammaproteobacteria - Others;Oceanisphaera
opf	Oceanisphaera profunda	Prokaryotes;Bacteria;Gammaproteobacteria - Others;Oceanisphaera
zdf	Zobellella denitrificans	Prokaryotes;Bacteria;Gammaproteobacteria - Others;Zobellella
dno	Dichelobacter nodosus	Prokaryotes;Bacteria;Gammaproteobacteria - Others;Dichelobacter
chj	Cardiobacterium hominis	Prokaryotes;Bacteria;Gammaproteobacteria - Others;Cardiobacterium
gap	Gilliamella apicola	Prokaryotes;Bacteria;Gammaproteobacteria - Others;Gilliamella
fpp	Frischella perrara	Prokaryotes;Bacteria;Gammaproteobacteria - Others;Frischella
sdf	Steroidobacter denitrificans	Prokaryotes;Bacteria;Gammaproteobacteria - Others;Steroidobacter
sok	Solimonas sp. K1W22B-7	Prokaryotes;Bacteria;Gammaproteobacteria - Others;Solimonas
gbi	Immundisolibacter cernigliae	Prokaryotes;Bacteria;Gammaproteobacteria - Others;Immundisolibacter
slim	Sulfuricaulis limicola	Prokaryotes;Bacteria;Gammaproteobacteria - Others;Sulfuricaulis
sva	Sulfurifustis variabilis	Prokaryotes;Bacteria;Gammaproteobacteria - Others;Sulfurifustis
acii	Acidiferrobacter sp. SPIII_3	Prokaryotes;Bacteria;Gammaproteobacteria - Others;Acidiferrobacter
saln	Salinisphaera sp. LB1	Prokaryotes;Bacteria;Gammaproteobacteria - Others;Salinisphaera
tbn	Thiolapillus brandeum	Prokaryotes;Bacteria;Gammaproteobacteria - Others;Thiolapillus
seds	Sedimenticola thiotaurini	Prokaryotes;Bacteria;Gammaproteobacteria - Others;Sedimenticola
tsn	Candidatus Thioglobus singularis PS1	Prokaryotes;Bacteria;Gammaproteobacteria - Others;Thioglobus
thin	Candidatus Thioglobus sp. NP1	Prokaryotes;Bacteria;Gammaproteobacteria - Others;Thioglobus
tho	Candidatus Thioglobus autotrophicus	Prokaryotes;Bacteria;Gammaproteobacteria - Others;Thioglobus
pspi	Pseudohongiella spirulinae	Prokaryotes;Bacteria;Gammaproteobacteria - Others;Pseudohongiella
rma	Candidatus Ruthia magnifica (Calyptogena magnifica)	Prokaryotes;Bacteria;Gammaproteobacteria - Others;Ruthia
vok	Candidatus Vesicomyosocius okutanii (Calyptogena okutanii)	Prokaryotes;Bacteria;Gammaproteobacteria - Others;Unclassified Gammaproteobacteria
ebh	Endosymbiont of Bathymodiolus septemdierum	Prokaryotes;Bacteria;Gammaproteobacteria - Others;Unclassified Gammaproteobacteria
bci	Baumannia cicadellinicola Hc (Homalodisca coagulata)	Prokaryotes;Bacteria;Gammaproteobacteria - Others;Unclassified Gammaproteobacteria
bcib	Candidatus Baumannia cicadellinicola BGSS	Prokaryotes;Bacteria;Gammaproteobacteria - Others;Unclassified Gammaproteobacteria
bcig	Candidatus Baumannia cicadellinicola B-GSS	Prokaryotes;Bacteria;Gammaproteobacteria - Others;Unclassified Gammaproteobacteria
gpb	Gamma proteobacterium HdN1	Prokaryotes;Bacteria;Gammaproteobacteria - Others;Unclassified Gammaproteobacteria
enm	Endosymbiont of unidentified scaly snail isolate Monju	Prokaryotes;Bacteria;Gammaproteobacteria - Others;Unclassified Gammaproteobacteria
nme	Neisseria meningitidis MC58 (serogroup B)	Prokaryotes;Bacteria;Betaproteobacteria;Neisseria
nmp	Neisseria meningitidis alpha710 (serogroup B)	Prokaryotes;Bacteria;Betaproteobacteria;Neisseria
nmh	Neisseria meningitidis H44/76 (serogroup B)	Prokaryotes;Bacteria;Betaproteobacteria;Neisseria
nmd	Neisseria meningitidis G2136 (serogroup B)	Prokaryotes;Bacteria;Betaproteobacteria;Neisseria
nmm	Neisseria meningitidis M01-240149 (serogroup B)	Prokaryotes;Bacteria;Betaproteobacteria;Neisseria
nms	Neisseria meningitidis M01-240355 (serogroup B)	Prokaryotes;Bacteria;Betaproteobacteria;Neisseria
nmq	Neisseria meningitidis M04-240196 (serogroup B)	Prokaryotes;Bacteria;Betaproteobacteria;Neisseria
nmz	Neisseria meningitidis NZ-05/33 (serogroup B)	Prokaryotes;Bacteria;Betaproteobacteria;Neisseria
nma	Neisseria meningitidis Z2491 (serogroup A)	Prokaryotes;Bacteria;Betaproteobacteria;Neisseria
nmw	Neisseria meningitidis WUE 2594 (serogroup A)	Prokaryotes;Bacteria;Betaproteobacteria;Neisseria
nmx	Neisseria meningitidis 510612 (serogroup A)	Prokaryotes;Bacteria;Betaproteobacteria;Neisseria
nmc	Neisseria meningitidis FAM18 (serogroup C)	Prokaryotes;Bacteria;Betaproteobacteria;Neisseria
nmn	Neisseria meningitidis 053442 (serogroup C)	Prokaryotes;Bacteria;Betaproteobacteria;Neisseria
nmt	Neisseria meningitidis 8013 (serogroup C)	Prokaryotes;Bacteria;Betaproteobacteria;Neisseria
nmi	Neisseria meningitidis alpha14 (cnl strain)	Prokaryotes;Bacteria;Betaproteobacteria;Neisseria
ngo	Neisseria gonorrhoeae FA 1090	Prokaryotes;Bacteria;Betaproteobacteria;Neisseria
ngk	Neisseria gonorrhoeae NCCP11945	Prokaryotes;Bacteria;Betaproteobacteria;Neisseria
nla	Neisseria lactamica	Prokaryotes;Bacteria;Betaproteobacteria;Neisseria
nel	Neisseria elongata	Prokaryotes;Bacteria;Betaproteobacteria;Neisseria
nwe	Neisseria weaveri	Prokaryotes;Bacteria;Betaproteobacteria;Neisseria
nsi	Neisseria sicca	Prokaryotes;Bacteria;Betaproteobacteria;Neisseria
nmj	Neisseria mucosa	Prokaryotes;Bacteria;Betaproteobacteria;Neisseria
nei	Neisseria sp. 10023	Prokaryotes;Bacteria;Betaproteobacteria;Neisseria
nek	Neisseria sp. KEM232	Prokaryotes;Bacteria;Betaproteobacteria;Neisseria
salv	Snodgrassella alvi	Prokaryotes;Bacteria;Betaproteobacteria;Snodgrassella
kki	Kingella kingae	Prokaryotes;Bacteria;Betaproteobacteria;Kingella
vff	Vitreoscilla filiformis	Prokaryotes;Bacteria;Betaproteobacteria;Vitreoscilla
vit	Vitreoscilla sp. C1	Prokaryotes;Bacteria;Betaproteobacteria;Vitreoscilla
ecor	Eikenella corrodens	Prokaryotes;Bacteria;Betaproteobacteria;Eikenella
smur	Simonsiella muelleri	Prokaryotes;Bacteria;Betaproteobacteria;Simonsiella
nba	Neisseriaceae bacterium DSM 100970	Prokaryotes;Bacteria;Betaproteobacteria;Unclassified Neisseriaceae
cvi	Chromobacterium violaceum	Prokaryotes;Bacteria;Betaproteobacteria;Chromobacterium
cvc	Chromobacterium vaccinii	Prokaryotes;Bacteria;Betaproteobacteria;Chromobacterium
chro	Chromobacterium sp. ATCC 53434	Prokaryotes;Bacteria;Betaproteobacteria;Chromobacterium
chri	Chromobacterium sp. IIBBL 112-1	Prokaryotes;Bacteria;Betaproteobacteria;Chromobacterium
crz	Chromobacterium rhizoryzae	Prokaryotes;Bacteria;Betaproteobacteria;Chromobacterium
chrb	Chromobacterium sp. IIBBL 274-1	Prokaryotes;Bacteria;Betaproteobacteria;Chromobacterium
iod	Iodobacter sp. H11R3	Prokaryotes;Bacteria;Betaproteobacteria;Iodobacter
lhk	Laribacter hongkongensis	Prokaryotes;Bacteria;Betaproteobacteria;Laribacter
pse	Pseudogulbenkiania sp. NH8B	Prokaryotes;Bacteria;Betaproteobacteria;Pseudogulbenkiania
jeu	Jeongeupia sp. USM3	Prokaryotes;Bacteria;Betaproteobacteria;Jeongeupia
aql	Aquaspirillum sp. LM1	Prokaryotes;Bacteria;Betaproteobacteria;Aquaspirillum
amah	Aquitalea magnusonii	Prokaryotes;Bacteria;Betaproteobacteria;Aquitalea
aqs	Aquitalea sp. USM4	Prokaryotes;Bacteria;Betaproteobacteria;Aquitalea
rso	Ralstonia solanacearum GMI1000	Prokaryotes;Bacteria;Betaproteobacteria;Ralstonia
rsc	Ralstonia solanacearum CFBP2957	Prokaryotes;Bacteria;Betaproteobacteria;Ralstonia
rsl	Ralstonia solanacearum PSI07	Prokaryotes;Bacteria;Betaproteobacteria;Ralstonia
rsn	Ralstonia solanacearum Po82	Prokaryotes;Bacteria;Betaproteobacteria;Ralstonia
rsm	Ralstonia solanacearum CMR15	Prokaryotes;Bacteria;Betaproteobacteria;Ralstonia
rse	Ralstonia solanacearum FQY_4	Prokaryotes;Bacteria;Betaproteobacteria;Ralstonia
rpi	Ralstonia pickettii 12J	Prokaryotes;Bacteria;Betaproteobacteria;Ralstonia
rpf	Ralstonia pickettii 12D	Prokaryotes;Bacteria;Betaproteobacteria;Ralstonia
rpj	Ralstonia pickettii DTP0602	Prokaryotes;Bacteria;Betaproteobacteria;Ralstonia
rmn	Ralstonia mannitolilytica	Prokaryotes;Bacteria;Betaproteobacteria;Ralstonia
rin	Ralstonia insidiosa	Prokaryotes;Bacteria;Betaproteobacteria;Ralstonia
rpu	Ralstonia pseudosolanacearum	Prokaryotes;Bacteria;Betaproteobacteria;Ralstonia
reu	Cupriavidus pinatubonensis JMP134	Prokaryotes;Bacteria;Betaproteobacteria;Cupriavidus
reh	Cupriavidus necator H16	Prokaryotes;Bacteria;Betaproteobacteria;Cupriavidus
cnc	Cupriavidus necator N-1	Prokaryotes;Bacteria;Betaproteobacteria;Cupriavidus
cuh	Cupriavidus necator NH9	Prokaryotes;Bacteria;Betaproteobacteria;Cupriavidus
rme	Cupriavidus metallidurans	Prokaryotes;Bacteria;Betaproteobacteria;Cupriavidus
cti	Cupriavidus taiwanensis	Prokaryotes;Bacteria;Betaproteobacteria;Cupriavidus
cbw	Cupriavidus basilensis	Prokaryotes;Bacteria;Betaproteobacteria;Cupriavidus
cgd	Cupriavidus gilardii	Prokaryotes;Bacteria;Betaproteobacteria;Cupriavidus
ccup	Cupriavidus sp. USMAHM13	Prokaryotes;Bacteria;Betaproteobacteria;Cupriavidus
cup	Cupriavidus sp. USMAA1020	Prokaryotes;Bacteria;Betaproteobacteria;Cupriavidus
cuu	Cupriavidus sp. USMAA2-4	Prokaryotes;Bacteria;Betaproteobacteria;Cupriavidus
cpau	Cupriavidus pauculus	Prokaryotes;Bacteria;Betaproteobacteria;Cupriavidus
bma	Burkholderia mallei ATCC 23344	Prokaryotes;Bacteria;Betaproteobacteria;Burkholderia
bmv	Burkholderia mallei SAVP1	Prokaryotes;Bacteria;Betaproteobacteria;Burkholderia
bml	Burkholderia mallei NCTC 10229	Prokaryotes;Bacteria;Betaproteobacteria;Burkholderia
bmn	Burkholderia mallei NCTC 10247	Prokaryotes;Bacteria;Betaproteobacteria;Burkholderia
bmal	Burkholderia mallei 23344	Prokaryotes;Bacteria;Betaproteobacteria;Burkholderia
bmae	Burkholderia mallei 6	Prokaryotes;Bacteria;Betaproteobacteria;Burkholderia
bmaq	Burkholderia mallei BMQ	Prokaryotes;Bacteria;Betaproteobacteria;Burkholderia
bmai	Burkholderia mallei 2000031063	Prokaryotes;Bacteria;Betaproteobacteria;Burkholderia
bmaf	Burkholderia mallei FMH 23344	Prokaryotes;Bacteria;Betaproteobacteria;Burkholderia
bmaz	Burkholderia mallei NCTC 10247	Prokaryotes;Bacteria;Betaproteobacteria;Burkholderia
bmab	Burkholderia mallei 2002734299	Prokaryotes;Bacteria;Betaproteobacteria;Burkholderia
bps	Burkholderia pseudomallei K96243	Prokaryotes;Bacteria;Betaproteobacteria;Burkholderia
bpm	Burkholderia pseudomallei 1710b	Prokaryotes;Bacteria;Betaproteobacteria;Burkholderia
bpl	Burkholderia pseudomallei 1106a	Prokaryotes;Bacteria;Betaproteobacteria;Burkholderia
bpd	Burkholderia pseudomallei 668	Prokaryotes;Bacteria;Betaproteobacteria;Burkholderia
bpr	Burkholderia pseudomallei MSHR346	Prokaryotes;Bacteria;Betaproteobacteria;Burkholderia
bpse	Burkholderia pseudomallei MSHR305	Prokaryotes;Bacteria;Betaproteobacteria;Burkholderia
bpsm	Burkholderia pseudomallei MSHR511	Prokaryotes;Bacteria;Betaproteobacteria;Burkholderia
bpsu	Burkholderia pseudomallei MSHR146	Prokaryotes;Bacteria;Betaproteobacteria;Burkholderia
bpsd	Burkholderia pseudomallei MSHR520	Prokaryotes;Bacteria;Betaproteobacteria;Burkholderia
bpz	Burkholderia pseudomallei 1026b	Prokaryotes;Bacteria;Betaproteobacteria;Burkholderia
bpq	Burkholderia pseudomallei BPC006	Prokaryotes;Bacteria;Betaproteobacteria;Burkholderia
bpk	Burkholderia pseudomallei NCTC 13179	Prokaryotes;Bacteria;Betaproteobacteria;Burkholderia
bpsh	Burkholderia pseudomallei HBPUB10134a	Prokaryotes;Bacteria;Betaproteobacteria;Burkholderia
bpsa	Burkholderia pseudomallei NAU35A-3	Prokaryotes;Bacteria;Betaproteobacteria;Burkholderia
bpso	Burkholderia pseudomallei A79A	Prokaryotes;Bacteria;Betaproteobacteria;Burkholderia
but	Burkholderia pseudomallei TSV202	Prokaryotes;Bacteria;Betaproteobacteria;Burkholderia
bte	Burkholderia thailandensis E264	Prokaryotes;Bacteria;Betaproteobacteria;Burkholderia
btq	Burkholderia thailandensis 2002721723	Prokaryotes;Bacteria;Betaproteobacteria;Burkholderia
btj	Burkholderia thailandensis E444	Prokaryotes;Bacteria;Betaproteobacteria;Burkholderia
btz	Burkholderia thailandensis H0587	Prokaryotes;Bacteria;Betaproteobacteria;Burkholderia
btd	Burkholderia thailandensis MSMB121	Prokaryotes;Bacteria;Betaproteobacteria;Burkholderia
btv	Burkholderia thailandensis MSMB59	Prokaryotes;Bacteria;Betaproteobacteria;Burkholderia
bthe	Burkholderia thailandensis E254	Prokaryotes;Bacteria;Betaproteobacteria;Burkholderia
bthm	Burkholderia thailandensis USAMRU Malaysia #20	Prokaryotes;Bacteria;Betaproteobacteria;Burkholderia
btha	Burkholderia thailandensis 2003015869	Prokaryotes;Bacteria;Betaproteobacteria;Burkholderia
bthl	Burkholderia thailandensis 2002721643	Prokaryotes;Bacteria;Betaproteobacteria;Burkholderia
bok	Burkholderia oklahomensis E0147	Prokaryotes;Bacteria;Betaproteobacteria;Burkholderia
boc	Burkholderia oklahomensis C6786	Prokaryotes;Bacteria;Betaproteobacteria;Burkholderia
bvi	Burkholderia vietnamiensis G4	Prokaryotes;Bacteria;Betaproteobacteria;Burkholderia
bve	Burkholderia vietnamiensis LMG 10929	Prokaryotes;Bacteria;Betaproteobacteria;Burkholderia
bur	Burkholderia lata	Prokaryotes;Bacteria;Betaproteobacteria;Burkholderia
bcn	Burkholderia cenocepacia AU1054	Prokaryotes;Bacteria;Betaproteobacteria;Burkholderia
bch	Burkholderia cenocepacia HI2424	Prokaryotes;Bacteria;Betaproteobacteria;Burkholderia
bcm	Burkholderia cenocepacia MC0-3	Prokaryotes;Bacteria;Betaproteobacteria;Burkholderia
bcj	Burkholderia cenocepacia J2315	Prokaryotes;Bacteria;Betaproteobacteria;Burkholderia
bcen	Burkholderia cenocepacia DDS 22E-1	Prokaryotes;Bacteria;Betaproteobacteria;Burkholderia
bcew	Burkholderia cenocepacia DWS 37E-2	Prokaryotes;Bacteria;Betaproteobacteria;Burkholderia
bceo	Burkholderia cenocepacia H111	Prokaryotes;Bacteria;Betaproteobacteria;Burkholderia
bam	Burkholderia ambifaria AMMD	Prokaryotes;Bacteria;Betaproteobacteria;Burkholderia
bac	Burkholderia ambifaria MC40-6	Prokaryotes;Bacteria;Betaproteobacteria;Burkholderia
bmu	Burkholderia multivorans ATCC 17616 (JGI)	Prokaryotes;Bacteria;Betaproteobacteria;Burkholderia
bmj	Burkholderia multivorans ATCC 17616 (Tohoku)	Prokaryotes;Bacteria;Betaproteobacteria;Burkholderia
bmk	Burkholderia multivorans DDS 15A-1	Prokaryotes;Bacteria;Betaproteobacteria;Burkholderia
bmul	Burkholderia multivorans ATCC BAA-247	Prokaryotes;Bacteria;Betaproteobacteria;Burkholderia
bct	Burkholderia cepacia GG4	Prokaryotes;Bacteria;Betaproteobacteria;Burkholderia
bced	Burkholderia cepacia DDS 7H-2	Prokaryotes;Bacteria;Betaproteobacteria;Burkholderia
bcep	Burkholderia cepacia ATCC 25416	Prokaryotes;Bacteria;Betaproteobacteria;Burkholderia
bdl	Burkholderia dolosa	Prokaryotes;Bacteria;Betaproteobacteria;Burkholderia
bpyr	Burkholderia pyrrocinia	Prokaryotes;Bacteria;Betaproteobacteria;Burkholderia
bcon	Burkholderia contaminans	Prokaryotes;Bacteria;Betaproteobacteria;Burkholderia
bub	Burkholderia ubonensis	Prokaryotes;Bacteria;Betaproteobacteria;Burkholderia
bdf	Burkholderia diffusa	Prokaryotes;Bacteria;Betaproteobacteria;Burkholderia
blat	Burkholderia latens	Prokaryotes;Bacteria;Betaproteobacteria;Burkholderia
btei	Burkholderia territorii	Prokaryotes;Bacteria;Betaproteobacteria;Burkholderia
bsem	Burkholderia seminalis	Prokaryotes;Bacteria;Betaproteobacteria;Burkholderia
bpsl	Burkholderia pseudomultivorans	Prokaryotes;Bacteria;Betaproteobacteria;Burkholderia
bmec	Burkholderia metallica	Prokaryotes;Bacteria;Betaproteobacteria;Burkholderia
bstg	Burkholderia stagnalis	Prokaryotes;Bacteria;Betaproteobacteria;Burkholderia
bstl	Burkholderia stabilis	Prokaryotes;Bacteria;Betaproteobacteria;Burkholderia
bgl	Burkholderia glumae BGR1	Prokaryotes;Bacteria;Betaproteobacteria;Burkholderia
bgu	Burkholderia glumae LMG 2196 = ATCC 33617	Prokaryotes;Bacteria;Betaproteobacteria;Burkholderia
bug	Burkholderia sp. CCGE1001	Prokaryotes;Bacteria;Betaproteobacteria;Burkholderia
bge	Burkholderia sp. CCGE1002	Prokaryotes;Bacteria;Betaproteobacteria;Burkholderia
bgf	Burkholderia sp. CCGE1003	Prokaryotes;Bacteria;Betaproteobacteria;Burkholderia
bgd	Burkholderia gladioli BSR3	Prokaryotes;Bacteria;Betaproteobacteria;Burkholderia
bgo	Burkholderia gladioli ATCC 10248	Prokaryotes;Bacteria;Betaproteobacteria;Burkholderia
byi	Burkholderia sp. YI23	Prokaryotes;Bacteria;Betaproteobacteria;Burkholderia
buk	Burkholderia sp. KJ006	Prokaryotes;Bacteria;Betaproteobacteria;Burkholderia
buo	Burkholderia insecticola	Prokaryotes;Bacteria;Betaproteobacteria;Burkholderia
bue	Burkholderia sp. RPE67	Prokaryotes;Bacteria;Betaproteobacteria;Burkholderia
bul	Burkholderia sp. 2002721687	Prokaryotes;Bacteria;Betaproteobacteria;Burkholderia
buq	Burkholderia sp. HB1	Prokaryotes;Bacteria;Betaproteobacteria;Burkholderia
bgp	Burkholderia plantarii PG1	Prokaryotes;Bacteria;Betaproteobacteria;Burkholderia
bpla	Burkholderia plantarii ATCC 43733	Prokaryotes;Bacteria;Betaproteobacteria;Burkholderia
bud	Burkholderia sp. Bp5365	Prokaryotes;Bacteria;Betaproteobacteria;Burkholderia
buz	Burkholderia sp. OLGA172	Prokaryotes;Bacteria;Betaproteobacteria;Burkholderia
bum	Burkholderia sp. PAMC 26561	Prokaryotes;Bacteria;Betaproteobacteria;Burkholderia
bui	Burkholderia sp. PAMC 28687	Prokaryotes;Bacteria;Betaproteobacteria;Burkholderia
bxe	Paraburkholderia xenovorans LB400	Prokaryotes;Bacteria;Betaproteobacteria;Paraburkholderia
bxb	Paraburkholderia xenovorans LB400	Prokaryotes;Bacteria;Betaproteobacteria;Paraburkholderia
bph	Paraburkholderia phymatum	Prokaryotes;Bacteria;Betaproteobacteria;Paraburkholderia
bpx	Paraburkholderia phenoliruptrix	Prokaryotes;Bacteria;Betaproteobacteria;Paraburkholderia
bpy	Paraburkholderia phytofirmans	Prokaryotes;Bacteria;Betaproteobacteria;Paraburkholderia
bfn	Paraburkholderia fungorum	Prokaryotes;Bacteria;Betaproteobacteria;Paraburkholderia
bcai	Paraburkholderia caribensis	Prokaryotes;Bacteria;Betaproteobacteria;Paraburkholderia
pspw	Paraburkholderia sprentiae	Prokaryotes;Bacteria;Betaproteobacteria;Paraburkholderia
para	Paraburkholderia sp. SOS3	Prokaryotes;Bacteria;Betaproteobacteria;Paraburkholderia
parb	Paraburkholderia aromaticivorans	Prokaryotes;Bacteria;Betaproteobacteria;Paraburkholderia
phs	Paraburkholderia hospita	Prokaryotes;Bacteria;Betaproteobacteria;Paraburkholderia
pter	Paraburkholderia terrae	Prokaryotes;Bacteria;Betaproteobacteria;Paraburkholderia
pgp	Paraburkholderia graminis	Prokaryotes;Bacteria;Betaproteobacteria;Paraburkholderia
pcj	Paraburkholderia caledonica	Prokaryotes;Bacteria;Betaproteobacteria;Paraburkholderia
pts	Paraburkholderia terricola	Prokaryotes;Bacteria;Betaproteobacteria;Paraburkholderia
brh	Paraburkholderia rhizoxinica	Prokaryotes;Bacteria;Betaproteobacteria;Mycetohabitans
pnu	Polynucleobacter asymbioticus	Prokaryotes;Bacteria;Betaproteobacteria;Polynucleobacter
pne	Polynucleobacter necessarius	Prokaryotes;Bacteria;Betaproteobacteria;Polynucleobacter
pdq	Polynucleobacter duraquae	Prokaryotes;Bacteria;Betaproteobacteria;Polynucleobacter
poh	Polynucleobacter paneuropaeus	Prokaryotes;Bacteria;Betaproteobacteria;Polynucleobacter
ppk	Pandoraea pnomenusa 3kgm	Prokaryotes;Bacteria;Betaproteobacteria;Pandoraea
ppno	Pandoraea pnomenusa RB38	Prokaryotes;Bacteria;Betaproteobacteria;Pandoraea
ppnm	Pandoraea pnomenusa DSM 16536	Prokaryotes;Bacteria;Betaproteobacteria;Pandoraea
prb	Pandoraea pnomenusa	Prokaryotes;Bacteria;Betaproteobacteria;Pandoraea
ppul	Pandoraea pulmonicola	Prokaryotes;Bacteria;Betaproteobacteria;Pandoraea
pspu	Pandoraea sputorum	Prokaryotes;Bacteria;Betaproteobacteria;Pandoraea
papi	Pandoraea apista	Prokaryotes;Bacteria;Betaproteobacteria;Pandoraea
pve	Pandoraea vervacti	Prokaryotes;Bacteria;Betaproteobacteria;Pandoraea
pox	Pandoraea oxalativorans	Prokaryotes;Bacteria;Betaproteobacteria;Pandoraea
ptx	Pandoraea thiooxydans	Prokaryotes;Bacteria;Betaproteobacteria;Pandoraea
pfg	Pandoraea faecigallinarum	Prokaryotes;Bacteria;Betaproteobacteria;Pandoraea
pnr	Pandoraea norimbergensis	Prokaryotes;Bacteria;Betaproteobacteria;Pandoraea
plg	Paucimonas lemoignei	Prokaryotes;Bacteria;Betaproteobacteria;Paucimonas
hyf	Hydromonas sp. F02	Prokaryotes;Bacteria;Betaproteobacteria;Hydromonas
lmir	Lautropia mirabilis	Prokaryotes;Bacteria;Betaproteobacteria;Lautropia
mcys	Mycoavidus cysteinexigens	Prokaryotes;Bacteria;Betaproteobacteria;Mycoavidus
bpe	Bordetella pertussis Tohama I	Prokaryotes;Bacteria;Betaproteobacteria;Bordetella
bpc	Bordetella pertussis CS	Prokaryotes;Bacteria;Betaproteobacteria;Bordetella
bper	Bordetella pertussis 18323	Prokaryotes;Bacteria;Betaproteobacteria;Bordetella
bpet	Bordetella pertussis B1917	Prokaryotes;Bacteria;Betaproteobacteria;Bordetella
bpeu	Bordetella pertussis 137	Prokaryotes;Bacteria;Betaproteobacteria;Bordetella
bpa	Bordetella parapertussis 12822	Prokaryotes;Bacteria;Betaproteobacteria;Bordetella
bpar	Bordetella parapertussis Bpp5	Prokaryotes;Bacteria;Betaproteobacteria;Bordetella
bbr	Bordetella bronchiseptica RB50	Prokaryotes;Bacteria;Betaproteobacteria;Bordetella
bbm	Bordetella bronchiseptica MO149	Prokaryotes;Bacteria;Betaproteobacteria;Bordetella
bbh	Bordetella bronchiseptica 253	Prokaryotes;Bacteria;Betaproteobacteria;Bordetella
bbx	Bordetella bronchiseptica S798	Prokaryotes;Bacteria;Betaproteobacteria;Bordetella
bpt	Bordetella petrii	Prokaryotes;Bacteria;Betaproteobacteria;Bordetella
bav	Bordetella avium	Prokaryotes;Bacteria;Betaproteobacteria;Bordetella
bho	Bordetella holmesii ATCC 51541	Prokaryotes;Bacteria;Betaproteobacteria;Bordetella
bhm	Bordetella holmesii 44057	Prokaryotes;Bacteria;Betaproteobacteria;Bordetella
bhz	Bordetella hinzii	Prokaryotes;Bacteria;Betaproteobacteria;Bordetella
btrm	Bordetella trematum	Prokaryotes;Bacteria;Betaproteobacteria;Bordetella
bbro	Bordetella bronchialis	Prokaryotes;Bacteria;Betaproteobacteria;Bordetella
bfz	Bordetella flabilis	Prokaryotes;Bacteria;Betaproteobacteria;Bordetella
bpdz	Bordetella pseudohinzii	Prokaryotes;Bacteria;Betaproteobacteria;Bordetella
boh	Bordetella sp. H567	Prokaryotes;Bacteria;Betaproteobacteria;Bordetella
bgm	Bordetella genomosp. 13	Prokaryotes;Bacteria;Betaproteobacteria;Bordetella
boz	Bordetella sp. HZ20	Prokaryotes;Bacteria;Betaproteobacteria;Bordetella
boj	Bordetella sp. J329	Prokaryotes;Bacteria;Betaproteobacteria;Bordetella
axy	Achromobacter xylosoxidans A8	Prokaryotes;Bacteria;Betaproteobacteria;Achromobacter
axo	Achromobacter xylosoxidans NH44784-1996	Prokaryotes;Bacteria;Betaproteobacteria;Achromobacter
axn	Achromobacter xylosoxidans NBRC 15126 = ATCC 27061	Prokaryotes;Bacteria;Betaproteobacteria;Achromobacter
axx	Achromobacter xylosoxidans NCTC10807	Prokaryotes;Bacteria;Betaproteobacteria;Achromobacter
adt	Achromobacter denitrificans	Prokaryotes;Bacteria;Betaproteobacteria;Achromobacter
ais	Achromobacter insolitus	Prokaryotes;Bacteria;Betaproteobacteria;Achromobacter
asw	Achromobacter spanius	Prokaryotes;Bacteria;Betaproteobacteria;Achromobacter
achr	Achromobacter sp. AONIH1	Prokaryotes;Bacteria;Betaproteobacteria;Achromobacter
achb	Achromobacter sp. B7	Prokaryotes;Bacteria;Betaproteobacteria;Achromobacter
teq	Taylorella equigenitalis MCE9	Prokaryotes;Bacteria;Betaproteobacteria;Taylorella
tea	Taylorella equigenitalis ATCC 35865	Prokaryotes;Bacteria;Betaproteobacteria;Taylorella
teg	Taylorella equigenitalis 14/56	Prokaryotes;Bacteria;Betaproteobacteria;Taylorella
tas	Taylorella asinigenitalis MCE3	Prokaryotes;Bacteria;Betaproteobacteria;Taylorella
tat	Taylorella asinigenitalis 14/45	Prokaryotes;Bacteria;Betaproteobacteria;Taylorella
put	Pusillimonas sp. T7-7	Prokaryotes;Bacteria;Betaproteobacteria;Pusillimonas
pus	Pusillimonas sp. ye3	Prokaryotes;Bacteria;Betaproteobacteria;Pusillimonas
aka	Advenella kashmirensis	Prokaryotes;Bacteria;Betaproteobacteria;Advenella
amim	Advenella mimigardefordensis	Prokaryotes;Bacteria;Betaproteobacteria;Advenella
cdn	Castellaniella defragrans	Prokaryotes;Bacteria;Betaproteobacteria;Castellaniella
bpsi	Basilea psittacipulmonis	Prokaryotes;Bacteria;Betaproteobacteria;Basilea
afa	Alcaligenes faecalis ZD02	Prokaryotes;Bacteria;Betaproteobacteria;Alcaligenes
afq	Alcaligenes faecalis JQ135	Prokaryotes;Bacteria;Betaproteobacteria;Alcaligenes
aaqu	Alcaligenes aquatilis	Prokaryotes;Bacteria;Betaproteobacteria;Alcaligenes
phn	Paenalcaligenes hominis	Prokaryotes;Bacteria;Betaproteobacteria;Paenalcaligenes
odi	Orrella dioscoreae	Prokaryotes;Bacteria;Betaproteobacteria;Orrella
our	Oligella urethralis	Prokaryotes;Bacteria;Betaproteobacteria;Oligella
pig	Pigmentiphaga sp. H8	Prokaryotes;Bacteria;Betaproteobacteria;Pigmentiphaga
kgy	Kerstersia gyiorum	Prokaryotes;Bacteria;Betaproteobacteria;Kerstersia
rfr	Rhodoferax ferrireducens	Prokaryotes;Bacteria;Betaproteobacteria;Rhodoferax
rsb	Rhodoferax saidenbachensis	Prokaryotes;Bacteria;Betaproteobacteria;Rhodoferax
rac	Rhodoferax antarcticus	Prokaryotes;Bacteria;Betaproteobacteria;Rhodoferax
rhy	Rhodoferax koreense	Prokaryotes;Bacteria;Betaproteobacteria;Rhodoferax
pol	Polaromonas sp. JS666	Prokaryotes;Bacteria;Betaproteobacteria;Polaromonas
pna	Polaromonas naphthalenivorans	Prokaryotes;Bacteria;Betaproteobacteria;Polaromonas
pos	Polaromonas sp. SP1	Prokaryotes;Bacteria;Betaproteobacteria;Polaromonas
aav	Acidovorax citrulli	Prokaryotes;Bacteria;Betaproteobacteria;Acidovorax
ajs	Acidovorax sp. JS42	Prokaryotes;Bacteria;Betaproteobacteria;Acidovorax
dia	Acidovorax ebreus	Prokaryotes;Bacteria;Betaproteobacteria;Acidovorax
aaa	Acidovorax avenae	Prokaryotes;Bacteria;Betaproteobacteria;Acidovorax
ack	Acidovorax sp. KKS102	Prokaryotes;Bacteria;Betaproteobacteria;Acidovorax
[truncated: 3,978 more rows]

## Sheet:  Supplementary Table 3
# Name: The conserved protein names
[truncated: 34 more rows]

[truncated: 3 more sheets:  Supplementary Table 4,  Supplementary Table 5,  Supplementary Table 6]
