# Supplementary material for: PhySpeTree: an automated pipeline for reconstructing phylogenetic species trees
Source: BMC Evol Biol. 2019 Dec 2;19:219. doi: 10.1186/s12862-019-1541-x (PMC6889546; doi:10.1186/s12862-019-1541-x)
Supplement: Supplementary file 4 — Additional file 4. Data used to extend tree-of-life with Lokiarchaeum sp. GC14_75. “FastTree.tree” is the output tree file. “tree_of_life_species_names_abb.txt” contains the species abbreviated names to use reconstruct tree-of-life. “highly_conserved_protein_loki” contains Lokiarchaeum sp. GC14_75 HCP sequences. “parameter.txt” contains parameter commands. [file 12862_2019_1541_MOESM4_ESM.zip]

Archive with 36 entries (34 files):
- Additional_file_4/
- Additional_file_4/FastTree.tree
- Additional_file_4/highly_conserved_protein_loki/
- Additional_file_4/highly_conserved_protein_loki/p1.fasta
- Additional_file_4/highly_conserved_protein_loki/p10.fasta
- Additional_file_4/highly_conserved_protein_loki/p11.fasta
- Additional_file_4/highly_conserved_protein_loki/p12.fasta
- Additional_file_4/highly_conserved_protein_loki/p13.fasta
- Additional_file_4/highly_conserved_protein_loki/p14.fasta
- Additional_file_4/highly_conserved_protein_loki/p15.fasta
- Additional_file_4/highly_conserved_protein_loki/p16.fasta
- Additional_file_4/highly_conserved_protein_loki/p17.fasta
- Additional_file_4/highly_conserved_protein_loki/p18.fasta
- Additional_file_4/highly_conserved_protein_loki/p19.fasta
- Additional_file_4/highly_conserved_protein_loki/p2.fasta
- Additional_file_4/highly_conserved_protein_loki/p20.fasta
- Additional_file_4/highly_conserved_protein_loki/p21.fasta
- Additional_file_4/highly_conserved_protein_loki/p22.fasta
- Additional_file_4/highly_conserved_protein_loki/p23.fasta
- Additional_file_4/highly_conserved_protein_loki/p24.fasta
- Additional_file_4/highly_conserved_protein_loki/p25.fasta
- Additional_file_4/highly_conserved_protein_loki/p26.fasta
- Additional_file_4/highly_conserved_protein_loki/p27.fasta
- Additional_file_4/highly_conserved_protein_loki/p28.fasta
- Additional_file_4/highly_conserved_protein_loki/p29.fasta
- Additional_file_4/highly_conserved_protein_loki/p3.fasta
- Additional_file_4/highly_conserved_protein_loki/p30.fasta
- Additional_file_4/highly_conserved_protein_loki/p31.fasta
- Additional_file_4/highly_conserved_protein_loki/p4.fasta
- Additional_file_4/highly_conserved_protein_loki/p5.fasta
- Additional_file_4/highly_conserved_protein_loki/p6.fasta
- Additional_file_4/highly_conserved_protein_loki/p7.fasta
- Additional_file_4/highly_conserved_protein_loki/p8.fasta
- Additional_file_4/highly_conserved_protein_loki/p9.fasta
- Additional_file_4/parameter.txt
- Additional_file_4/tree_of_life_species_names_abb.txt
