# Supplementary material for: PhySpeTree: an automated pipeline for reconstructing phylogenetic species trees
Source: BMC Evol Biol. 2019 Dec 2;19:219. doi: 10.1186/s12862-019-1541-x (PMC6889546; doi:10.1186/s12862-019-1541-x)
Supplement: Supplementary file 4 — Additional file 4. Data used to extend tree-of-life with Lokiarchaeum sp. GC14_75. “FastTree.tree” is the output tree file. “tree_of_life_species_names_abb.txt” contains the species abbreviated names to use reconstruct tree-of-life. “highly_conserved_protein_loki” contains Lokiarchaeum sp. GC14_75 HCP sequences. “parameter.txt” contains parameter commands. [file 12862_2019_1541_MOESM4_ESM.zip › Additional_file_4/FastTree.tree]

(((ecoo:0.0,eun:0.0,eci:0.0,edj:0.0):0.00084,(senj:0.00084,((eau:0.00084,((kmi:0.00541,(eclx:0.00084,eec:0.00302)0.719:0.00150)1.000:0.00111,(kom:0.00084,(ron:0.00084,(buf:0.00550,(epr:0.00568,(((((bas:0.10423,ppet:0.05777)0.779:0.03163,pck:0.05277)0.934:0.04462,icp:0.06421)0.721:0.01044,eta:0.00084)0.872:0.01667,(((yin:0.00084,((sply:0.00553,(((dzc:0.02235,(dze:0.00084,ddq:0.00084)0.409:0.00085)0.856:0.01447,(psts:0.02850,dda:0.01537)0.380:0.00609)0.749:0.00084,(pcc:0.00084,pws:0.00084)0.814:0.00539)0.914:0.01220)0.826:0.00887,yma:0.00084)0.015:0.00084)0.835:0.00962,((ype:0.0,ypp:0.0):0.00084,ypz:0.00084)0.803:0.00504)0.876:0.01329,(mmk:0.03036,((prg:0.00155,prq:0.00084)0.976:0.00320,(psi:0.00084,(((((hpaz:0.00084,gle:0.00772)0.722:0.00867,((btrh:0.00084,btra:0.00084)0.836:0.01259,(((mvi:0.00084,mvr:0.01019)0.961:0.00083,apl:0.00084)0.808:0.01042,aeu:0.00674)0.837:0.01876)0.807:0.01143)0.884:0.02135,(pmp:0.00084,(gan:0.01460,(hip:0.00084,hix:0.00083)0.779:0.00827)0.904:0.02439)0.890:0.02094)0.877:0.02084,((pds:0.01780,(vsc:0.00083,((vvu:0.0,vvm:0.0):0.00084,vvy:0.00084)0.940:0.02962)0.848:0.03451)0.820:0.03298,((((((ome:0.02480,mars:0.07433)0.908:0.08307,(((ceb:0.05409,saga:0.03828)0.931:0.05774,(((tor:0.01407,bsan:0.02109)0.962:0.07774,((msr:0.00732,mad:0.00083)0.961:0.05295,(hag:0.01686,cmai:0.04205)0.955:0.06582)0.800:0.01451)0.808:0.03009,((abr:0.03461,ala:0.01230)0.597:0.03380,(prw:0.01013,(pcr:0.01005,psyc:0.00085)0.925:0.03405)0.961:0.07522)0.972:0.07241)0.774:0.02921)0.856:0.03444,((paer:0.00084,(pdk:0.00084,(((ppi:0.00084,((prh:0.02644,((pazo:0.0,pfx:0.0):0.01519,(pfl:0.00084,pbc:0.00084)0.777:0.00558)0.833:0.01030)0.931:0.02467,(ppt:0.0,pmot:0.0):0.01699)0.963:0.00085)0.550:0.00084,ppx:0.00084)0.843:0.01969,(avl:0.01122,(psa:0.00084,psh:0.00497)0.959:0.02797)0.829:0.01178)0.874:0.01631)0.000:0.00085)0.749:0.00985,pkc:0.02823)0.964:0.06944)0.564:0.03810)0.599:0.02883,(cbs:0.15916,(((acii:0.09246,(afe:0.05032,acz:0.01623)0.978:0.12675)0.962:0.11302,(((((shd:0.01042,(fgu:0.01863,(((fty:0.00316,(fpz:0.00084,fna:0.00603)0.832:0.00606)1.000:0.00255,fhi:0.00084)0.000:0.00084,(ftl:0.00084,fta:0.00084)0.921:0.01156)0.767:0.01281)1.000:0.17694)0.775:0.04071,(azi:0.01739,acom:0.02809)0.971:0.06299)0.546:0.03769,mei:0.12028)0.668:0.02091,(nco:0.08410,(ngk:0.00610,(nmw:0.00084,nmm:0.00084)1.000:0.00084)0.980:0.10254)0.923:0.07582)0.356:0.00205,((((((((kde:0.07541,(bav:0.00084,((bpeu:0.0,bpc:0.0):0.00084,bpa:0.00084)0.667:0.00084)1.000:0.00122)0.385:0.00483,asw:0.00085)0.799:0.01260,(bpsi:0.05800,boz:0.08216)0.735:0.02980)0.914:0.03179,cdn:0.02335)0.953:0.04645,(vff:0.05100,(cbaa:0.05474,(dia:0.01512,melm:0.02359)0.538:0.02180)0.964:0.05264)0.939:0.04236)0.731:0.01819,((masz:0.06121,(rsn:0.01692,rse:0.00085)0.923:0.03191)0.807:0.01373,(pdq:0.04016,(pox:0.03760,(buq:0.00553,(bph:0.01806,((bcn:0.0,bch:0.0):0.00084,(bpso:0.02512,btha:0.00656)0.908:0.01791)0.689:0.00585)0.820:0.01411)0.925:0.02589)0.740:0.01091)0.902:0.02811)0.688:0.02935)0.988:0.10127,gca:0.08379)0.699:0.00727,neu:0.05528)0.876:0.02517)0.957:0.06175)0.452:0.03249,(((((kge:0.19599,((gsb:0.07502,(gsu:0.10551,(lfc:0.06953,lfi:0.06984)0.987:0.19177)0.528:0.03759)0.917:0.08923,(((brm:0.04513,bpip:0.00085)0.996:0.21182,(ccu:0.02879,shi:0.07387)0.986:0.19107)0.884:0.07862,((((sbag:0.12630,sox:0.00085)1.000:0.38643,((((((((rba:0.11452,ttf:0.11913)0.867:0.08194,(ges:0.29784,(plh:0.10416,ipa:0.01405)0.947:0.09572)0.403:0.02491)0.885:0.08703,(((stq:0.04792,(bbu:0.00084,bgn:0.00084)0.987:0.17920)0.886:0.07384,(tpo:0.19211,tpi:0.05939)0.920:0.07859)0.554:0.02061,sgp:0.13912)0.991:0.18363)0.906:0.09344,(aso:0.15440,(cwo:0.21446,(obt:0.08072,(obg:0.08437,vba:0.03891)0.713:0.03283)0.972:0.14259)0.774:0.04577)0.860:0.07629)0.516:0.05616,((sij:0.04448,(bbrn:0.01923,bcat:0.01859)0.837:0.02566)0.998:0.13633,((((((avu:0.06142,asg:0.12348)0.880:0.03324,((((strf:0.00084,spav:0.00623)0.787:0.00754,(strm:0.00776,splu:0.00962)0.792:0.01316)0.755:0.01310,svt:0.00447)0.990:0.09743,(brz:0.09244,ars:0.04097)0.934:0.04156)0.546:0.02409)0.310:0.01059,((mau:0.00511,mil:0.00084)0.997:0.13301,((amyb:0.04577,(((((mter:0.01077,(((msg:0.00732,myv:0.01713)0.790:0.00903,(mcb:0.00083,(mphl:0.02169,mthn:0.02359)0.777:0.01183)0.812:0.00558)0.769:0.00648,((mtuc:0.00084,mcz:0.00555)0.865:0.01834,(mchi:0.00084,(mavu:0.00593,mmm:0.00084)0.817:0.00623)0.886:0.02536)0.797:0.04013)0.720:0.00577)0.312:0.00614,mjd:0.01379)0.990:0.05919,rhu:0.03022)0.216:0.00080,((rhb:0.00084,rfa:0.00084)0.879:0.01398,gpo:0.03446)0.777:0.00781)0.747:0.00858,(dit:0.05156,(clw:0.04876,(cgy:0.04459,(((csp:0.01616,cfc:0.03291)0.828:0.01543,((cor:0.00084,(cun:0.00084,cod:0.00462)0.000:0.00084)0.000:0.00083,(cdh:0.00084,cdi:0.00084)0.895:0.01077)0.643:0.00997)0.793:0.01245,(cgl:0.01097,(cgq:0.00084,ccjz:0.00084)0.793:0.00083)0.916:0.02843)0.834:0.02499)0.778:0.01458)0.956:0.05516)0.832:0.02274)0.902:0.03349)0.569:0.01376,(acad:0.09189,aey:0.06960)0.807:0.03543)0.562:0.03944)0.919:0.04016)0.894:0.03731,((satk:0.02200,(arl:0.03566,(art:0.04927,arth:0.00084)0.921:0.02953)0.859:0.03492)0.940:0.04474,(cmc:0.04341,(mvd:0.05115,(mim:0.04168,mio:0.00084)0.462:0.02807)0.517:0.02158)0.965:0.07103)0.915:0.04326)0.405:0.03241,psim:0.08810)0.808:0.02620,(tws:0.25563,(mgg:0.05992,(pfre:0.08598,aaci:0.04221)0.829:0.06717)0.903:0.06534)0.773:0.02293)0.840:0.04293)0.994:0.14546)0.690:0.03822,(((((rim:0.02591,(ert:0.00084,era:0.00084)0.960:0.04542)0.932:0.03703,(cpy:0.05736,coo:0.09939)0.797:0.01627)0.852:0.02592,bfi:0.06419)0.980:0.13293,(cpro:0.16949,(ccel:0.09245,(fpla:0.07192,(fpr:0.00084,fpa:0.01171)0.999:0.12860)0.779:0.03597)0.970:0.07672)0.279:0.02154)0.766:0.01623,(lie:0.01806,lbl:0.01548)0.999:0.21616)0.895:0.05469)0.604:0.02173,(((((pmc:0.05318,(syx:0.01109,(sye:0.02913,synr:0.02600)0.857:0.01447)0.879:0.02127)0.940:0.07849,((cya:0.00085,cyb:0.02706)0.992:0.08962,(((syu:0.05812,let:0.04625)0.730:0.02061,(mar:0.07421,(((cep:0.03999,(acy:0.00596,csg:0.01731)0.831:0.01316)0.809:0.01376,calt:0.03651)0.880:0.02885,glp:0.00764)0.695:0.01561)0.709:0.03520)0.768:0.01536,gen:0.08473)0.522:0.03067)0.843:0.03918)0.926:0.15269,((((ctrs:0.0,ctfs:0.0):0.00084,ctjs:0.00084)0.993:0.00350,((ctrr:0.0,ctlf:0.0):0.00084,(ctr:0.00084,(ctrq:0.0,ctrx:0.0,ctrz:0.0):0.00084)0.000:0.00084)1.000:0.00195)0.905:0.05020,(cpsc:0.00084,cpsw:0.00084)0.802:0.02226)1.000:0.47016)0.886:0.10640,(vbc:0.36714,((pseg:0.03360,fla:0.09650)1.000:0.23165,((((((ctak:0.03396,(eao:0.03526,(rag:0.00578,(rar:0.00084,ran:0.00084)0.835:0.00591)0.994:0.00084)0.769:0.00481)0.936:0.07861,(smub:0.15244,blu:0.14288)0.950:0.19840)0.612:0.01971,(mpv:0.07450,mov:0.00084)1.000:0.73094)0.429:0.02580,((coc:0.04155,(wvi:0.05998,gfl:0.03995)0.786:0.03536)0.774:0.01717,(fpv:0.0,fpw:0.0):0.06411)0.440:0.01643)0.955:0.08411,(flu:0.10941,(asx:0.03930,((pgn:0.03122,toh:0.03985)0.895:0.03146,(bsa:0.03902,((pru:0.02259,pmz:0.07931)0.961:0.06064,(boa:0.00084,(bth:0.00557,bcac:0.00564)0.802:0.00562)0.822:0.01416)0.559:0.01815)0.907:0.04257)0.921:0.04531)0.974:0.11573)0.458:0.01981)0.608:0.01196,((sphn:0.05188,(pcm:0.03244,muc:0.04463)0.907:0.03915)0.886:0.03608,(spir:0.09322,lby:0.08989)0.870:0.05081)0.933:0.06165)0.867:0.07227)0.837:0.08741)0.661:0.05656)0.763:0.03015,(((ers:0.09700,fro:0.12254)0.942:0.09488,((uue:0.07577,((mgv:0.10275,mgx:0.17802)0.868:0.07737,(mpe:0.06571,mgj:0.14645)0.784:0.06484)0.876:0.03892)0.979:0.10488,(smia:0.11833,((mat:0.10974,(mbov:0.04580,(mfp:0.03141,mgb:0.04472)0.507:0.05222)0.947:0.10837)0.990:0.14993,((elj:0.07562,(mchc:0.00598,ment:0.00083)0.955:0.06964)0.819:0.06729,(stur:0.02969,(stai:0.04075,scq:0.00335)0.781:0.01074)0.932:0.05543)0.811:0.02778)0.798:0.02781)0.877:0.06074)0.824:0.07227)0.794:0.01846,(((((((efq:0.00596,ess:0.00750)0.966:0.03694,(((((sezo:0.00084,(seq:0.00084,(stc:0.00856,(sif:0.00084,(sdc:0.00084,(((spi:0.00084,(spg:0.00084,(spym:0.00084,siq:0.03423)0.000:0.00084)0.252:0.00084)0.210:0.00083,spy:0.00084)0.914:0.00644,sdq:0.00084)0.900:0.00085)0.929:0.01247)0.187:0.00084)0.972:0.00079)0.527:0.00084)0.854:0.00998,((spd:0.00084,(((strn:0.00084,(ssu:0.00084,(sst:0.00084,sss:0.00084)0.000:0.00084)0.974:0.02507)0.762:0.00085,(snv:0.00551,spnn:0.00550)0.757:0.00084)0.000:0.00084,spnu:0.00084)0.000:0.00084)0.000:0.00084,sjj:0.00084)0.843:0.01172)0.870:0.02006,lgv:0.03373)0.231:0.01594,(wjo:0.06587,lsu:0.08710)0.876:0.03871)0.799:0.02129,lrm:0.03397)0.617:0.01111)0.393:0.00206,(((lps:0.00085,lrt:0.03282)0.850:0.01503,(pio:0.02236,(lcw:0.00084,(lpq:0.00084,lcb:0.00084)0.000:0.00084)0.950:0.03950)0.843:0.01975)0.225:0.01052,(lbr:0.03122,lzy:0.00083)0.936:0.03932)0.888:0.02394)0.835:0.02085,(lhh:0.03798,(ljh:0.00084,(ljo:0.00084,ljf:0.00084)0.000:0.00084)0.909:0.02603)0.925:0.05225)0.504:0.00821,(lct:0.01720,lalw:0.02690)0.949:0.05530)0.874:0.02865,abae:0.08464)0.983:0.07188,(((((bthy:0.01310,(bax:0.00084,bal:0.00084)0.637:0.00083)0.991:0.05101,((jeo:0.03155,((scoh:0.02406,((sauv:0.0,sauk:0.0):0.00085,(suz:0.00084,sams:0.00084)0.000:0.00083)0.921:0.00085)0.967:0.04894,(lwi:0.03089,((lmoo:0.0,lmot:0.0):0.00085,(lms:0.00084,(lmj:0.00084,(lmt:0.00084,(lmoe:0.00084,(lmn:0.0,lmy:0.0,lmg:0.0):0.00084)0.000:0.00084)0.614:0.00084)0.000:0.00084)0.862:0.00566)0.826:0.01313)0.887:0.02844)0.872:0.02529)0.857:0.02274,((bsj:0.05596,(lfu:0.00959,((bsul:0.00084,(bsr:0.00084,balt:0.00417)0.002:0.00150)0.979:0.00134,((bamt:0.0,bamp:0.0,bama:0.0):0.00084,bamb:0.00084)0.000:0.00084)0.935:0.03389)0.817:0.01955)0.460:0.00102,(pana:0.03295,(spsy:0.05262,spos:0.00560)0.777:0.01026)0.795:0.01290)0.461:0.01704)0.344:0.01103)0.838:0.02415,(bkw:0.02806,(pod:0.02204,(pih:0.02337,(paih:0.01160,ppoy:0.00084)0.871:0.01869)0.671:0.01621)0.950:0.07916)0.687:0.05214)0.640:0.03913,(gmc:0.00084,(gte:0.01287,gtn:0.00564)0.728:0.02598)0.835:0.03440)0.789:0.02644,(pal:0.06914,ayw:0.00085)1.000:0.25320)0.748:0.03562)0.741:0.04051)0.991:0.08115)0.930:0.05225)0.970:0.05331,(((hmr:0.17143,(hya:0.26812,((hpyu:0.00083,(hpym:0.00083,(hce:0.01690,((hpe:0.00084,(hcn:0.00636,(hez:0.00084,(hpye:0.00084,(hpyk:0.00084,hpyl:0.00084)0.000:0.00084)1.000:0.00433)0.985:0.00212)0.848:0.00083)0.199:0.00084,hpm:0.00084)0.766:0.00811)0.799:0.01061)0.776:0.01407)0.984:0.12104,((alp:0.15127,(ccoc:0.01155,(suls:0.17458,(csm:0.02388,(cjx:0.00084,(cjy:0.00084,(cjj:0.00084,cjen:0.00084)0.000:0.00084)0.000:0.00084)0.777:0.00600)0.919:0.05687)0.264:0.02216)0.880:0.04262)0.181:0.02668,nis:0.06252)0.853:0.05525)0.824:0.07447)0.659:0.02499)0.818:0.05755,((((gdj:0.06227,(rgi:0.00466,ros:0.00084)0.952:0.05829)0.975:0.10881,((npp:0.04571,cij:0.04996)0.864:0.03263,(smag:0.07538,(stax:0.02152,sphi:0.03625)0.897:0.03643)0.824:0.03276)0.990:0.10984)0.862:0.04419,(rpm:0.15052,(((((metd:0.06032,(nha:0.00084,(bro:0.00498,bbt:0.00084)0.963:0.02217)0.992:0.09605)0.879:0.02894,(mtw:0.07235,(((((rlt:0.00084,rlb:0.00084)0.812:0.00841,(rel:0.00084,ara:0.01822)0.000:0.00084)0.910:0.02513,(bgr:0.02726,baro:0.01556)0.728:0.01905)0.827:0.02400,(mlo:0.05147,((bmb:0.0,babb:0.0):0.00084,(bmt:0.00084,(bmr:0.00084,bvl:0.00084)0.180:0.00084)0.000:0.00084)0.728:0.00457)0.743:0.01215)0.909:0.02780,hdi:0.05899)0.777:0.00835)0.882:0.02415)0.888:0.03468,((cak:0.12727,hbc:0.11699)0.382:0.04140,hni:0.05940)0.889:0.05134)0.122:0.01938,rbs:0.08889)0.410:0.02549,((((thw:0.05746,rbl:0.03692)0.921:0.04393,daa:0.02514)0.412:0.00773,geh:0.03183)0.455:0.00083,(rhc:0.02629,(((kro:0.05340,yan:0.00084)0.882:0.02863,((php:0.00417,lmd:0.01054)0.948:0.03525,(rli:0.00084,sulz:0.01945)0.925:0.05230)0.000:0.00083)0.214:0.01666,paby:0.01864)0.959:0.05559)0.847:0.03376)1.000:0.14281)0.927:0.05391)0.797:0.01961)0.837:0.04557,((apc:0.26647,((echp:0.10856,(wri:0.03462,wcl:0.04367)0.787:0.04606)0.980:0.22087,(rpn:0.01596,(rrh:0.00614,rhe:0.00084)0.728:0.00447)0.979:0.20602)0.302:0.01606)0.841:0.09930,apm:0.26505)0.659:0.07157)0.979:0.12001)0.920:0.07914,(((sti:0.14408,ful:0.14939)0.835:0.06203,((tth:0.06913,((dra:0.02771,dez:0.06081)0.999:0.15686,mtai:0.06766)0.098:0.04570)0.840:0.05920,(naf:0.24756,tra:0.09289)0.862:0.06896)0.885:0.09622)0.886:0.10348,((((((mka:0.17158,(((mig:0.04184,((mvo:0.02005,((mmq:0.00084,((mmp:0.00084,(mmz:0.00084,mvn:0.06077)0.430:0.00084)0.000:0.00084,mmd:0.00084)0.940:0.00726)0.000:0.00081,mmx:0.00084)0.925:0.04155)0.890:0.04368,(mok:0.02026,mae:0.08131)0.750:0.01275)0.793:0.03516)0.482:0.02751,((mfe:0.00084,((mjh:0.00084,(mif:0.00913,mfs:0.00084)0.000:0.00084)0.902:0.00803,mvu:0.00084)0.957:0.00084)0.349:0.00083,mja:0.00084)0.885:0.04489)0.994:0.20456,((metz:0.01812,((((meth:0.00733,(mfc:0.0,mfi:0.0):0.00084)0.618:0.00085,(metn:0.00084,msub:0.00084)0.911:0.01738)0.935:0.04928,((mcub:0.04087,((mel:0.04237,mew:0.00083)0.714:0.01197,(metb:0.02300,(mst:0.04384,((msi:0.01601,(mmil:0.00751,meye:0.00085)0.887:0.01660)0.822:0.02860,(meb:0.04053,(mru:0.00084,mol:0.00732)0.819:0.01738)0.941:0.05696)0.897:0.04729)0.120:0.01151)0.935:0.04632)0.953:0.04534)0.648:0.00084,mett:0.05204)0.754:0.01140)0.872:0.03327,(mwo:0.00616,(metc:0.00692,(mete:0.00084,(mth:0.00084,mmg:0.00084)0.454:0.00084)0.471:0.00083)0.769:0.01565)0.914:0.04923)0.928:0.04558)0.991:0.11101,mfv:0.00083)0.480:0.07528)0.565:0.07034)0.924:0.09244,(((((((tar:0.05449,max:0.00085)0.916:0.03829,marc:0.03452)0.628:0.00205,(mer:0.10611,mear:0.05820)0.172:0.01209)0.989:0.23106,kcr:0.39801)0.038:0.03478,((((rci:0.02682,(mpd:0.04329,mez:0.02197)0.887:0.05406)0.993:0.17241,((hsu:0.0,hsf:0.0):0.00154,((halh:0.0,hhsr:0.0):0.06335,((hdl:0.01331,((hal:0.00084,hsl:0.00084)0.991:0.04283,hhb:0.00697)0.564:0.00083)0.973:0.05599,(((((hhi:0.00084,hhn:0.00084)0.930:0.02314,(hmu:0.02252,(harc:0.05811,hali:0.01374)0.000:0.00084)0.796:0.01359)0.897:0.02513,(hta:0.00084,(hma:0.00084,hab:0.00640)0.000:0.00083)0.857:0.01525)0.826:0.02317,((hje:0.08766,sali:0.08764)0.481:0.00257,(hut:0.02803,hti:0.03910)0.704:0.01741)0.874:0.04102)0.948:0.06879,(hah:0.09130,((((nph:0.03157,nmo:0.03108)0.937:0.05529,(srub:0.04184,((((nag:0.00083,nan:0.01155)0.936:0.02193,(hlr:0.02503,naj:0.01416)0.482:0.01042)0.376:0.00107,(hlc:0.00936,nge:0.03949)0.886:0.02449)0.774:0.00794,((npe:0.01251,(nmg:0.02471,nat:0.00084)0.774:0.00084)0.073:0.00083,hxa:0.01279)0.878:0.01385)0.600:0.01545)0.853:0.01470)0.775:0.01287,((hwa:0.00084,hwc:0.00084)0.983:0.05130,(htu:0.00569,(nou:0.01287,(hda:0.00541,(hla:0.05318,hru:0.02945)0.873:0.03335)0.897:0.01799)0.786:0.01166)0.759:0.01438)0.878:0.02958)0.927:0.03649,(((haq:0.00084,haj:0.00084)0.990:0.03547,(hae:0.04135,hbo:0.00836)0.380:0.00085)0.781:0.00959,(hme:0.00617,(hvo:0.00595,hgi:0.00083)0.919:0.01927)0.955:0.03315)0.750:0.01142)0.791:0.01570)0.869:0.03451)0.882:0.03572)0.874:0.02948)0.660:0.02247)0.999:0.28019)0.863:0.05701,(((((mmh:0.00331,mhaz:0.02195)0.995:0.07411,(mmet:0.01647,(mbu:0.03012,mhz:0.05429)0.843:0.02571)0.743:0.04792)0.754:0.01818,(((metm:0.01688,(((mthe:0.0,mthr:0.0):0.02631,(mhor:0.00817,mfz:0.01820)0.081:0.00085)0.853:0.01614,(((mby:0.00084,mbar:0.00084)0.790:0.00718,((mba:0.0,mbw:0.0):0.00084,((mvc:0.00084,mek:0.00084)0.000:0.00085,(((meq:0.00084,(mef:0.00084,mls:0.00084)0.000:0.00084)0.790:0.00641,(mac:0.00084,(msj:0.00085,(msz:0.00084,msw:0.00084)0.846:0.00604)0.401:0.00609)0.794:0.00696)0.756:0.00930,(mmaz:0.00084,(mmj:0.00084,(mma:0.00084,mmac:0.00084)0.000:0.00084)0.000:0.00086)0.870:0.01236)0.952:0.02716)0.988:0.04327)0.484:0.00582)0.798:0.01285,mbak:0.00084)0.868:0.00084)0.908:0.04430)0.976:0.08845,mpy:0.05668)0.720:0.01553,mzh:0.05410)0.758:0.03855)0.789:0.02774,mev:0.08095)0.886:0.04363,(mhi:0.04660,(mtp:0.04996,mcj:0.10783)0.353:0.03114)0.832:0.04433)0.998:0.20186)0.794:0.04056,(mpi:0.10776,((mhu:0.06935,((mla:0.05277,(mbn:0.03225,mfo:0.06908)0.825:0.05287)0.903:0.04495,mpl:0.15965)0.792:0.03547)0.703:0.03737,(mem:0.03095,(mbg:0.00083,mema:0.00621)0.920:0.05285)0.957:0.08958)0.069:0.02038)0.998:0.16145)0.753:0.06621)0.910:0.06073,((apo:0.04924,((fpl:0.03480,(gac:0.00720,gah:0.02594)0.726:0.00945)0.744:0.00939,((ave:0.02737,(afu:0.00085,afg:0.00084)0.875:0.01698)0.891:0.02247,ast:0.02167)0.779:0.00996)0.739:0.00083)0.953:0.07153,((pho:0.00084,pyn:0.00084)0.813:0.00747,(((pyc:0.00084,((pfu:0.0,pfi:0.0):0.01394,pys:0.00084)0.379:0.00084)0.698:0.00080,(tch:0.00084,(pya:0.01420,((tko:0.00084,(((((thm:0.00084,(tsl:0.00085,ton:0.00084)0.886:0.00228)0.503:0.00281,((tbs:0.00084,(thh:0.00084,trl:0.00084)0.242:0.00079)0.891:0.01282,ttd:0.00084)0.707:0.00678)0.986:0.00212,(tprf:0.01091,the:0.00084)0.828:0.01031)0.803:0.00898,tce:0.00084)0.000:0.00083,(tpie:0.01441,tpaf:0.01351)0.581:0.00083)0.928:0.00942)0.339:0.00085,((((tba:0.00718,ths:0.01477)0.803:0.00749,(tlt:0.00083,(thv:0.00722,(tsi:0.01166,ppac:0.01524)0.791:0.01088)0.839:0.00084)0.766:0.00757)0.808:0.00750,((((tga:0.00084,tha:0.00084)0.960:0.00084,tgg:0.00690)0.000:0.00084,tgy:0.00084)0.834:0.00680,(teu:0.00959,tpep:0.00084)0.465:0.00227)0.888:0.00150)0.064:0.00084,tnu:0.00084)0.877:0.00692)0.915:0.00796)0.621:0.00084)0.849:0.00915)0.835:0.00926,pab:0.00085)0.101:0.00083)0.998:0.17877)0.418:0.03614)0.886:0.04113,((((((abri:0.03433,(mcn:0.01242,(mse:0.01460,mhk:0.03691)0.785:0.01941)0.980:0.07394)0.866:0.02828,(sula:0.05037,((sol:0.01401,(sic:0.00084,(sis:0.00084,sim:0.00084)0.000:0.00084)0.859:0.01355)0.895:0.01445,((sii:0.00084,(sia:0.00084,((sid:0.0,sih:0.0,sir:0.0):0.00084,(siy:0.00084,sin:0.00657)0.000:0.00084)0.000:0.00084)0.617:0.00084)0.994:0.00085,((ssoa:0.0,ssol:0.0,ssof:0.0):0.00671,sso:0.00084)0.822:0.00660)0.923:0.02168)0.779:0.02605)0.881:0.04892)0.810:0.02182,(aman:0.04045,asul:0.02365)0.660:0.04371)0.654:0.01256,((sacr:0.00083,((sai:0.0,sacn:0.0):0.00085,sacs:0.01597)0.417:0.00819)0.989:0.09468,sto:0.04153)0.873:0.03911)0.752:0.01132,aho:0.01646)0.998:0.26515,(((tac:0.00351,tvo:0.05637)0.850:0.05334,(pto:0.04362,((fac:0.00800,fai:0.00084)0.863:0.05540,cdiv:0.18039)0.822:0.04187)0.743:0.02418)0.850:0.11682,(abi:0.00083,acf:0.00084)0.955:0.10947)0.937:0.13277)0.891:0.09640)0.837:0.03383)0.273:0.00154,((csu:0.24981,marh:0.34543)0.811:0.09806,((((thb:0.00084,tcb:0.00084)0.873:0.03543,(tpe:0.01829,thf:0.04440)0.729:0.03176)0.997:0.19202,(((((iag:0.24707,ffo:0.13321)0.603:0.02683,(pfm:0.06000,(hbu:0.03281,pdl:0.01374)0.973:0.06775)0.744:0.02788)0.804:0.02482,((iho:0.01932,iis:0.07017)0.962:0.12007,((smr:0.00731,shc:0.00729)0.932:0.05321,((dmu:0.02441,(dka:0.01186,dfd:0.00271)0.942:0.03504)0.837:0.03269,(tag:0.04665,thg:0.06291)0.726:0.00678)0.000:0.00126)0.939:0.10851)0.912:0.05935)0.328:0.02595,((ape:0.00084,acj:0.00084)0.911:0.03514,(clg:0.06924,(asc:0.01217,acia:0.03665)0.872:0.02754)0.851:0.02921)0.979:0.11174)0.905:0.05877,((cma:0.18185,(vdi:0.02948,vmo:0.00086)0.977:0.13567)0.116:0.04754,(((pai:0.01363,(pyw:0.02947,(tne:0.02967,((pyr:0.00083,pis:0.03132)0.828:0.01523,pcl:0.04221)0.412:0.00319)0.832:0.01893)0.050:0.00084)0.867:0.02781,(pas:0.00705,pog:0.00699)0.889:0.01679)0.823:0.03917,(tuz:0.01919,ttn:0.06629)0.819:0.03952)0.937:0.08403)0.951:0.12366)0.892:0.06193)0.873:0.07367,((((taa:0.11171,(nga:0.04539,(nvn:0.01393,nev:0.00084)0.712:0.01188)0.907:0.07007)0.963:0.11963,(nbv:0.08381,(((tah:0.04828,csy:0.17446)0.831:0.04904,(nin:0.03088,(nct:0.01730,(nir:0.02034,(nkr:0.01679,(nmr:0.00678,nid:0.02535)0.675:0.02493)0.991:0.00085)0.703:0.00880)0.843:0.01976)0.902:0.04551)0.455:0.02390,ndv:0.12671)0.685:0.01797)0.993:0.13461)0.699:0.04467,ncv:0.09022)0.971:0.15812,(barc:0.09129,barb:0.11979)0.961:0.14353)0.823:0.05781)0.841:0.03715)0.950:0.10415)0.978:0.13900,(arg:0.34679,(agw:0.37377,(neq:0.23015,naa:0.18376)0.850:0.13277)0.838:0.13287)0.913:0.08960)0.617:0.03429,nac:0.32681)0.696:0.08215,(loki:0.36991,((tva:0.36904,ptm:0.26735)0.851:0.12541,(((eiv:0.03915,(ehi:0.00083,edi:0.00084)0.793:0.02079)0.998:0.34404,gtt:0.14763)0.847:0.08012,(((((wse:0.04193,wic:0.09391)0.994:0.14334,(((mgl:0.06159,(uma:0.02061,pfp:0.08210)0.831:0.02719)0.886:0.06643,(pgr:0.06883,mlr:0.03782)0.972:0.11644)0.928:0.08404,(((((scm:0.05121,(gtr:0.04000,(mpr:0.06222,mrr:0.00717)0.764:0.01927)0.764:0.01450)0.868:0.03712,(((tvs:0.11257,(psq:0.06485,(ppl:0.00084,hir:0.04139)0.765:0.00962)0.735:0.00760)0.619:0.04133,dsq:0.03281)0.837:0.02166,(lbc:0.00085,cci:0.04311)0.691:0.00900)0.831:0.02688)0.824:0.01961,(sla:0.02759,((cput:0.06311,(abp:0.02999,abv:0.00085)0.972:0.06715)0.000:0.00084,(shs:0.00083,(adl:0.16351,fme:0.07409)0.853:0.00109)0.902:0.03660)0.940:0.04310)0.809:0.06474)0.433:0.01509,pco:0.08254)0.735:0.03875,(tms:0.01233,(cgi:0.02100,(cne:0.00084,cnb:0.00085)0.939:0.03371)0.869:0.03170)0.999:0.14538)0.664:0.02969)0.859:0.05002)0.719:0.01749,(spo:0.19684,(yli:0.11936,((((vpo:0.01209,(ago:0.01701,tbl:0.06127)0.376:0.04339)0.686:0.00539,((tdl:0.03812,((lth:0.00984,(kmx:0.02803,zro:0.06644)0.841:0.02919)0.730:0.01336,erc:0.02516)0.932:0.04150)0.389:0.00085,(tpf:0.02026,((sce:0.01261,(kaf:0.01861,(kla:0.02898,cgr:0.03651)0.735:0.01094)0.962:0.05118)0.000:0.00085,(ndi:0.00679,ncs:0.05731)0.964:0.04013)0.951:0.03052)0.964:0.03674)0.983:0.04983)0.977:0.09395,cten:0.05195)0.461:0.03573,((((cal:0.06615,clu:0.02742)0.000:0.00079,(cot:0.01184,(((((((cfj:0.17053,((((tmn:0.05157,ncr:0.04888)0.727:0.00085,((ttt:0.06175,smp:0.03366)0.643:0.00083,((mtm:0.02324,nte:0.07204)0.866:0.01924,(((pcs:0.06380,((cim:0.00084,cpw:0.00084)0.978:0.05671,(afm:0.02144,nfi:0.01199)0.896:0.03807)0.685:0.01121)0.900:0.03011,(((ani:0.00814,afv:0.02163)0.901:0.03899,((psco:0.02787,glz:0.04985)0.493:0.02733,(tre:0.02568,maj:0.09521)0.780:0.02184)0.902:0.04095)0.897:0.02765,(pdp:0.06957,(((ztr:0.03519,bcom:0.00083)0.894:0.04133,(pfj:0.03907,npa:0.05108)0.532:0.05436)0.918:0.06166,(ela:0.14377,(ure:0.03401,abe:0.05098)0.767:0.03457)0.652:0.00783)0.847:0.04043)0.753:0.01281)0.846:0.01290)0.440:0.01962,mgr:0.05837)0.872:0.03710)0.919:0.02311)0.987:0.02851)0.749:0.01055,pan:0.05806)0.785:0.01678,((val:0.03132,vda:0.00083)0.949:0.05820,(fgr:0.00824,((fox:0.02816,nhe:0.00084)0.962:0.03790,(fvr:0.07031,fpu:0.04080)0.842:0.02365)0.738:0.01201)0.927:0.06356)0.857:0.03440)0.904:0.03113)0.699:0.00663,(aje:0.09566,cthr:0.03870)0.615:0.02126)0.751:0.01816,((mbe:0.06296,(pno:0.04533,(pte:0.00084,(bze:0.00085,(bsc:0.04697,(aalt:0.02597,bor:0.00084)0.000:0.00083)0.984:0.04036)0.993:0.05789)0.894:0.01921)0.754:0.01330)0.880:0.03998,(act:0.01771,(pbl:0.00084,pbn:0.00084)0.919:0.03727)0.880:0.03395)0.796:0.02498)0.796:0.03544,((((maw:0.08851,cmt:0.06210)0.809:0.03680,ssck:0.13071)0.354:0.04195,plj:0.02912)0.569:0.01450,((tml:0.11978,tve:0.03863)0.561:0.06187,(((aor:0.04400,ang:0.02144)0.960:0.06840,(pfy:0.07824,bfu:0.04909)0.514:0.00805)0.941:0.04576,ssl:0.06701)0.802:0.02292)0.737:0.01822)0.840:0.02800)0.985:0.13374,ppa:0.06313)0.777:0.04244,slb:0.12224)0.838:0.07894,spaa:0.05380)0.390:0.02942)0.944:0.04226)0.962:0.04079,(pic:0.02972,lel:0.04195)0.773:0.01767)0.973:0.05831,(cdu:0.01629,((dha:0.03446,pgu:0.01760)0.736:0.01203,(clus:0.01953,ctp:0.02143)0.959:0.04578)0.923:0.03395)0.733:0.01659)0.826:0.05479)0.857:0.06149)0.795:0.04813)0.959:0.11000)0.987:0.14766,(gsl:0.17297,((aaf:0.15139,(fcy:0.06262,(pti:0.06588,tps:0.10184)0.806:0.04430)0.962:0.10538)0.904:0.08457,(spar:0.09843,(pif:0.06389,psoj:0.00205)0.612:0.07217)0.939:0.09279)0.191:0.00110)0.934:0.07756)0.887:0.06672,(((((mis:0.09285,mpp:0.04788)0.872:0.06502,(bpg:0.11765,(olu:0.02330,ota:0.04233)0.845:0.07519)0.631:0.05187)0.955:0.10356,((atr:0.00084,(ppp:0.07395,(pvu:0.00084,((jcu:0.01656,(((brp:0.02049,bna:0.00084)0.980:0.05213,(cpep:0.00083,csv:0.04344)0.807:0.00963)0.000:0.00084,(((((sot:0.05234,((((vvi:0.03273,han:0.02047)0.856:0.00144,((pavi:0.03197,((((mus:0.01424,dct:0.05352)0.888:0.03603,dzi:0.00078)0.926:0.02243,lang:0.00084)0.832:0.00150,((spen:0.00084,dcr:0.00992)0.836:0.02554,nta:0.00083)0.869:0.01022)0.554:0.00084)0.870:0.01582,((egr:0.04514,mtr:0.03956)0.648:0.00786,(cpap:0.00084,smo:0.13329)0.893:0.01984)0.954:0.00085)0.806:0.00933)0.962:0.02770,((((nsy:0.00953,((gra:0.01081,(hbr:0.00084,peq:0.08608)0.855:0.01525)0.757:0.01739,((ini:0.00084,(zju:0.01206,mcha:0.03006)0.787:0.01230)0.863:0.02270,rcu:0.00085)0.767:0.01675)0.133:0.01564)0.921:0.04718,((csat:0.04523,nnu:0.01557)0.878:0.00086,((adu:0.03462,bdi:0.09469)0.215:0.00084,(ccaj:0.00084,(((pop:0.01979,(bvg:0.01400,egu:0.00753)0.795:0.01128)0.768:0.00899,ghi:0.01771)0.499:0.00412,aip:0.03069)1.000:0.00237)0.893:0.01986)0.876:0.01882)0.944:0.02266)0.679:0.00086,soe:0.03029)0.376:0.00083,ath:0.02241)0.250:0.00086)0.954:0.05112,(((mdm:0.00083,pxb:0.00084)0.989:0.05418,(eus:0.01087,sly:0.04957)0.793:0.01072)0.021:0.00085,(pper:0.01474,cmax:0.00084)0.943:0.02180)0.845:0.00083)0.911:0.01731)0.594:0.00188,(crb:0.00748,(((cann:0.00085,nto:0.01619)0.629:0.00812,(pda:0.06548,lja:0.02603)0.511:0.00635)0.817:0.02194,cmos:0.00084)0.461:0.00341)0.765:0.01563)0.728:0.00284,pmum:0.02128)0.920:0.00085,(thj:0.02166,aly:0.00084)0.579:0.00084)0.868:0.01790,(boe:0.05284,(cit:0.03609,(gmx:0.03064,(((dosa:0.01893,(zma:0.03015,obr:0.03620)0.281:0.01195)0.746:0.00085,osa:0.00920)0.644:0.01581,(sbi:0.05680,ats:0.01389)0.771:0.01508)0.958:0.05935)0.496:0.00083)0.671:0.00084)0.625:0.00085)0.966:0.03428)0.518:0.00083)0.847:0.02997,(((ccav:0.03091,(cmo:0.00795,((oeu:0.03370,(jre:0.00112,cic:0.02110)0.749:0.01619)0.194:0.00085,(((((aof:0.01576,sita:0.06691)0.824:0.02763,tcc:0.01745)0.751:0.00083,vra:0.00084)0.839:0.01069,(fve:0.10130,sind:0.01797)0.329:0.00084)0.801:0.01992,lsv:0.05664)0.738:0.01759)0.594:0.00085)0.800:0.03732)0.911:0.00151,cam:0.00083)0.419:0.00084,var:0.00084)0.841:0.01427)0.757:0.01181)0.781:0.01830)0.390:0.03424)0.989:0.13289,(apro:0.09693,(cvr:0.11428,(csl:0.06653,(mng:0.06692,(cre:0.06118,vcn:0.03128)0.966:0.13490)0.756:0.02352)0.177:0.06004)0.000:0.00086)0.954:0.10679)0.853:0.06082)0.649:0.07351,ngd:0.29477)0.817:0.10012,((((((bmy:0.02912,loa:0.08411)0.728:0.03629,(cel:0.05696,cbr:0.15300)0.131:0.04528)0.159:0.04188,nai:0.11484)0.963:0.12949,(((isc:0.08928,bfo:0.29934)0.183:0.02136,((((prap:0.09482,pmac:0.08040)0.748:0.01393,pxy:0.01038)0.954:0.07468,((((dya:0.00724,(dse:0.00084,der:0.05463)0.782:0.00842)0.823:0.00135,((dsi:0.01039,(aga:0.05970,cqu:0.06411)0.925:0.10761)0.834:0.05145,(dvi:0.02582,(dwi:0.00083,dpe:0.02608)0.920:0.02470)0.713:0.00895)0.946:0.05533)0.943:0.06984,zne:0.02320)0.920:0.06329,((tca:0.02479,(dpa:0.06022,(mdl:0.01699,(soc:0.01153,pgc:0.05368)0.885:0.03043)0.885:0.04550)0.960:0.07000)0.597:0.00450,(acep:0.00083,((ame:0.00605,((nvi:0.02409,(api:0.00084,dnx:0.01653)0.963:0.07442)0.894:0.03652,(bter:0.00084,clec:0.10414)0.923:0.04164)0.442:0.01329)0.955:0.04140,aec:0.00597)0.633:0.02748)0.758:0.06293)0.962:0.08033)0.810:0.04465)0.738:0.06091,(((((obi:0.04181,ncc:0.03413)0.738:0.02976,spu:0.12386)0.840:0.08196,(((dan:0.00747,(((mde:0.06388,dmo:0.01689)0.279:0.00149,aag:0.08020)0.515:0.00692,dme:0.06361)0.744:0.03274)0.775:0.02769,dpo:0.02977)0.596:0.03262,dgr:0.03984)0.981:0.11132)0.758:0.03127,((((((mcf:0.00113,(((egz:0.00084,cfr:0.03415)0.861:0.01761,(umr:0.01700,(pbi:0.02824,(gfr:0.02370,((clv:0.01935,(phd:0.03671,ccw:0.00084)0.674:0.01283)0.808:0.01103,cjo:0.00084)0.784:0.00083)0.813:0.00822)0.892:0.00108)0.784:0.00999)0.853:0.02435,(ggo:0.00728,(asn:0.02294,cjc:0.02181)0.589:0.00083)0.808:0.01571)0.846:0.02545)0.814:0.01269,(fpg:0.01140,amj:0.02228)0.897:0.02887)0.000:0.00084,((biu:0.02916,(ngi:0.00860,oro:0.04469)0.855:0.02170)0.842:0.01508,((hgl:0.02671,gga:0.01111)0.867:0.03661,((srx:0.04850,(lcm:0.02339,(amex:0.02346,(tru:0.04055,(mze:0.00632,malb:0.01803)0.447:0.01946)0.285:0.03189)0.763:0.01162)0.774:0.01994)0.830:0.02678,sanh:0.02311)0.867:0.02119)0.110:0.00084)0.904:0.02641)0.812:0.03490,(((((crg:0.06156,tad:0.13838)0.744:0.02098,((adf:0.07410,hmg:0.11812)0.797:0.04638,(epa:0.06384,nve:0.07427)0.640:0.00385)0.817:0.04419)0.869:0.05101,lak:0.12192)0.924:0.09774,(bom:0.02524,(pmaj:0.03437,(((dre:0.02412,ipu:0.00916)0.950:0.04942,sasa:0.01102)0.686:0.02248,npr:0.03214)0.675:0.01839)0.515:0.00280)0.532:0.01726)0.597:0.00776,(((gja:0.02903,(pps:0.01859,(rno:0.00815,((ecb:0.00083,(rro:0.01590,rbb:0.00084)0.939:0.02094)0.343:0.00731,(aju:0.01444,fca:0.00083)0.865:0.01606)0.870:0.02119)0.769:0.01594)0.836:0.02034)0.739:0.01031,((mmu:0.02119,cfa:0.01753)0.613:0.00082,(oor:0.03121,(pon:0.00084,(oaa:0.06826,tmu:0.00083)0.931:0.00156)0.945:0.00700)0.890:0.02752)0.766:0.01067)0.781:0.01256,(mcc:0.00084,aml:0.01080)0.810:0.01052)0.780:0.01312)0.381:0.02440)0.604:0.08283,(dpl:0.01154,haw:0.02148)0.973:0.12373)0.850:0.04992,((nvl:0.04704,(phu:0.13653,(pcf:0.06074,((pbar:0.03942,((bim:0.05969,lhu:0.00085)0.886:0.03048,cfo:0.07028)0.671:0.01306)0.921:0.04387,(hst:0.01872,dqu:0.02090)0.672:0.00267)0.955:0.07737)0.752:0.01891)0.451:0.03690)0.823:0.08492,(myi:0.11157,(fcd:0.15926,hro:0.05369)0.702:0.01484)0.829:0.05534)0.869:0.06062)0.243:0.00461)0.594:0.04652,((acs:0.03037,((((((phi:0.03493,pvt:0.05893)0.964:0.00084,((myb:0.01521,(fab:0.00084,aam:0.01020)0.867:0.01899)0.000:0.00083,(((((xtr:0.02557,(otw:0.01689,(ccar:0.03932,(sgh:0.03790,lco:0.03015)0.428:0.00083)0.872:0.03146)0.146:0.00084)0.894:0.01946,((hsa:0.00084,sbq:0.01417)0.781:0.00691,(((epz:0.00548,((ccan:0.04653,(((ssc:0.00649,mdo:0.03036)0.469:0.01295,hai:0.03645)0.778:0.00085,rss:0.01499)0.898:0.02560)0.369:0.00875,bta:0.00083)0.681:0.01869)0.701:0.01623,cdk:0.01623)0.930:0.03236,ptr:0.00084)0.910:0.02253)0.686:0.00178)0.901:0.02523,cpic:0.02584)0.719:0.00078,(tgu:0.01955,ccae:0.00085)0.901:0.01871)0.953:0.03679,(myd:0.01659,(((acyg:0.01109,cmy:0.02777)0.087:0.01795,(pss:0.00150,xla:0.02920)0.687:0.00713)0.757:0.01442,apla:0.00729)0.640:0.01731)0.939:0.00091)0.822:0.00900)0.954:0.02688)0.749:0.01661,cge:0.03319)0.782:0.01299,(lve:0.00718,(((eai:0.01389,ocu:0.00085)0.870:0.01597,lav:0.02177)0.625:0.00083,chx:0.01476)0.917:0.02808)0.755:0.01411)0.704:0.04065,(((tup:0.01138,(shr:0.01611,fch:0.00083)0.759:0.02095)0.460:0.00254,bacu:0.01112)0.526:0.01157,(csab:0.05301,(ptg:0.04882,pale:0.00084)0.714:0.00574)0.922:0.02296)0.638:0.00185)0.903:0.05102,(((cmk:0.04745,nle:0.04119)0.828:0.02502,oas:0.01700)0.466:0.00085,((sfm:0.02166,((((csem:0.00779,lcf:0.00083)0.928:0.03174,(sdu:0.01655,((xma:0.04677,(ola:0.00084,(nfu:0.00740,kmr:0.00085)0.899:0.01306)0.393:0.01405)0.479:0.00811,(pret:0.04388,(hcq:0.07044,bpec:0.02215)0.270:0.00682)0.967:0.03428)0.784:0.01098)0.709:0.01646)0.788:0.01208,mgp:0.05828)0.774:0.00916,tng:0.12114)0.590:0.00084)0.754:0.01355,els:0.02744)0.907:0.04153)0.816:0.01364)0.786:0.03113)0.921:0.07780,(lgi:0.16370,(((cin:0.12244,(tut:0.23866,aqu:0.04507)0.772:0.09022)0.870:0.12159,(dpx:0.20854,tsp:0.17916)0.000:0.02246)0.087:0.02995,(aplc:0.00083,sko:0.13482)0.981:0.16166)0.725:0.03559)0.770:0.02171)0.557:0.08422)0.559:0.05561)0.520:0.05055)0.453:0.03680,(shx:0.01881,(ovi:0.07607,(egl:0.16836,smm:0.07017)0.723:0.01631)0.806:0.03044)0.978:0.17917)0.071:0.04987)0.963:0.13789,(gla:0.37666,((tcr:0.05627,((lif:0.00084,ldo:0.00085)0.883:0.01524,(lbz:0.00668,(lma:0.00636,lmi:0.00628)0.803:0.00693)0.731:0.00532)0.985:0.08621)0.072:0.00706,tbr:0.00920)0.978:0.21130)0.739:0.13442)0.844:0.07418,((((cpv:0.00084,cho:0.00083)0.988:0.16567,(tgo:0.04165,smin:0.32183)0.307:0.05608)0.756:0.03615,((pbe:0.00083,(pfh:0.05504,(pyo:0.02187,pcb:0.02119)0.000:0.00085)0.985:0.08301)0.524:0.01505,((pvx:0.00988,(pkn:0.01224,(pfa:0.00084,pfd:0.02021)0.904:0.04089)0.917:0.04361)0.582:0.01340,pcy:0.00084)0.819:0.04387)1.000:0.33691)0.846:0.05990,(((bbo:0.11161,beq:0.07887)0.936:0.09661,(tan:0.04618,tpv:0.03619)0.772:0.02614)0.865:0.03499,(bmic:0.31927,tot:0.06034)0.103:0.07221)0.996:0.19952)0.888:0.07371)0.752:0.06206)0.868:0.05850)0.889:0.07381)0.632:0.01995)1.000:1.00758)0.279:0.16831)1.000:0.41639)0.708:0.01411)0.428:0.02388)0.647:0.00704)0.644:0.01705,(dmd:0.40021,tme:0.13630)0.694:0.03275)0.859:0.03366,(((((((chd:0.11941,(tep:0.00084,tae:0.00084)0.970:0.06494)0.767:0.01535,mta:0.08727)0.688:0.03378,(dsy:0.15898,(bts:0.02678,kyr:0.00988)0.976:0.10907)0.854:0.04860)0.609:0.04380,((((cae:0.0,cac:0.0):0.03352,(cno:0.06606,(cbl:0.00600,(cbo:0.00084,cld:0.00084)1.000:0.00085)0.933:0.05610)0.712:0.03668)0.825:0.03796,ckl:0.02816)0.979:0.14794,(puf:0.10253,cdl:0.21336)0.242:0.02262)0.877:0.07507)0.773:0.02579,(say:0.16421,(drt:0.07287,(dds:0.08557,lir:0.08707)0.894:0.05570)0.967:0.11460)0.319:0.03716)0.613:0.03043,(ade:0.19003,nth:0.12243)0.674:0.04935)0.475:0.02970,amo:0.13833)0.373:0.03697)0.853:0.04232)0.719:0.03407)0.603:0.02815)0.871:0.03795,tmo:0.16407)0.663:0.01230,(((eme:0.08164,(ply:0.00084,plo:0.00084)0.930:0.09803)0.871:0.11710,hha:0.10242)0.770:0.02660,aeh:0.04076)0.968:0.08652)0.748:0.02699,(tkm:0.13631,(nwa:0.13639,hhc:0.00107)0.316:0.04683)0.898:0.06435)0.581:0.03344,(lue:0.02131,(lgu:0.05507,((xfa:0.03434,psu:0.03054)0.813:0.02217,((xci:0.0,xcj:0.0):0.00084,(xcv:0.00084,xva:0.00084)0.000:0.00084)0.861:0.01537)0.620:0.01914)0.717:0.02345)1.000:0.16479)0.486:0.02547)0.797:0.02060)0.873:0.04084)0.989:0.09894,((prr:0.00886,png:0.03562)0.897:0.04220,(alr:0.00486,(amc:0.00084,aal:0.00084)0.898:0.02159)0.869:0.03152)0.846:0.04465)0.730:0.01537,(cola:0.00084,cber:0.00084)0.984:0.07055)0.935:0.05344,((smav:0.02238,((sbt:0.00084,(shn:0.00533,shp:0.00539)0.697:0.00085)0.000:0.00084,sbs:0.00084)0.870:0.01418)0.896:0.03714,(aea:0.00483,(ahi:0.00084,(ahd:0.00331,aeo:0.00084)1.000:0.00220)1.000:0.00084)0.986:0.07537)0.386:0.00926)0.778:0.02946)0.834:0.02791)0.959:0.05284,(bcib:0.02194,(bchr:0.13519,wbr:0.05054)0.774:0.04838)0.900:0.05010)0.436:0.01599)0.833:0.01074)0.703:0.00394)0.534:0.01204)0.897:0.01546)0.828:0.00933)0.721:0.00085)0.811:0.00615)0.000:0.00084)0.910:0.00614)0.000:0.00083)0.926:0.00637,ebd:0.00084)0.422:0.00084)0.000:0.00084)0.000:0.00084,seec:0.00084,(sfl:0.00550,(((ecd:0.00084,((((seb:0.0,send:0.0,sei:0.0):0.00084,((sex:0.00084,(kpu:0.00084,((kpq:0.0,kpc:0.0):0.00084,kpv:0.00084)0.000:0.00084)1.000:0.00383)1.000:0.00157,((cfar:0.00398,esc:0.00557)1.000:0.00240,set:0.00084)0.267:0.00084)0.187:0.00084)0.202:0.00084,ecs:0.00084)0.000:0.00084,elc:0.00084)0.000:0.00084)0.445:0.00084,cir:0.00084)0.000:0.00084,eoc:0.00084)0.011:0.00084)0.466:0.00084);
