# Supplementary material for: PhySpeTree: an automated pipeline for reconstructing phylogenetic species trees
Source: BMC Evol Biol. 2019 Dec 2;19:219. doi: 10.1186/s12862-019-1541-x (PMC6889546; doi:10.1186/s12862-019-1541-x)
Supplement: Supplementary file 4 — Additional file 4. Data used to extend tree-of-life with Lokiarchaeum sp. GC14_75. “FastTree.tree” is the output tree file. “tree_of_life_species_names_abb.txt” contains the species abbreviated names to use reconstruct tree-of-life. “highly_conserved_protein_loki” contains Lokiarchaeum sp. GC14_75 HCP sequences. “parameter.txt” contains parameter commands. [file 12862_2019_1541_MOESM4_ESM.zip › Additional_file_4/highly_conserved_protein_loki/p18.fasta]

>loki
MSEKQKWAIVHIFSSYNNTIVTATDLSGAETLAKCTAGMVVKASRDESSPYAAMQCGFRTANDLRDKGIRGIHIKVRAPGGNKSQTPGPGAQACIRALARSGLQVGRIEEVTPKSHDHCRRKGGHRGRRV
