# Supplementary material for: PhySpeTree: an automated pipeline for reconstructing phylogenetic species trees
Source: BMC Evol Biol. 2019 Dec 2;19:219. doi: 10.1186/s12862-019-1541-x (PMC6889546; doi:10.1186/s12862-019-1541-x)
Supplement: Supplementary file 4 — Additional file 4. Data used to extend tree-of-life with Lokiarchaeum sp. GC14_75. “FastTree.tree” is the output tree file. “tree_of_life_species_names_abb.txt” contains the species abbreviated names to use reconstruct tree-of-life. “highly_conserved_protein_loki” contains Lokiarchaeum sp. GC14_75 HCP sequences. “parameter.txt” contains parameter commands. [file 12862_2019_1541_MOESM4_ESM.zip › Additional_file_4/parameter.txt]

PhySpeTree autobuild -i tree_of_life_species_names_abb.txt --ehcp  --gblocks_p ' -t=p -e=-gb1 -b1=0.4 -b2=0.6 -b3=12 -b4=25 -b5=a' --fasttree --fasttree_p ' -gamma -gtr -nt ' -t 6 --mafft -e highly_conserved_protein_loki
