# Supplementary material for: PhySpeTree: an automated pipeline for reconstructing phylogenetic species trees
Source: BMC Evol Biol. 2019 Dec 2;19:219. doi: 10.1186/s12862-019-1541-x (PMC6889546; doi:10.1186/s12862-019-1541-x)
Supplement: Supplementary file 4 — Additional file 4. Data used to extend tree-of-life with Lokiarchaeum sp. GC14_75. “FastTree.tree” is the output tree file. “tree_of_life_species_names_abb.txt” contains the species abbreviated names to use reconstruct tree-of-life. “highly_conserved_protein_loki” contains Lokiarchaeum sp. GC14_75 HCP sequences. “parameter.txt” contains parameter commands. [file 12862_2019_1541_MOESM4_ESM.zip › Additional_file_4/tree_of_life_species_names_abb.txt]

mth
pho
pab
pfu
mka
pal
ape
sot
ssoa
neq
mja
mmp
hal
tac
tvo
afu
mac
mma
hsa
ptr
pps
ggo
pon
nle
mcc
mcf
csab
rro
rbb
cjc
sbq
mmu
rno
cge
ngi
hgl
ccan
ocu
tup
cfa
aml
umr
oro
fca
ptg
aju
bta
bom
biu
phd
chx
oas
ssc
cfr
cdk
bacu
lve
oor
ecb
epz
eai
myb
myd
hai
rss
pale
lav
tmu
mdo
shr
oaa
gga
mgp
cjo
apla
acyg
tgu
gfr
fab
phi
pmaj
ccae
ccw
fpg
fch
clv
egz
aam
asn
amj
pss
cmy
cpic
acs
pvt
pbi
gja
xla
xtr
npr
dre
srx
sanh
sgh
ccar
ipu
amex
tru
tng
lco
ncc
mze
ola
xma
pret
nfu
kmr
csem
lcf
sdu
hcq
bpec
malb
sasa
otw
els
sfm
lcm
cmk
bfo
cin
spu
aplc
sko
dme
dpo
dan
der
dpe
dse
dsi
dwi
dya
dgr
dmo
dvi
mde
aga
aag
cqu
ame
bim
bter
soc
aec
acep
pbar
hst
dqu
cfo
lhu
pgc
pcf
nvi
mdl
tca
dpa
nvl
dpl
pmac
prap
haw
pxy
api
dnx
clec
phu
zne
fcd
dpx
isc
tut
cel
cbr
bmy
loa
nai
tsp
hro
lgi
crg
myi
obi
lak
smm
shx
ovi
egl
nve
epa
adf
hmg
tad
aqu
ath
aly
crb
csat
eus
brp
bna
boe
thj
cpap
cit
cic
tcc
gra
ghi
dzi
egr
gmx
pvu
vra
var
ccaj
mtr
cam
lja
adu
aip
lang
fve
pper
pmum
pavi
mdm
pxb
zju
csv
cmo
mcha
cmax
cmos
cpep
rcu
jcu
hbr
pop
jre
vvi
sly
spen
sot
cann
nta
nsy
nto
ini
sind
oeu
han
lsv
ccav
dcr
bvg
soe
nnu
osa
dosa
obr
bdi
ats
sbi
zma
sita
pda
egu
mus
dct
peq
aof
atr
smo
ppp
cre
vcn
mng
olu
ota
bpg
mis
mpp
csl
cvr
apro
gsl
sce
ago
erc
kla
kmx
lth
vpo
zro
cgr
ncs
ndi
tpf
tbl
tdl
kaf
ppa
dha
pic
pgu
spaa
lel
cal
ctp
cot
cdu
cten
yli
clu
clus
slb
ncr
nte
smp
pan
ttt
mtm
cthr
mgr
tmn
ssck
fgr
fpu
fvr
fox
nhe
tre
maw
maj
cmt
plj
val
vda
cfj
ela
pfy
ssl
bfu
mbe
psco
glz
ani
afm
aor
ang
afv
act
nfi
pcs
pdp
cim
cpw
pbl
pbn
ure
abe
tve
aje
pno
pte
bze
bsc
bor
aalt
ztr
pfj
bcom
npa
tml
spo
cne
cnb
cgi
tms
ppl
tvs
dsq
pco
shs
hir
psq
adl
fme
gtr
lbc
mpr
mrr
cci
scm
abp
abv
cput
sla
wse
wic
uma
pfp
mgl
pgr
mlr
ehi
edi
eiv
pfa
pfd
pfh
pyo
pcb
pbe
pkn
pvx
pcy
tan
tpv
tot
beq
bbo
bmic
cpv
cho
tgo
ptm
smin
pti
fcy
tps
aaf
ngd
pif
psoj
spar
gtt
tbr
tcr
lma
lif
ldo
lmi
lbz
tva
gla
prq
geh
pazo
mgv
paby
msr
sply
cbl
ges
sphn
pih
spym
prg
bph
ome
spsy
pseg
paih
bro
bpeu
ecoo
cdh
psa
sbag
cae
lgu
elc
sauv
rhb
shn
eta
pcr
nmw
hhc
kpq
bamt
myv
rar
psim
daa
satk
yin
gte
sjj
ctlf
acad
gsu
ctfs
lby
sauk
set
tae
dmd
mter
bgn
lfi
asg
ctrq
elj
lsu
acy
ppet
mei
ppt
avu
kro
dia
kyr
jeo
boa
cdl
vvu
spav
bfi
ran
pana
eclx
hpe
flu
psh
lhh
senj
seq
mlo
mgx
cpsw
synr
mvi
afe
aey
ara
stq
mau
masz
bcn
ipa
clw
cbo
mim
epr
send
bsan
strf
hpye
kpc
hdi
sezo
sphi
mjd
stai
ecd
amc
btra
csg
sif
pbc
ppx
mthn
sex
plh
cac
vvy
brm
ers
esc
lmoe
php
ars
ypp
pcm
bts
mpv
stc
kom
bpa
ment
xcv
vff
ess
rlt
pds
gle
mtai
fpr
vbc
gmc
rsn
bamp
cpy
lzy
tkm
vba
spos
tra
fta
asw
hya
ccel
mcb
gan
ahi
svt
kpv
ssu
gpo
dit
bkw
mchi
ron
buq
ctrr
lmj
dez
sti
toh
aea
snv
syx
cber
lbl
lalw
wcl
fpw
lgv
prw
stax
glp
bvl
csm
lmy
rhc
tep
dzc
cyb
paer
cjj
mar
cjx
eau
hpym
hbc
spir
rbs
pfl
sams
pmot
spg
bcac
bbu
kge
obt
ahd
mil
bbrn
mta
cak
eao
spy
say
wri
syu
hha
edj
sij
smub
fna
mmk
lbr
cmc
lcw
smia
ljo
hmr
rhu
spd
hpyk
shd
cld
btrh
mgj
wjo
cya
yan
cbaa
asx
abae
psu
bal
let
lmt
hip
ckl
psi
blu
coo
bthy
mad
art
rag
lmg
bmr
cfc
sulz
cor
muc
coc
spnn
bgr
strm
wvi
cij
pck
gca
fgu
kpu
mavu
cwo
eme
mgg
rba
dze
brz
tpo
nmm
lmot
pio
rrh
sox
psts
mvd
pmc
bsr
ctak
sfl
scoh
fpla
echp
xfa
hni
tmo
cdn
mbov
strn
mtuc
ddq
seec
ccu
bav
cjen
bas
npp
ctrs
boz
cpsc
hpyu
bsj
sye
arth
rgi
ctjs
avl
smav
cgy
lie
pmz
gdj
hce
ctrx
xva
dsy
mpe
rfa
alr
apl
fpv
mphl
cdi
tth
siq
bch
bcat
mars
hez
lir
bmt
yma
bbt
gsb
puf
cfar
sei
mfp
lmn
bpip
icp
pws
nha
cgq
bama
kde
balt
ceb
ros
lms
drt
dra
cir
lcb
btha
arl
mov
rhe
calt
cgl
era
fla
hpm
cpro
vsc
shi
dda
apc
acii
aaci
png
aeh
fpz
tws
sdc
amo
eec
ccjz
ctrz
sdq
lrt
ade
ert
wbr
prr
cep
abr
tme
ppi
suls
aso
neu
mchc
pfre
bcib
ebd
pox
pfx
pod
ype
ala
rse
rpn
splu
mmm
ccoc
fro
mvr
hix
bpso
cbs
mio
prh
tor
pcc
ljh
cod
nis
bmb
rlb
msg
spi
ngk
pkc
seb
bamb
lwi
nth
spnu
naf
aeu
pmp
ful
xci
aal
baro
acz
rel
nwa
pru
ecs
tpi
lmd
scq
pgn
lct
efq
plo
uue
ypz
bsul
sss
suz
eci
sst
gen
eun
bax
pdk
cno
azi
lmoo
csp
cola
lfc
obg
cjy
chd
lue
hcn
alp
lps
mcz
amyb
rpm
bth
sgp
bpc
bchr
rli
buf
pdq
hpyl
lrm
acom
sbt
aeo
shp
smag
fhi
vvm
lpq
hpaz
mtw
ply
metd
mat
rbl
ctr
bsa
ftl
fty
ppoy
apm
lfu
psyc
saga
sbs
cun
rim
ljf
nco
cmai
fpa
mgb
dds
babb
eoc
ayw
hag
melm
ttf
thw
stur
bpsi
gtn
xcj
kmi
gfl
mfe
mvu
mfs
mif
mjh
mig
mmq
mmx
mmz
mmd
mae
mvn
mvo
mok
mmg
metc
mwo
mete
metz
mst
metb
msi
mru
meb
mmil
meye
mol
mel
mew
meth
mfc
mfi
mcub
msub
metn
mett
mfv
afg
apo
ave
ast
fpl
gac
gah
pto
fac
fai
cdiv
tar
max
mer
mear
marc
abi
acf
pfi
pyn
pya
pys
pyc
tko
ton
tga
tsi
tba
the
tha
thm
tlt
ths
tnu
teu
tgy
thv
tch
tpep
tpie
tgg
tce
tbs
thh
tsl
ttd
tprf
trl
tpaf
ppac
mba
mby
mbw
mbar
mbak
mmaz
mmj
mmac
mvc
mek
mls
metm
mef
meq
msj
msz
msw
mthe
mthr
mhor
mfz
mbu
mmet
mmh
mhaz
mev
mzh
mpy
mhz
mtp
mcj
mhi
mhu
mla
mem
mbg
mema
mpi
mbn
mfo
mpl
mpd
mez
rci
hsl
hdl
hhb
hje
halh
hhsr
hsu
hsf
hma
hhi
hhn
hab
hta
nph
nmo
hut
hti
hmu
hali
harc
hwa
hwc
hvo
hme
hgi
hbo
haq
haj
hla
srub
hae
hah
htu
hda
nmg
hxa
nat
npe
nge
hru
nou
sali
hlr
hlc
naj
nag
nan
nac
acj
smr
shc
iho
iis
dka
dfd
dmu
tag
iag
thg
hbu
pfm
pdl
sto
sso
sol
ssol
ssof
sai
sacn
sacr
sacs
sis
sia
sim
sid
siy
sin
sii
sih
sir
sic
sula
mse
mcn
mhk
aho
aman
abri
asul
pai
pis
pcl
pas
pyr
pog
tne
pyw
cma
tuz
ttn
vdi
vmo
tpe
thb
tcb
thf
asc
acia
clg
ffo
nmr
nir
nid
nin
nkr
nct
csy
nga
nvn
nev
taa
ncv
csu
nbv
tah
ndv
naa
marh
kcr
barc
barb
agw
arg
